# Supplementary material for: Single-cell transcriptomics reveals zinc and copper ions homeostasis in epicardial adipose tissue of heart failure
Source: Int J Biol Sci. 2023 Jul 31;19(13):4036–51. doi: 10.7150/ijbs.82844 (PMC10496493; doi:10.7150/ijbs.82844)
Supplement: Supplementary file 1 — Supplementary figures and tables. [file ijbsv19p4036s1.zip]

Archive with 6 entries (6 files):
- Supplementary materials.pdf
- Supplementary Table S3.xls
- Supplementary Table S4.xls
- Supplementary Table S5.xls
- Supplementary Table S6.xls
- Supplementary Table S7.xls
