# Supplementary material for: Single-cell transcriptomics reveals zinc and copper ions homeostasis in epicardial adipose tissue of heart failure
Source: Int J Biol Sci. 2023 Jul 31;19(13):4036–51. doi: 10.7150/ijbs.82844 (PMC10496493; doi:10.7150/ijbs.82844)
Supplement: Supplementary file 1 — Supplementary figures and tables. [file ijbsv19p4036s1.zip › Supplementary Table S3.xls]

## Sheet: Table S3 T-NK_cells_sig_markgen
p_val	avg_log2FC	pct.1	pct.2	p_val_adj	cluster	gene
0	1.22012	0.918	0.52	0	0	IL7R
8.56e-224	1.04934	0.417	0.12	2.1e-219	0	CD40LG
3.09e-200	0.816892	0.994	0.968	7.6e-196	0	FTH1
7.18e-174	0.99827	0.622	0.319	1.76e-169	0	AC058791.1
3.08e-169	0.98335	0.586	0.28	7.56e-165	0	GPR183
9.62e-155	0.665244	0.973	0.921	2.36e-150	0	SRGN
2.07e-144	1.34954	0.284	0.082	5.08e-140	0	CH25H
4.52e-142	0.871602	0.65	0.372	1.11e-137	0	PRDM1
1.04e-136	0.630896	0.976	0.941	2.54e-132	0	BTG1
3.16e-136	0.588332	0.964	0.864	7.77e-132	0	CXCR4
3.56e-135	1.39383	0.771	0.607	8.74e-131	0	MT1X
7.46e-132	0.857601	0.71	0.445	1.83e-127	0	TNFAIP3
1.43e-130	1.00671	0.493	0.237	3.51e-126	0	MAF
2.89e-129	1.27417	0.887	0.78	7.11e-125	0	MT2A
3.73e-123	0.625356	0.959	0.904	9.17e-119	0	ZFP36L2
9.87e-123	0.833238	0.503	0.252	2.43e-118	0	CRYBG1
1.49e-122	0.757907	0.733	0.497	3.67e-118	0	LINC-PINT
7.39e-119	1.38637	0.65	0.427	1.82e-114	0	MT1E
3.31e-115	0.67841	0.845	0.653	8.15e-111	0	KLF6
4.12e-115	0.748162	0.488	0.244	1.01e-110	0	AC016831.5
5.39e-110	0.740118	0.532	0.285	1.32e-105	0	PTGER4
1.08e-108	0.755007	0.56	0.317	2.64e-104	0	FAM177A1
1.36e-108	0.673043	0.288	0.1	3.34e-104	0	LINC00892
2.13e-108	0.750901	0.486	0.248	5.24e-104	0	ARID5B
5.49e-108	0.545716	0.885	0.731	1.35e-103	0	SARAF
1.8e-103	0.583689	0.203	0.055	4.42e-99	0	FRMD4B
6.43e-98	0.64757	0.888	0.788	1.58e-93	0	ZFP36
1.33e-97	0.282653	0.998	0.988	3.26e-93	0	TPT1
1.2e-96	0.747046	0.392	0.182	2.95e-92	0	ANKRD28
1.3e-92	0.603495	0.285	0.11	3.19e-88	0	CD4
1.75e-92	0.756713	0.545	0.32	4.29e-88	0	CEBPB
3.72e-92	0.688736	0.828	0.667	9.15e-88	0	NFKBIA
4.9e-91	0.671651	0.327	0.141	1.2e-86	0	TGIF1
5.4e-91	0.57007	0.75	0.536	1.33e-86	0	LEPROTL1
4.59e-89	0.690108	0.569	0.342	1.13e-84	0	CREM
1.86e-88	0.630049	0.497	0.275	4.57e-84	0	SOCS3
3.94e-87	0.534638	0.922	0.8	9.69e-83	0	VIM
1.8e-86	0.489152	0.927	0.805	4.42e-82	0	CD69
4.31e-85	0.64762	0.493	0.278	1.06e-80	0	FKBP5
1.77e-83	0.708949	0.416	0.213	4.35e-79	0	PHLDA1
3.24e-79	0.634555	0.404	0.208	7.97e-75	0	NR3C1
1.06e-77	0.677547	0.413	0.221	2.6e-73	0	DUSP5
1.75e-76	0.63789	0.288	0.126	4.29e-72	0	SC5D
1.01e-74	0.610782	0.276	0.119	2.47e-70	0	AC016831.1
1.29e-74	0.59326	0.47	0.269	3.17e-70	0	SAMSN1
6.8e-73	0.667863	0.907	0.855	1.67e-68	0	TXNIP
2.19e-69	0.554848	0.297	0.138	5.38e-65	0	LINC00513
1.87e-68	0.668887	0.466	0.269	4.6e-64	0	LMNA
3.15e-67	0.513509	0.314	0.147	7.74e-63	0	CLU
7.56e-67	0.41572	0.923	0.839	1.86e-62	0	TSC22D3
3.93e-66	0.347772	0.969	0.917	9.66e-62	0	JUNB
1.01e-64	0.501722	0.504	0.307	2.48e-60	0	SMAP2
3.63e-64	0.551912	0.732	0.566	8.92e-60	0	MCL1
2.73e-62	0.486274	0.515	0.32	6.72e-58	0	PLP2
4.96e-62	0.459835	0.225	0.091	1.22e-57	0	ATP1B1
1.37e-61	0.448835	0.871	0.709	3.37e-57	0	ANXA1
7.09e-61	0.369968	0.968	0.892	1.74e-56	0	S100A4
3.5e-59	0.51259	0.467	0.279	8.6e-55	0	GLIPR1
1.35e-58	0.593451	0.431	0.257	3.32e-54	0	VMP1
7.28e-58	0.253583	0.992	0.977	1.79e-53	0	RPS16
4.89e-57	0.485326	0.667	0.476	1.2e-52	0	ITM2A
5.01e-55	0.483401	0.45	0.273	1.23e-50	0	TIMP1
1.27e-54	0.533986	0.501	0.333	3.12e-50	0	CNOT6L
1.16e-53	0.4889	0.567	0.391	2.84e-49	0	PPP1CB
2.77e-53	0.458622	0.276	0.135	6.8e-49	0	AC092338.3
5.8e-53	0.460349	0.605	0.422	1.42e-48	0	ELF1
2.01e-52	1.43551	0.267	0.133	4.95e-48	0	MT1G
1.73e-50	0.452927	0.329	0.178	4.26e-46	0	RCAN3
2.04e-49	0.558438	0.344	0.196	5.01e-45	0	SLC30A1
2.71e-48	0.442079	0.577	0.404	6.66e-44	0	PIK3R1
4.27e-48	0.425504	0.567	0.388	1.05e-43	0	ZNF331
2.76e-47	0.428845	0.279	0.146	6.79e-43	0	PER1
2.99e-47	0.445306	0.222	0.106	7.35e-43	0	IL6ST
8.59e-47	0.421342	0.74	0.573	2.11e-42	0	S100A11
3.56e-46	0.478511	0.407	0.252	8.74e-42	0	UGP2
2.2e-45	0.425714	0.528	0.357	5.41e-41	0	PIK3IP1
1.04e-42	0.382624	0.338	0.196	2.56e-38	0	TRAT1
4.78e-41	0.276964	0.988	0.91	1.17e-36	0	IL32
6.89e-41	0.393053	0.262	0.139	1.69e-36	0	ZNF831
1.83e-39	0.347191	0.897	0.783	4.5e-35	0	S100A10
2.24e-39	0.435908	0.516	0.367	5.5e-35	0	FOXP1
7.02e-39	0.469066	0.514	0.36	1.73e-34	0	SLC2A3
1.15e-38	0.410832	0.422	0.273	2.83e-34	0	IFNGR1
1.95e-37	0.433116	0.481	0.332	4.8e-33	0	RORA
2.82e-36	0.42964	0.591	0.44	6.93e-32	0	SOCS1
9.93e-36	0.383605	0.694	0.558	2.44e-31	0	STK4
3.63e-35	0.366208	0.231	0.124	8.91e-31	0	INPP4B
1.31e-34	0.35556	0.231	0.124	3.22e-30	0	PDE4B
3.06e-32	0.263413	0.829	0.673	7.53e-28	0	TRAC
3.48e-32	0.393031	0.238	0.134	8.55e-28	0	PIM2
1.2e-31	0.317667	0.203	0.107	2.95e-27	0	FOXO1
3.25e-31	0.278799	0.542	0.388	7.99e-27	0	COTL1
1.49e-30	0.406713	0.392	0.267	3.67e-26	0	CCNH
3.06e-30	0.40486	0.375	0.248	7.52e-26	0	GPR171
5.06e-30	0.350412	0.209	0.115	1.24e-25	0	CD28
7.8e-30	0.425554	0.358	0.237	1.92e-25	0	BIRC3
1.42e-29	0.328344	0.393	0.265	3.49e-25	0	DYNLT1
2.84e-29	0.334472	0.318	0.2	6.99e-25	0	ERN1
4.85e-29	0.34343	0.213	0.119	1.19e-24	0	SESN1
1.6e-28	0.380627	0.277	0.172	3.94e-24	0	CORO1B
7.63e-28	0.337776	0.325	0.212	1.88e-23	0	ITK
1.08e-27	0.330676	0.401	0.276	2.67e-23	0	EML4
1.64e-27	0.290312	0.234	0.136	4.04e-23	0	TMEM14C
8.87e-27	0.303018	0.753	0.623	2.18e-22	0	CD2
1.94e-26	0.325878	0.266	0.164	4.77e-22	0	KLF9
3.72e-26	0.349166	0.576	0.459	9.15e-22	0	CYTIP
1.14e-25	0.300594	0.49	0.361	2.79e-21	0	PRDX2
1.39e-25	0.321735	0.486	0.357	3.42e-21	0	HMGB2
2.26e-25	0.316913	0.598	0.475	5.55e-21	0	ETS1
2.74e-25	0.314581	0.394	0.276	6.74e-21	0	EPC1
8e-25	0.343706	0.365	0.248	1.97e-20	0	RNF19A
8.05e-25	0.278288	0.613	0.482	1.98e-20	0	GSTK1
9.12e-25	0.296532	0.312	0.205	2.24e-20	0	NCK2
9.77e-25	0.318964	0.26	0.164	2.4e-20	0	GSPT1
1.11e-24	0.286238	0.235	0.141	2.72e-20	0	NIBAN1
1.22e-24	0.295275	0.212	0.123	2.99e-20	0	ZBTB16
1.45e-24	0.262393	0.743	0.619	3.57e-20	0	FXYD5
1.53e-24	0.299256	0.304	0.197	3.77e-20	0	TMEM173
1.79e-24	0.301572	0.573	0.443	4.41e-20	0	TSPO
2.09e-24	0.292883	0.343	0.231	5.14e-20	0	NSMCE3
2.2e-24	0.322158	0.297	0.193	5.41e-20	0	BCL2
6.9e-24	0.288852	0.227	0.136	1.7e-19	0	PCNX1
1.16e-23	0.272097	0.431	0.309	2.84e-19	0	STAT3
2.26e-23	0.391062	0.222	0.136	5.54e-19	0	BATF
3.99e-23	0.328475	0.446	0.332	9.8e-19	0	PPP1R2
1.38e-22	0.264266	0.504	0.38	3.38e-18	0	PEBP1
3.4e-22	0.314374	0.503	0.386	8.36e-18	0	TXN
7.63e-22	0.277302	0.436	0.319	1.88e-17	0	SPOCK2
1.19e-21	0.322749	0.457	0.345	2.92e-17	0	UBALD2
1.42e-21	0.278921	0.405	0.292	3.48e-17	0	SBDS
1.52e-21	0.368978	0.258	0.168	3.74e-17	0	PLIN2
2.49e-21	0.293112	0.617	0.504	6.11e-17	0	CD44
3.77e-21	0.299104	0.305	0.208	9.27e-17	0	SNHG16
4.36e-21	0.293694	0.283	0.189	1.07e-16	0	NFKBIZ
6.96e-21	0.293856	0.634	0.517	1.71e-16	0	ARL4C
1.08e-20	0.285865	0.27	0.18	2.67e-16	0	JMJD1C
1.69e-20	0.272671	0.379	0.27	4.16e-16	0	RNASET2
4.02e-20	0.264242	0.517	0.397	9.87e-16	0	AHNAK
6e-20	0.258624	0.301	0.205	1.47e-15	0	PTGER2
1.29e-19	0.315003	0.463	0.356	3.17e-15	0	EZR
1.31e-19	0.278242	0.486	0.376	3.23e-15	0	STK17B
1.34e-19	0.286751	0.22	0.14	3.3e-15	0	USP36
1.42e-19	0.27359	0.318	0.219	3.5e-15	0	DNAJB9
8.01e-19	0.281409	0.299	0.208	1.97e-14	0	CSRNP1
4.92e-18	0.367923	0.246	0.163	1.21e-13	0	MT1F
6.22e-18	0.256536	0.569	0.464	1.53e-13	0	ANKRD12
2.95e-17	0.303948	0.273	0.192	7.25e-13	0	PIM3
8.71e-17	0.263208	0.372	0.279	2.14e-12	0	RHOH
1.05e-16	0.277906	0.551	0.454	2.58e-12	0	LDHA
1.09e-16	0.429937	0.432	0.345	2.67e-12	0	RGS1
3.21e-16	0.292913	0.426	0.327	7.88e-12	0	RGCC
1.21e-15	0.283512	0.348	0.261	2.97e-11	0	ATP1B3
3.51e-15	0.289572	0.851	0.777	8.63e-11	0	CRIP1
1.75e-14	0.254575	0.364	0.281	4.31e-10	0	NDUFV2
5.51e-13	0.295615	0.23	0.163	1.35e-08	0	GADD45A
0	1.62834	0.944	0.496	0	1	GZMK
0	1.11956	0.99	0.774	0	1	CCL5
7.06e-297	1.58065	0.82	0.487	1.74e-292	1	CD74
5.78e-296	1.45666	0.915	0.468	1.42e-291	1	CCL4
7.23e-226	1.59969	0.611	0.239	1.78e-221	1	CCL4L2
1.36e-218	1.45691	0.609	0.267	3.33e-214	1	HLA-DRB1
1.7e-178	0.843359	0.876	0.629	4.17e-174	1	CST7
1.03e-134	1.13301	0.392	0.144	2.52e-130	1	CCL3L1
5.92e-118	0.988657	0.52	0.268	1.45e-113	1	HLA-DPB1
1.75e-115	1.05174	0.413	0.176	4.31e-111	1	CD8A
9.37e-115	1.07463	0.501	0.256	2.3e-110	1	CMC1
1.11e-114	0.920637	0.25	0.071	2.72e-110	1	HLA-DQB1
1.28e-112	1.05062	0.371	0.146	3.14e-108	1	CD8B
7.28e-110	1.12653	0.258	0.08	1.79e-105	1	TNFSF9
1.1e-109	1.17201	0.426	0.208	2.7e-105	1	HLA-DRA
2.83e-107	1.19208	0.569	0.323	6.97e-103	1	RGS1
1.24e-105	0.570274	0.629	0.321	3.06e-101	1	GZMH
3.32e-103	0.613099	0.898	0.688	8.16e-99	1	GZMA
1.83e-99	0.908447	0.503	0.279	4.5e-95	1	HLA-DPA1
3.14e-99	0.84348	0.223	0.065	7.71e-95	1	DTHD1
1.7e-88	0.903171	0.211	0.063	4.18e-84	1	CRTAM
4.58e-78	0.807142	0.262	0.101	1.13e-73	1	TIGIT
3.24e-77	0.649052	0.703	0.556	7.97e-73	1	GZMM
6.35e-77	0.746527	0.231	0.083	1.56e-72	1	HLA-DMA
2.02e-75	0.324309	0.983	0.989	4.96e-71	1	HLA-A
3.72e-75	0.712971	0.776	0.636	9.15e-71	1	DUSP2
3.78e-75	0.516978	0.893	0.819	9.28e-71	1	HCST
3.29e-65	0.802707	0.385	0.212	8.1e-61	1	KLRG1
3.42e-57	0.755915	0.34	0.187	8.41e-53	1	SH2D1A
1.29e-51	0.263087	0.99	0.99	3.18e-47	1	HLA-B
1.83e-47	0.706006	0.378	0.236	4.5e-43	1	CD27
2.18e-42	0.64862	0.219	0.105	5.35e-38	1	LAG3
9.03e-38	0.394002	0.852	0.805	2.22e-33	1	PTPRC
6.58e-37	0.799034	0.338	0.207	1.62e-32	1	IFNG
4.59e-35	0.5694	0.411	0.288	1.13e-30	1	CYTOR
1.14e-34	0.263856	0.301	0.168	2.8e-30	1	CCL3
6.22e-33	0.481774	0.599	0.536	1.53e-28	1	CD81
3.81e-32	0.379449	0.752	0.707	9.36e-28	1	SRSF7
1.54e-29	0.482594	0.708	0.658	3.78e-25	1	TRBC2
8.15e-28	0.277925	0.97	0.918	2e-23	1	IL32
5.47e-22	0.281433	0.836	0.831	1.35e-17	1	OAZ1
8.87e-22	0.301741	0.347	0.24	2.18e-17	1	XCL2
2.57e-21	0.290163	0.922	0.922	6.32e-17	1	ATP5F1E
2.5e-19	0.288017	0.771	0.728	6.14e-15	1	CD3D
4.66e-18	0.451392	0.433	0.375	1.15e-13	1	TERF2IP
1.01e-17	0.285161	0.763	0.695	2.48e-13	1	TRAC
1.1e-16	0.349794	0.331	0.246	2.71e-12	1	C12orf75
1.62e-15	0.253175	0.771	0.737	3.97e-11	1	CD3E
7.2e-15	0.371888	0.36	0.272	1.77e-10	1	KLRK1
1.97e-14	0.34769	0.836	0.83	4.83e-10	1	JUND
2.34e-14	0.381587	0.326	0.254	5.74e-10	1	LYAR
1.93e-13	0.370091	0.327	0.258	4.73e-09	1	PYHIN1
3.54e-13	0.308684	0.675	0.688	8.7e-09	1	SUB1
4.83e-13	0.305344	0.594	0.551	1.19e-08	1	ALOX5AP
1.28e-12	0.311727	0.548	0.518	3.15e-08	1	HLA-F
2.62e-12	0.395275	0.457	0.414	6.45e-08	1	RUNX3
3.63e-12	0.373664	0.421	0.375	8.92e-08	1	FYN
5.1e-12	0.408069	0.241	0.18	1.25e-07	1	PTMS
1.97e-11	0.361506	0.332	0.272	4.84e-07	1	APOBEC3G
4.15e-11	0.409882	0.343	0.286	1.02e-06	1	MYADM
6.58e-11	0.393933	0.203	0.149	1.62e-06	1	CD84
2.78e-10	0.342912	0.524	0.493	6.83e-06	1	NR4A2
5.99e-10	0.345143	0.245	0.191	1.47e-05	1	SAMD3
6.04e-10	0.315568	0.316	0.264	1.48e-05	1	RNF19A
8.38e-10	0.352904	0.274	0.22	2.06e-05	1	PTPN7
1.04e-09	0.307099	0.23	0.176	2.56e-05	1	SYNE1
1.88e-09	0.330503	0.538	0.512	4.62e-05	1	ITM2A
1.93e-09	0.360502	0.468	0.435	4.73e-05	1	PIK3R1
1.95e-09	0.284848	0.258	0.203	4.78e-05	1	APMAP
2.83e-09	0.28806	0.538	0.527	6.96e-05	1	LIME1
1.16e-08	0.310335	0.54	0.544	0.000284194	1	PPP2R5C
1.32e-08	0.267704	0.73	0.752	0.000324053	1	RPS26
2.97e-08	0.267024	0.526	0.519	0.000729955	1	PPDPF
7.11e-08	0.349436	0.205	0.161	0.00174817	1	FABP5
8.68e-08	0.285775	0.511	0.497	0.00213368	1	PSMB9
1.1e-07	0.280272	0.36	0.319	0.00271216	1	CTSC
9.61e-07	0.321215	0.217	0.18	0.0236114	1	ZBTB38
0	1.39791	0.959	0.643	0	2	FOSB
1.02e-301	1.51101	0.975	0.726	2.51e-297	2	JUN
8.7e-267	1.31925	0.99	0.842	2.14e-262	2	FOS
8.01e-176	0.881288	0.973	0.819	1.97e-171	2	DUSP1
9.05e-171	1.03111	0.914	0.673	2.23e-166	2	IER2
1.82e-164	0.818721	0.993	0.918	4.48e-160	2	JUNB
7.31e-151	1.09101	0.697	0.353	1.8e-146	2	AC020916.1
1.89e-149	1.03417	0.578	0.252	4.66e-145	2	AL499604.1
2.39e-148	0.861736	0.231	0.042	5.88e-144	2	SEMA4A
9.57e-135	1.0627	0.585	0.276	2.35e-130	2	NR4A1
1.79e-133	1.10984	0.573	0.268	4.39e-129	2	EGR1
5.72e-129	0.913773	0.707	0.404	1.41e-124	2	TUBB4B
4.38e-127	0.889088	0.771	0.482	1.08e-122	2	GADD45B
3.21e-118	1.03375	0.72	0.442	7.89e-114	2	CITED2
1.87e-108	0.921492	0.257	0.07	4.6e-104	2	GADD45G
5.1e-105	0.870271	0.766	0.508	1.25e-100	2	PPP1R15A
4.2e-103	1.00141	0.335	0.118	1.03e-98	2	AC253572.2
1.82e-100	0.674557	0.689	0.396	4.48e-96	2	INTS6
2.58e-100	0.681212	0.931	0.815	6.34e-96	2	JUND
3.98e-91	0.678005	0.338	0.124	9.78e-87	2	AL021155.5
6.58e-89	0.564111	0.88	0.56	1.62e-84	2	IL7R
6.54e-87	0.6503	0.948	0.843	1.61e-82	2	TSC22D3
1.96e-86	0.610241	0.476	0.224	4.82e-82	2	HEXIM1
2.79e-86	0.833339	0.602	0.356	6.86e-82	2	UBE2S
1.53e-84	0.631248	0.483	0.234	3.75e-80	2	H2AFX
2.08e-84	0.522417	0.982	0.951	5.12e-80	2	H3F3B
3.77e-83	0.889893	0.361	0.15	9.27e-79	2	AL627171.1
4.61e-83	0.753049	0.552	0.311	1.13e-78	2	YME1L1
2.92e-81	0.714113	0.483	0.24	7.19e-77	2	SERTAD1
9.73e-79	0.850947	0.271	0.097	2.39e-74	2	CD83
3.12e-78	0.476431	0.983	0.945	7.67e-74	2	UBC
2.3e-74	0.549648	0.97	0.907	5.65e-70	2	ZFP36L2
1.58e-68	0.808194	0.303	0.127	3.89e-64	2	TMEM107
1.89e-68	0.745637	0.717	0.511	4.65e-64	2	SAT1
3.56e-66	0.732594	0.752	0.567	8.74e-62	2	BTG2
4.23e-63	0.590391	0.481	0.259	1.04e-58	2	IER5
2.14e-61	0.713982	0.846	0.678	5.25e-57	2	NFKBIA
1.33e-60	0.783346	0.816	0.674	3.27e-56	2	KLF6
2.6e-59	1.01433	0.224	0.086	6.4e-55	2	AC027279.1
4.18e-59	0.632422	0.496	0.281	1.03e-54	2	LMNA
7.07e-58	0.540287	0.773	0.574	1.74e-53	2	MCL1
8.13e-56	0.682303	0.758	0.571	2e-51	2	DNAJB1
6.61e-54	0.809271	0.391	0.216	1.62e-49	2	EIF4A3
2.31e-53	0.607562	0.472	0.267	5.69e-49	2	MYADM
2.19e-52	0.570312	0.83	0.683	5.37e-48	2	ID2
1.01e-49	0.502615	0.872	0.722	2.49e-45	2	ANXA1
1.63e-49	0.493017	0.295	0.135	4e-45	2	IER5L
1.78e-49	0.651213	0.648	0.471	4.39e-45	2	DNAJA1
1.99e-48	0.572806	0.321	0.161	4.89e-44	2	CD40LG
6.28e-48	0.604366	0.91	0.818	1.54e-43	2	CD69
1.95e-47	0.45553	0.811	0.685	4.79e-43	2	ZFAS1
4.09e-47	0.355766	0.978	0.897	1e-42	2	S100A4
4.85e-46	0.619341	0.741	0.586	1.19e-41	2	DDIT4
1.2e-45	0.615783	0.409	0.231	2.95e-41	2	PHLDA1
5.73e-44	0.375426	0.988	0.971	1.41e-39	2	FTH1
9.81e-44	0.401869	0.836	0.695	2.41e-39	2	SRSF7
2.39e-43	0.658565	0.502	0.323	5.88e-39	2	RGCC
3.94e-40	0.361421	0.917	0.812	9.69e-36	2	VIM
5.3e-40	0.528334	0.504	0.328	1.3e-35	2	TSPYL2
9.35e-39	0.435092	0.262	0.128	2.3e-34	2	CD4
1.21e-38	0.252479	0.994	0.98	2.97e-34	2	EIF1
7.14e-37	0.377312	0.885	0.795	1.75e-32	2	S100A10
7.41e-37	0.503763	0.468	0.302	1.82e-32	2	TUBA1A
8.71e-37	0.750814	0.631	0.481	2.14e-32	2	TNFAIP3
1.86e-35	0.507639	0.313	0.174	4.57e-31	2	ILF3-DT
1.45e-34	0.413084	0.899	0.795	3.58e-30	2	ZFP36
7.62e-34	0.483434	0.37	0.224	1.87e-29	2	DDX3Y
1.59e-31	0.402266	0.445	0.289	3.9e-27	2	PPP1R10
1.69e-31	0.437344	0.503	0.341	4.16e-27	2	BRD2
2.06e-31	0.41208	0.611	0.45	5.06e-27	2	SOCS1
4.7e-30	0.531459	0.274	0.152	1.16e-25	2	TNF
4.42e-29	0.359289	0.238	0.124	1.09e-24	2	KCNQ1OT1
1.73e-28	0.35478	0.953	0.875	4.25e-24	2	CXCR4
5.55e-28	0.372038	0.704	0.571	1.36e-23	2	RSRP1
1.68e-27	0.322448	0.684	0.557	4.12e-23	2	SNHG5
1.72e-27	0.334783	0.763	0.652	4.24e-23	2	FUS
1.82e-27	0.483557	0.392	0.258	4.47e-23	2	KDM6B
1.64e-26	0.373382	0.611	0.472	4.03e-22	2	DDX3X
9.44e-26	0.372591	0.831	0.754	2.32e-21	2	HSPA8
1.11e-23	0.340011	0.487	0.342	2.74e-19	2	PLP2
1.7e-23	0.348355	0.22	0.121	4.17e-19	2	TUBA1C
2.53e-23	0.464213	0.931	0.874	6.21e-19	2	HSP90AA1
4.83e-23	0.333459	0.226	0.126	1.19e-18	2	LINC00892
8.19e-23	0.415538	0.206	0.112	2.01e-18	2	NEU1
2.38e-22	0.390589	0.499	0.371	5.85e-18	2	EIF5
2.98e-22	0.379863	0.238	0.138	7.32e-18	2	AC016831.1
4.01e-22	0.311431	0.235	0.134	9.86e-18	2	GALM
5.57e-22	0.42266	0.795	0.703	1.37e-17	2	HSP90AB1
1.11e-21	0.281027	0.287	0.175	2.73e-17	2	POLR2A
2.16e-21	0.288492	0.247	0.145	5.32e-17	2	DDIT3
3.2e-20	0.372976	0.314	0.206	7.87e-16	2	MARCKSL1
4.11e-20	0.29731	0.275	0.168	1.01e-15	2	CLU
5.84e-20	0.33311	0.422	0.299	1.43e-15	2	PARP8
3.06e-19	0.318518	0.507	0.38	7.51e-15	2	SNHG8
1.15e-17	0.28655	0.307	0.203	2.84e-13	2	NABP1
2.39e-17	0.299094	0.271	0.174	5.88e-13	2	WDR74
4.68e-17	0.370535	0.467	0.35	1.15e-12	2	ZFP36L1
5.11e-17	0.316552	0.247	0.155	1.26e-12	2	SNHG12
5.43e-17	0.279827	0.332	0.227	1.33e-12	2	TLE4
5.68e-17	0.324363	0.2	0.12	1.4e-12	2	ARIH1
2.4e-16	0.307558	0.283	0.188	5.91e-12	2	SNHG1
4.35e-16	0.384086	0.593	0.505	1.07e-11	2	CYCS
5.06e-16	0.313219	0.208	0.128	1.24e-11	2	PLK3
5.99e-16	0.435987	0.594	0.511	1.47e-11	2	HNRNPU
9.03e-16	0.308506	0.562	0.45	2.22e-11	2	CCNL1
1.1e-15	0.32567	0.443	0.329	2.7e-11	2	GPR183
2.53e-15	0.306161	0.207	0.128	6.22e-11	2	SESN1
2.94e-15	0.316895	0.384	0.28	7.22e-11	2	VMP1
5.03e-15	0.331212	0.411	0.307	1.24e-10	2	SOCS3
5.62e-15	0.411971	0.275	0.188	1.38e-10	2	HSPH1
7.83e-15	0.267026	0.549	0.431	1.92e-10	2	KLRB1
1.2e-14	0.311101	0.345	0.247	2.96e-10	2	TOB1
3.45e-14	0.250907	0.779	0.698	8.47e-10	2	EIF4A1
3.73e-14	0.309599	0.202	0.126	9.17e-10	2	ATP2B1-AS1
6.21e-14	0.526541	0.39	0.297	1.53e-09	2	HSPA1B
1.99e-13	0.273955	0.358	0.261	4.88e-09	2	ZFAND5
2.04e-13	0.265672	0.303	0.213	5.02e-09	2	PTGER2
2.06e-13	0.27347	0.598	0.495	5.07e-09	2	GSTK1
4.41e-13	0.295275	0.885	0.842	1.08e-08	2	UBB
5.52e-13	0.306769	0.542	0.449	1.36e-08	2	YPEL5
6.15e-12	0.254889	0.344	0.254	1.51e-07	2	GABPB1-IT1
7.4e-12	0.332356	0.403	0.31	1.82e-07	2	ZC3HAV1
3.66e-11	0.261818	0.519	0.431	8.99e-07	2	TUBA1B
8.34e-11	0.270222	0.245	0.174	2.05e-06	2	SOD2
9.48e-11	0.370394	0.293	0.216	2.33e-06	2	ANKRD28
1.91e-10	0.292548	0.495	0.411	4.7e-06	2	AHNAK
2.06e-10	0.265738	0.223	0.155	5.06e-06	2	ODC1
2.11e-10	0.336396	0.5	0.414	5.19e-06	2	ZNF331
3.14e-10	0.260889	0.366	0.284	7.73e-06	2	AC016831.5
1.94e-08	0.26702	0.52	0.451	0.000476222	2	H2AFZ
0	2.83536	0.797	0.111	0	3	GNLY
0	2.78509	0.741	0.04	0	3	FGFBP2
0	2.50359	0.794	0.095	0	3	GZMB
0	2.4363	0.997	0.426	0	3	NKG7
0	2.34864	0.923	0.302	0	3	GZMH
0	1.9708	0.871	0.27	0	3	PRF1
0	1.9523	0.847	0.172	0	3	KLRD1
0	1.94553	0.528	0.043	0	3	FCGR3A
0	1.57416	0.522	0.093	0	3	ZEB2
0	1.443	0.401	0.028	0	3	ADGRG1
0	1.43409	0.472	0.082	0	3	PLEK
0	1.37511	0.303	0.026	0	3	LAIR2
2.32e-304	1.07989	0.268	0.019	5.71e-300	3	CX3CR1
1.65e-287	1.65345	0.516	0.112	4.07e-283	3	SPON2
5.13e-275	1.78672	0.462	0.089	1.26e-270	3	TRDC
1.25e-228	0.456533	1	1	3.07e-224	3	B2M
1.73e-227	0.955443	0.238	0.023	4.25e-223	3	PRSS23
5.64e-222	1.16744	0.931	0.637	1.39e-217	3	CST7
3.61e-221	1.44846	0.635	0.238	8.86e-217	3	EFHD2
6.81e-218	1.30724	0.809	0.397	1.67e-213	3	CTSW
7.55e-212	0.961398	0.245	0.027	1.86e-207	3	S1PR5
8.58e-206	0.706489	0.991	0.98	2.11e-201	3	HLA-C
4.47e-202	0.920752	0.27	0.037	1.1e-197	3	C1orf21
5.05e-197	1.25971	0.606	0.216	1.24e-192	3	C12orf75
3.92e-185	1.60157	0.31	0.058	9.64e-181	3	TRGC1
2.5e-165	1.1086	0.639	0.268	6.16e-161	3	HLA-DPB1
2e-163	0.607098	0.995	0.989	4.91e-159	3	HLA-B
8.11e-162	1.04506	0.634	0.243	1.99e-157	3	KLRK1
1.99e-160	1.13297	0.383	0.095	4.89e-156	3	CLIC3
1.3e-154	0.75701	0.981	0.916	3.19e-150	3	SH3BGRL3
4.09e-150	1.17819	0.302	0.064	1e-145	3	KLRF1
5.41e-149	0.733791	0.906	0.496	1.33e-144	3	CCL4
1.94e-147	0.789164	0.985	0.917	4.77e-143	3	PFN1
1.65e-142	0.91139	0.811	0.456	4.06e-138	3	KLF2
2.01e-137	0.919871	0.311	0.075	4.94e-133	3	ABI3
2.99e-133	0.87704	0.247	0.049	7.34e-129	3	TTC38
3.77e-133	1.19579	0.609	0.262	9.26e-129	3	CCL4L2
1.35e-131	1.14645	0.535	0.22	3.32e-127	3	HOPX
1.87e-129	1.33188	0.478	0.179	4.6e-125	3	TRGC2
9.29e-123	0.491945	0.996	0.987	2.28e-118	3	HLA-A
1.2e-122	0.752246	0.954	0.868	2.96e-118	3	CYBA
1.27e-121	1.04443	0.639	0.351	3.13e-117	3	ABHD17A
1.43e-121	1.0633	0.404	0.136	3.52e-117	3	TRG-AS1
6.11e-118	0.656181	0.957	0.881	1.5e-113	3	HLA-E
6.16e-116	1.04211	0.536	0.249	1.51e-111	3	FLNA
7.03e-114	0.633564	0.995	0.786	1.73e-109	3	CCL5
7.14e-114	0.838755	0.783	0.532	1.75e-109	3	RAP1B
4.18e-113	0.936981	0.899	0.779	1.03e-108	3	CD52
2.95e-110	0.759422	0.889	0.739	7.25e-106	3	ARPC2
8.87e-108	0.704515	0.202	0.039	2.18e-103	3	FGR
1.41e-105	0.907188	0.599	0.289	3.48e-101	3	HLA-DRB1
1.11e-103	0.9272	0.482	0.208	2.73e-99	3	MYO1F
6e-103	0.671067	0.997	0.992	1.47e-98	3	ACTB
3.23e-99	0.766005	0.205	0.045	7.95e-95	3	GTF3C1
5.11e-98	0.897742	0.51	0.24	1.26e-93	3	PLAC8
8.09e-98	0.889059	0.568	0.284	1.99e-93	3	HLA-DPA1
1.6e-96	0.924336	0.396	0.155	3.93e-92	3	SPN
8.81e-95	0.98473	0.64	0.389	2.17e-90	3	CD247
1.18e-94	0.826694	0.306	0.097	2.9e-90	3	TBX21
5.2e-94	0.897395	0.568	0.295	1.28e-89	3	CTSC
5.54e-90	0.85231	0.643	0.387	1.36e-85	3	LITAF
1.69e-89	0.813312	0.229	0.059	4.16e-85	3	KLRC3
1.58e-87	0.769245	0.781	0.58	3.88e-83	3	ITGB2
2.71e-87	0.857185	0.537	0.281	6.67e-83	3	BIN2
2.64e-85	0.70983	0.955	0.912	6.48e-81	3	ACTG1
5.24e-84	0.627263	0.932	0.819	1.29e-79	3	HCST
3.86e-80	0.76114	0.331	0.124	9.49e-76	3	TPST2
6.78e-78	0.666638	0.204	0.053	1.67e-73	3	PLEKHF1
4.31e-72	0.81734	0.511	0.281	1.06e-67	3	UCP2
3.54e-71	0.605595	0.92	0.698	8.7e-67	3	GZMA
4.73e-71	0.672373	0.215	0.063	1.16e-66	3	NCR3
4.4e-69	0.857722	0.352	0.143	1.08e-64	3	TYROBP
2.03e-68	0.803749	0.477	0.256	5e-64	3	ITGB1
2.73e-68	0.510252	0.949	0.909	6.72e-64	3	CFL1
1.3e-67	0.760312	0.475	0.243	3.2e-63	3	PYHIN1
4.77e-67	0.731413	0.599	0.376	1.17e-62	3	PPP1CA
2.15e-66	0.735915	0.331	0.139	5.28e-62	3	PTPN6
1.05e-65	0.696076	0.472	0.248	2.58e-61	3	ARPC5L
7.11e-65	0.748732	0.454	0.235	1.75e-60	3	DOK2
1.15e-64	0.767803	0.483	0.267	2.83e-60	3	MBP
1.79e-64	0.711074	0.262	0.095	4.41e-60	3	GNPTAB
1.02e-62	0.625341	0.218	0.07	2.5e-58	3	FCRL6
1.86e-62	0.695836	0.251	0.091	4.58e-58	3	RAB29
8.32e-62	0.723466	0.543	0.331	2.04e-57	3	PAXX
1.23e-59	0.322753	1	0.994	3.03e-55	3	TMSB10
2.03e-59	0.847506	0.646	0.488	4.98e-55	3	CD3G
1.19e-58	0.600245	0.825	0.681	2.93e-54	3	EMP3
2.86e-58	0.651246	0.221	0.075	7.04e-54	3	CD300A
1.15e-57	0.650294	0.673	0.478	2.84e-53	3	PSMB9
5.61e-57	0.734698	0.484	0.282	1.38e-52	3	PRMT2
3.49e-56	0.65044	0.373	0.178	8.58e-52	3	SAMD3
4.38e-56	0.647941	0.427	0.217	1.08e-51	3	KLRG1
1.72e-54	0.62864	0.264	0.108	4.22e-50	3	SH3BP5
1.6e-53	0.663946	0.367	0.183	3.93e-49	3	SLC9A3R1
9.78e-53	0.64556	0.3	0.132	2.4e-48	3	RASSF1
1.29e-52	0.669887	0.456	0.259	3.17e-48	3	PPP1R18
1.7e-52	0.645235	0.267	0.112	4.18e-48	3	SELPLG
8.65e-52	0.627481	0.371	0.187	2.12e-47	3	MYO1G
3.02e-51	0.648855	0.79	0.728	7.42e-47	3	CD3D
5.58e-49	0.632922	0.454	0.26	1.37e-44	3	APOBEC3G
1.04e-48	0.629902	0.3	0.139	2.57e-44	3	ITGB7
6.6e-48	0.653184	0.339	0.166	1.62e-43	3	SYNE1
2.59e-47	0.527601	0.821	0.69	6.36e-43	3	CLIC1
3.86e-47	0.620882	0.371	0.192	9.5e-43	3	APMAP
3.88e-47	0.529782	0.202	0.074	9.53e-43	3	UBE2F
4.91e-47	0.522833	0.732	0.561	1.21e-42	3	GZMM
1.1e-46	0.639091	0.47	0.287	2.69e-42	3	DSTN
1.22e-46	0.572	0.214	0.082	2.99e-42	3	STARD3NL
1.93e-46	0.609346	0.49	0.303	4.73e-42	3	PSMB8
9.63e-46	0.608717	0.38	0.203	2.37e-41	3	RIPOR2
1.22e-45	0.552399	0.412	0.22	3e-41	3	MATK
4.25e-45	0.521153	0.246	0.103	1.04e-40	3	ADRB2
1.59e-44	0.463818	0.344	0.171	3.91e-40	3	CCL3
3.67e-44	0.607526	0.488	0.307	9.01e-40	3	ANXA6
4.58e-44	0.574359	0.347	0.178	1.13e-39	3	PTPN4
5.02e-43	0.610849	0.507	0.331	1.23e-38	3	YWHAQ
1.52e-42	0.595181	0.547	0.375	3.74e-38	3	ARPC4
2.49e-41	0.393334	0.938	0.909	6.12e-37	3	MYL12A
3.12e-41	0.622158	0.515	0.342	7.67e-37	3	FAM49B
1.47e-40	0.570431	0.488	0.317	3.6e-36	3	NDUFB7
6.49e-40	0.566832	0.67	0.53	1.6e-35	3	ARPC1B
2.33e-39	0.526881	0.207	0.086	5.74e-35	3	PRR5
1.14e-38	0.473935	0.736	0.616	2.81e-34	3	PSME1
1.3e-38	0.535496	0.255	0.118	3.19e-34	3	C5orf56
1.8e-38	0.593987	0.508	0.327	4.41e-34	3	GIMAP7
3.86e-38	0.609999	0.61	0.46	9.48e-34	3	CALR
1.12e-37	0.494737	0.814	0.692	2.76e-33	3	IFITM2
2.31e-37	0.453935	0.87	0.803	5.69e-33	3	CORO1A
7.9e-37	0.54283	0.357	0.202	1.94e-32	3	ZAP70
2.32e-36	0.581734	0.536	0.376	5.71e-32	3	ARPC5
2.71e-36	0.53119	0.342	0.187	6.67e-32	3	ARHGAP30
7.86e-36	0.511826	0.355	0.198	1.93e-31	3	CHST12
1.79e-35	0.576128	0.509	0.354	4.4e-31	3	TCF25
2.21e-35	0.579613	0.548	0.392	5.43e-31	3	ACTR3
8.8e-35	0.553552	0.342	0.194	2.16e-30	3	BTN3A2
1.36e-34	0.396882	0.892	0.85	3.35e-30	3	CALM1
2.05e-34	0.5377	0.585	0.436	5.04e-30	3	CAP1
3.38e-34	0.462614	0.609	0.46	8.31e-30	3	GSTP1
2.05e-33	0.505652	0.278	0.142	5.04e-29	3	LINC00861
2.81e-33	0.506753	0.547	0.391	6.91e-29	3	DBI
3.26e-33	0.518285	0.234	0.113	8.02e-29	3	CISD3
1.19e-32	0.521756	0.609	0.47	2.92e-28	3	LCP1
2.93e-32	0.564312	0.354	0.206	7.21e-28	3	TUBB
7.29e-32	0.492568	0.664	0.526	1.79e-27	3	ARL4C
7.81e-32	0.505235	0.582	0.442	1.92e-27	3	CCND3
1.97e-31	0.544239	0.321	0.182	4.83e-27	3	FBXW5
2.06e-31	0.335829	0.956	0.902	5.07e-27	3	S100A4
4.55e-31	0.52214	0.246	0.125	1.12e-26	3	DIP2A
1.55e-30	0.494197	0.392	0.247	3.82e-26	3	OSTF1
2.25e-30	0.484493	0.538	0.386	5.53e-26	3	PTP4A2
3.53e-30	0.492428	0.321	0.184	8.69e-26	3	ITGAL
3.63e-30	0.401683	0.744	0.642	8.93e-26	3	SEPTIN7
5.21e-30	0.467338	0.52	0.36	1.28e-25	3	TBC1D10C
1.47e-29	0.474055	0.488	0.337	3.61e-25	3	RNF213
1.13e-28	0.471795	0.456	0.31	2.78e-24	3	CTSD
1.18e-28	0.558759	0.339	0.201	2.89e-24	3	C1orf56
2.2e-28	0.41906	0.712	0.593	5.41e-24	3	EVL
2.61e-28	0.483171	0.469	0.324	6.41e-24	3	PSMB10
3.25e-28	0.37527	0.765	0.688	7.99e-24	3	ARPC3
3.61e-28	0.472364	0.336	0.2	8.88e-24	3	CSK
1.07e-27	0.549218	0.305	0.175	2.62e-23	3	PTMS
1.58e-27	0.444406	0.633	0.507	3.87e-23	3	IL2RG
3.16e-27	0.520372	0.32	0.192	7.78e-23	3	PRKCB
3.71e-27	0.429527	0.598	0.462	9.11e-23	3	LCK
4.35e-27	0.49707	0.331	0.202	1.07e-22	3	CASP4
6.72e-27	0.47101	0.345	0.213	1.65e-22	3	GNG2
7.02e-27	0.487821	0.478	0.339	1.73e-22	3	PRELID1
8.49e-27	0.473374	0.303	0.178	2.09e-22	3	GLRX
2.04e-26	0.481468	0.306	0.179	5.01e-22	3	TAP1
2.34e-26	0.337418	0.671	0.492	5.76e-22	3	TRBC1
3.42e-26	0.317379	0.915	0.87	8.41e-22	3	H3F3A
4.82e-26	0.447251	0.217	0.111	1.19e-21	3	TES
5.13e-26	0.268548	0.941	0.918	1.26e-21	3	SERF2
9.01e-26	0.422056	0.627	0.51	2.21e-21	3	HLA-F
9.19e-26	0.47322	0.64	0.531	2.26e-21	3	PPP2R5C
1.09e-25	0.428602	0.627	0.516	2.67e-21	3	RHOA
2.92e-25	0.348722	0.852	0.808	7.18e-21	3	PTPRC
3.8e-25	0.464323	0.241	0.132	9.33e-21	3	EBP
4.96e-25	0.376626	0.762	0.663	1.22e-20	3	CDC42
6.74e-25	0.444026	0.571	0.444	1.66e-20	3	LIMD2
1.58e-24	0.427969	0.24	0.131	3.88e-20	3	RPA2
2.17e-24	0.372182	0.731	0.633	5.34e-20	3	RAC2
4.34e-24	0.45766	0.422	0.281	1.07e-19	3	CMC1
9.49e-24	0.458751	0.263	0.153	2.33e-19	3	TWF2
1.22e-23	0.442686	0.272	0.159	3e-19	3	ARL5A
2.28e-23	0.434682	0.524	0.399	5.6e-19	3	PSME2
2.85e-23	0.405955	0.678	0.576	7.02e-19	3	RNASEK
2.9e-23	0.36836	0.74	0.658	7.13e-19	3	TLE5
5.44e-23	0.397805	0.388	0.251	1.34e-18	3	LYAR
5.55e-23	0.35802	0.699	0.593	1.37e-18	3	PLAAT4
1.32e-22	0.39788	0.398	0.267	3.24e-18	3	TRAF3IP3
2.13e-22	0.469422	0.33	0.217	5.25e-18	3	NDUFA12
5.51e-22	0.425857	0.336	0.216	1.36e-17	3	WDR1
7.04e-22	0.540102	0.371	0.252	1.73e-17	3	CDC42SE1
8.1e-22	0.442057	0.281	0.172	1.99e-17	3	PYCARD
1.07e-21	0.458899	0.222	0.124	2.64e-17	3	SRPK2
1.45e-21	0.334656	0.213	0.113	3.57e-17	3	LAG3
1.57e-21	0.47398	0.283	0.175	3.85e-17	3	ADD3
1.79e-21	0.39582	0.288	0.176	4.4e-17	3	PPP4C
2.03e-21	0.409137	0.352	0.234	4.99e-17	3	HMGN3
2.08e-21	0.427155	0.49	0.366	5.12e-17	3	CD47
4.35e-21	0.376074	0.327	0.209	1.07e-16	3	DGKZ
4.37e-21	0.428122	0.302	0.192	1.07e-16	3	BIN1
6e-21	0.395138	0.23	0.131	1.48e-16	3	CYC1
6.4e-21	0.410502	0.226	0.128	1.57e-16	3	S1PR4
6.6e-21	0.330126	0.77	0.68	1.62e-16	3	CD99
6.97e-21	0.360081	0.647	0.535	1.71e-16	3	CD63
1.01e-20	0.365486	0.231	0.131	2.48e-16	3	MIEN1
1.08e-20	0.387927	0.331	0.213	2.65e-16	3	SYTL1
1.2e-20	0.481912	0.276	0.173	2.96e-16	3	PIM1
1.81e-20	0.396252	0.214	0.119	4.45e-16	3	RAP2B
2.01e-20	0.403121	0.457	0.333	4.95e-16	3	CCDC85B
2.12e-20	0.438451	0.473	0.363	5.21e-16	3	PDIA3
2.23e-20	0.433217	0.455	0.337	5.48e-16	3	BLOC1S1
3.22e-20	0.422664	0.759	0.687	7.92e-16	3	NEAT1
3.9e-20	0.413194	0.423	0.303	9.58e-16	3	ACTR2
4.01e-20	0.325166	0.76	0.677	9.86e-16	3	SUB1
7.35e-20	0.420569	0.442	0.325	1.81e-15	3	CAST
8.35e-20	0.416606	0.433	0.316	2.05e-15	3	SUN2
9.21e-20	0.445394	0.331	0.222	2.26e-15	3	RNF166
9.99e-20	0.427669	0.46	0.341	2.46e-15	3	GIMAP4
1.22e-19	0.431888	0.472	0.363	3e-15	3	MSN
3.59e-19	0.38783	0.343	0.231	8.82e-15	3	SF3B2
4.34e-19	0.372723	0.324	0.213	1.07e-14	3	AP2S1
5.53e-19	0.380183	0.261	0.159	1.36e-14	3	RNF126
1.06e-18	0.272541	0.822	0.762	2.61e-14	3	MYL12B
1.29e-18	0.447374	0.314	0.211	3.17e-14	3	PDIA6
1.56e-18	0.33034	0.201	0.111	3.84e-14	3	CYTH4
1.85e-18	0.425723	0.373	0.262	4.56e-14	3	FMNL1
1.92e-18	0.437209	0.284	0.183	4.72e-14	3	RNF167
2.19e-18	0.382882	0.565	0.46	5.38e-14	3	CELF2
3.65e-18	0.417074	0.313	0.208	8.97e-14	3	TPM4
3.95e-18	0.357987	0.585	0.487	9.7e-14	3	ARL6IP5
5.03e-18	0.39247	0.309	0.207	1.24e-13	3	LAMP1
5.39e-18	0.369959	0.251	0.154	1.33e-13	3	DENND2D
6.95e-18	0.421107	0.23	0.138	1.71e-13	3	IRF9
7.11e-18	0.393713	0.246	0.151	1.75e-13	3	MYBL1
8.03e-18	0.361711	0.255	0.158	1.97e-13	3	MTPN
8.07e-18	0.392154	0.407	0.296	1.98e-13	3	ATM
1.48e-17	0.41712	0.289	0.19	3.64e-13	3	SERPINB1
1.8e-17	0.432511	0.302	0.199	4.43e-13	3	APOBEC3C
2.29e-17	0.347185	0.421	0.301	5.63e-13	3	GPR65
2.33e-17	0.387239	0.329	0.224	5.72e-13	3	CARD16
2.42e-17	0.364776	0.268	0.171	5.94e-13	3	CCDC12
2.99e-17	0.392412	0.321	0.217	7.34e-13	3	PRKCH
3e-17	0.402386	0.238	0.148	7.37e-13	3	RGS19
3.02e-17	0.450178	0.343	0.238	7.41e-13	3	MACF1
1.18e-16	0.351175	0.624	0.539	2.89e-12	3	CD53
1.49e-16	0.392612	0.38	0.281	3.66e-12	3	SCP2
2.12e-16	0.395556	0.428	0.324	5.21e-12	3	DHRS7
2.23e-16	0.386734	0.256	0.165	5.48e-12	3	MRPS34
4.06e-16	0.347636	0.323	0.222	9.97e-12	3	PSAP
4.3e-16	0.408196	0.226	0.141	1.06e-11	3	KLF3
5.55e-16	0.353011	0.414	0.305	1.36e-11	3	ADGRE5
6.09e-16	0.386245	0.235	0.147	1.5e-11	3	CCDC88C
6.23e-16	0.365084	0.268	0.174	1.53e-11	3	CRBN
6.44e-16	0.391545	0.369	0.269	1.58e-11	3	SSBP4
8.15e-16	0.365219	0.333	0.233	2e-11	3	KLF13
8.25e-16	0.40592	0.277	0.185	2.03e-11	3	ARRB2
8.75e-16	0.336969	0.294	0.196	2.15e-11	3	ZBTB7A
1.41e-15	0.364681	0.254	0.166	3.47e-11	3	SUPT4H1
1.9e-15	0.348122	0.516	0.418	4.68e-11	3	VAMP8
2.44e-15	0.328174	0.612	0.533	6e-11	3	LSP1
3.02e-15	0.371927	0.309	0.204	7.42e-11	3	CD8A
4.38e-15	0.317289	0.585	0.474	1.08e-10	3	IFITM1
5.72e-15	0.398815	0.33	0.229	1.41e-10	3	LINC01871
5.96e-15	0.352686	0.263	0.173	1.46e-10	3	TAOK3
6.1e-15	0.355632	0.32	0.223	1.5e-10	3	TNFRSF1B
6.26e-15	0.35446	0.27	0.18	1.54e-10	3	ORAI1
6.26e-15	0.325825	0.542	0.445	1.54e-10	3	NDUFB2
6.86e-15	0.326237	0.387	0.287	1.69e-10	3	SELENOT
7.07e-15	0.340544	0.224	0.14	1.74e-10	3	GPATCH8
8e-15	0.322174	0.225	0.14	1.97e-10	3	UBE2L6
8.55e-15	0.3758	0.44	0.346	2.1e-10	3	RAC1
1.19e-14	0.388883	0.412	0.314	2.93e-10	3	PCSK7
1.54e-14	0.362038	0.315	0.218	3.79e-10	3	PTPN7
1.56e-14	0.266805	0.231	0.144	3.84e-10	3	BATF
1.83e-14	0.323645	0.259	0.168	4.49e-10	3	MAPK1
2.85e-14	0.326273	0.423	0.325	7.01e-10	3	PSMA2
3.24e-14	0.376298	0.313	0.222	7.95e-10	3	PGAM1
3.59e-14	0.329094	0.214	0.134	8.81e-10	3	TADA3
3.63e-14	0.426527	0.238	0.157	8.92e-10	3	SDF2L1
5.05e-14	0.322099	0.504	0.406	1.24e-09	3	SPCS2
5.67e-14	0.335748	0.275	0.184	1.39e-09	3	STK10
6.43e-14	0.333985	0.256	0.172	1.58e-09	3	DNAJC7
7.21e-14	0.338561	0.206	0.128	1.77e-09	3	ADAM8
7.97e-14	0.367938	0.438	0.348	1.96e-09	3	BRK1
9.98e-14	0.41612	0.222	0.146	2.45e-09	3	CD320
1.73e-13	0.356192	0.378	0.286	4.26e-09	3	CFLAR
2.03e-13	0.273197	0.615	0.533	4.99e-09	3	PSMA7
2.96e-13	0.307274	0.249	0.166	7.29e-09	3	IDH2
3.14e-13	0.336582	0.341	0.251	7.71e-09	3	RALY
3.66e-13	0.324928	0.342	0.252	8.98e-09	3	LMAN2
3.71e-13	0.359004	0.458	0.371	9.13e-09	3	HNRNPF
3.99e-13	0.302109	0.33	0.24	9.81e-09	3	LAMTOR1
4.75e-13	0.301609	0.52	0.432	1.17e-08	3	SNRPB
5.65e-13	0.262055	0.2	0.124	1.39e-08	3	SIRT7
5.95e-13	0.334898	0.399	0.307	1.46e-08	3	GNG5
6.27e-13	0.348888	0.295	0.211	1.54e-08	3	MED10
6.77e-13	0.329872	0.391	0.298	1.66e-08	3	ARL6IP1
8.96e-13	0.290333	0.29	0.202	2.2e-08	3	CLTA
9.68e-13	0.279691	0.534	0.434	2.38e-08	3	TGFB1
1.09e-12	0.29137	0.549	0.471	2.69e-08	3	PNISR
1.1e-12	0.320644	0.222	0.143	2.69e-08	3	LBR
1.22e-12	0.333584	0.376	0.287	3e-08	3	SEC11A
1.54e-12	0.400487	0.257	0.174	3.79e-08	3	CD8B
1.57e-12	0.339703	0.602	0.527	3.86e-08	3	TPM3
1.67e-12	0.317403	0.336	0.248	4.12e-08	3	TMCO1
2.03e-12	0.321783	0.324	0.232	4.98e-08	3	ITGA4
2.37e-12	0.312697	0.272	0.191	5.83e-08	3	PSMB2
2.47e-12	0.325769	0.473	0.388	6.08e-08	3	TRAPPC1
2.66e-12	0.27726	0.226	0.148	6.54e-08	3	IMP3
2.93e-12	0.338744	0.281	0.197	7.2e-08	3	RAB5IF
4.05e-12	0.320379	0.276	0.195	9.96e-08	3	TMED9
5.54e-12	0.33318	0.214	0.142	1.36e-07	3	RASGRP2
5.9e-12	0.288688	0.586	0.515	1.45e-07	3	VAMP2
6.09e-12	0.348657	0.281	0.206	1.5e-07	3	TNFRSF14
6.11e-12	0.291423	0.482	0.394	1.5e-07	3	ARF6
6.29e-12	0.336493	0.373	0.286	1.55e-07	3	CD164
7.5e-12	0.323809	0.322	0.234	1.84e-07	3	HLA-DRA
9.06e-12	0.335607	0.31	0.23	2.23e-07	3	TUFM
1.18e-11	0.273027	0.616	0.537	2.91e-07	3	PCED1B-AS1
1.24e-11	0.318826	0.298	0.216	3.06e-07	3	BANF1
1.39e-11	0.293757	0.405	0.319	3.41e-07	3	NDUFB10
1.86e-11	0.276145	0.237	0.159	4.58e-07	3	IRF3
2.04e-11	0.303561	0.443	0.361	5.01e-07	3	HSP90B1
2.05e-11	0.316983	0.229	0.154	5.04e-07	3	TSEN54
3.19e-11	0.334237	0.338	0.257	7.83e-07	3	TLN1
3.34e-11	0.254631	0.698	0.636	8.21e-07	3	YBX1
4.17e-11	0.258891	0.243	0.167	1.02e-06	3	TTC14
5.42e-11	0.27927	0.427	0.343	1.33e-06	3	SRSF9
7.4e-11	0.301944	0.233	0.161	1.82e-06	3	UPP1
8.24e-11	0.278786	0.485	0.403	2.02e-06	3	LRRFIP1
8.5e-11	0.283813	0.252	0.177	2.09e-06	3	CLTB
8.63e-11	0.256751	0.463	0.376	2.12e-06	3	DRAP1
9.71e-11	0.296574	0.441	0.365	2.39e-06	3	TMEM50A
9.75e-11	0.326038	0.33	0.255	2.4e-06	3	CAPNS1
1.12e-10	0.315825	0.214	0.145	2.74e-06	3	GLG1
1.14e-10	0.2984	0.345	0.265	2.8e-06	3	RNPEPL1
1.21e-10	0.256394	0.564	0.483	2.97e-06	3	CAPZB
1.37e-10	0.268253	0.325	0.243	3.37e-06	3	RPS19BP1
1.4e-10	0.306548	0.266	0.19	3.45e-06	3	POLR2G
1.43e-10	0.259161	0.334	0.252	3.52e-06	3	LUC7L3
1.55e-10	0.298464	0.464	0.388	3.82e-06	3	TMBIM4
1.64e-10	0.290273	0.203	0.135	4.02e-06	3	CDC42EP3
1.92e-10	0.276095	0.239	0.166	4.72e-06	3	ADRM1
2.02e-10	0.261838	0.333	0.251	4.97e-06	3	VAMP5
2.14e-10	0.30771	0.317	0.241	5.26e-06	3	PSMC5
2.27e-10	0.27692	0.444	0.368	5.58e-06	3	PCBP1
2.37e-10	0.313162	0.231	0.162	5.83e-06	3	DECR1
2.45e-10	0.298104	0.291	0.215	6.01e-06	3	PKN1
2.53e-10	0.280367	0.2	0.134	6.22e-06	3	DNAJA2
2.87e-10	0.285099	0.26	0.187	7.05e-06	3	MFSD10
2.98e-10	0.293093	0.294	0.219	7.32e-06	3	FERMT3
3.52e-10	0.265929	0.41	0.325	8.65e-06	3	TAPBP
4.09e-10	0.296203	0.31	0.237	1e-05	3	UBE2V1
4.13e-10	0.28618	0.45	0.376	1.01e-05	3	POMP
4.18e-10	0.293639	0.256	0.185	1.03e-05	3	CTSS
4.49e-10	0.282424	0.213	0.145	1.1e-05	3	LNPEP
4.67e-10	0.295175	0.214	0.147	1.15e-05	3	KDM5A
4.67e-10	0.288426	0.426	0.35	1.15e-05	3	SH3BGRL
4.84e-10	0.277854	0.21	0.142	1.19e-05	3	TMEM179B
5.35e-10	0.293007	0.207	0.142	1.31e-05	3	TSPAN14
5.54e-10	0.289916	0.375	0.303	1.36e-05	3	PSMA6
6.67e-10	0.27589	0.447	0.375	1.64e-05	3	PSMB3
7.28e-10	0.320453	0.259	0.188	1.79e-05	3	ROCK1
7.87e-10	0.256375	0.211	0.143	1.93e-05	3	CDKN2D
7.99e-10	0.304737	0.435	0.363	1.96e-05	3	PRR13
9.12e-10	0.253237	0.276	0.201	2.24e-05	3	PPP1R12A
9.6e-10	0.287122	0.282	0.209	2.36e-05	3	C17orf49
1.45e-09	0.286966	0.241	0.173	3.55e-05	3	CAPN2
1.97e-09	0.264829	0.262	0.194	4.84e-05	3	UQCRFS1
2.29e-09	0.278174	0.247	0.177	5.63e-05	3	SELENOS
2.47e-09	0.273898	0.391	0.318	6.07e-05	3	HCLS1
2.69e-09	0.267036	0.453	0.385	6.6e-05	3	JTB
2.94e-09	0.251479	0.21	0.146	7.22e-05	3	PSMC4
3.57e-09	0.29635	0.404	0.327	8.78e-05	3	PRPF38B
4.45e-09	0.330825	0.423	0.354	0.000109336	3	SYNE2
4.57e-09	0.272706	0.556	0.489	0.000112268	3	ATP5F1D
4.6e-09	0.271718	0.325	0.252	0.000113158	3	AP2M1
6.25e-09	0.259229	0.38	0.303	0.000153645	3	AKNA
6.29e-09	0.268622	0.363	0.287	0.000154611	3	BSG
6.55e-09	0.25739	0.238	0.172	0.000160905	3	MLLT6
1.02e-08	0.263268	0.544	0.495	0.00025103	3	GNAI2
1.12e-08	0.269772	0.323	0.254	0.000274827	3	ATP6V0B
1.13e-08	0.268791	0.302	0.234	0.000278666	3	ATP5PB
1.48e-08	0.254247	0.234	0.169	0.000363058	3	PHB
1.56e-08	0.260072	0.33	0.262	0.000382495	3	DNAJC8
1.88e-08	0.264917	0.303	0.235	0.000462726	3	WASF2
1.91e-08	0.277027	0.324	0.254	0.000468512	3	PSMA4
1.97e-08	0.252461	0.289	0.219	0.000483932	3	CDK2AP2
2.01e-08	0.270192	0.309	0.243	0.000494407	3	ZNHIT1
2.28e-08	0.276554	0.471	0.408	0.000559944	3	PARK7
2.41e-08	0.260665	0.237	0.173	0.000591345	3	RAB11A
2.73e-08	0.278709	0.3	0.234	0.000670847	3	MDH2
3.1e-08	0.25888	0.217	0.157	0.000761869	3	SNX17
3.12e-08	0.252956	0.214	0.154	0.000765981	3	CASP1
3.82e-08	0.255105	0.224	0.162	0.000938715	3	ACP1
4.13e-08	0.267949	0.28	0.217	0.00101388	3	PSMA5
5.93e-08	0.264678	0.427	0.367	0.00145641	3	ATP5MC3
6.69e-08	0.293576	0.228	0.169	0.00164414	3	SAMD9
7.2e-08	0.262004	0.351	0.286	0.00176982	3	P4HB
8.04e-08	0.25597	0.221	0.162	0.00197644	3	RBBP4
8.7e-08	0.302435	0.209	0.152	0.00213757	3	INPP5D
8.81e-08	0.258139	0.221	0.162	0.00216554	3	SMARCE1
9.79e-08	0.274414	0.209	0.153	0.00240612	3	ICAM2
1.05e-07	0.260464	0.214	0.156	0.00259074	3	CYFIP2
1.37e-07	0.400352	0.38	0.316	0.00336822	3	FABP4
1.49e-07	0.250098	0.227	0.168	0.00366978	3	CASP8
1.59e-07	0.258688	0.314	0.251	0.00391348	3	DDX39B
1.72e-07	0.2544	0.233	0.175	0.00423967	3	RAB2A
1.83e-07	0.284792	0.295	0.234	0.00449283	3	SLA
1.94e-07	0.285407	0.245	0.187	0.00477474	3	MANF
3.18e-07	0.265967	0.483	0.422	0.00782739	3	DDX17
4.22e-07	0.255985	0.231	0.173	0.0103689	3	RSBN1L
4.45e-07	0.252152	0.335	0.273	0.0109464	3	DEK
1.82e-06	0.268152	0.259	0.204	0.044723	3	KANSL1
0	1.71386	0.592	0.064	0	4	SELL
0	1.70677	0.513	0.044	0	4	CCR7
0	1.12219	1	0.991	0	4	RPS8
0	1.1059	1	0.986	0	4	RPS6
0	0.938483	1	0.996	0	4	RPL32
0	0.87143	0.234	0.009	0	4	TSHZ2
0	0.806083	1	0.993	0	4	RPL11
1.63e-302	0.774761	0.999	0.998	4.01e-298	4	RPL13
8.29e-299	0.874171	1	0.996	2.04e-294	4	RPS12
3.55e-292	0.854877	0.999	0.988	8.74e-288	4	RPS23
1.68e-282	0.809506	1	0.997	4.13e-278	4	EEF1A1
4.19e-280	0.919967	1	0.989	1.03e-275	4	RPS3A
2.94e-275	0.867022	1	0.996	7.23e-271	4	RPL34
4.91e-273	0.805557	0.998	0.992	1.21e-268	4	RPL18A
1.6e-265	0.829315	1	0.988	3.93e-261	4	RPL37
1.18e-264	0.921074	0.993	0.972	2.91e-260	4	RPS13
1.45e-263	0.83401	1	0.995	3.56e-259	4	RPS18
4.12e-263	1.24007	0.447	0.072	1.01e-258	4	LEF1
8.37e-261	0.799602	0.999	0.986	2.06e-256	4	RPS4X
1.39e-254	1.58252	0.907	0.43	3.42e-250	4	LTB
7.16e-254	0.979251	0.992	0.917	1.76e-249	4	RPL22
8.39e-253	0.621894	1	0.999	2.06e-248	4	RPL10
2.1e-252	1.00805	0.349	0.043	5.17e-248	4	MAL
3.72e-244	0.702855	1	0.996	9.15e-240	4	RPL39
5.61e-244	0.771163	0.999	0.978	1.38e-239	4	RPL18
9.46e-242	0.784045	0.998	0.979	2.33e-237	4	RPL29
3.37e-241	0.708477	0.997	0.991	8.28e-237	4	RPL19
1.76e-238	0.70722	0.999	0.995	4.32e-234	4	RPS15A
3.29e-237	0.880979	0.99	0.96	8.1e-233	4	RPS5
1.13e-233	0.765024	1	0.987	2.79e-229	4	RPL12
5.89e-232	0.843307	0.997	0.991	1.45e-227	4	RPL21
6.75e-231	0.768704	0.997	0.98	1.66e-226	4	RPL9
4.42e-230	0.721355	0.999	0.988	1.09e-225	4	RPL3
1.17e-229	0.962078	0.994	0.94	2.88e-225	4	RPL7
1.55e-225	0.824888	0.991	0.958	3.81e-221	4	RPL5
1.37e-223	0.720533	0.999	0.991	3.36e-219	4	RPS2
2.13e-212	1.08466	0.977	0.853	5.23e-208	4	EEF1G
6.43e-210	1.02945	0.974	0.826	1.58e-205	4	RPL4
7.15e-206	0.722615	0.997	0.982	1.76e-201	4	RPL35A
3.45e-200	0.731353	0.991	0.969	8.49e-196	4	RPL10A
2.24e-198	0.708286	0.999	0.98	5.5e-194	4	RPL36
9.47e-198	0.642253	0.999	0.992	2.33e-193	4	RPS28
9.1e-191	0.581826	1	0.988	2.24e-186	4	RPL26
1.24e-185	0.558597	1	0.993	3.05e-181	4	RPS15
5.15e-183	0.693196	0.997	0.966	1.27e-178	4	RPS9
5.77e-182	0.597505	0.999	0.995	1.42e-177	4	RPS14
1.08e-177	0.864853	0.997	0.989	2.66e-173	4	RPL13A
4.61e-177	0.651502	0.999	0.984	1.13e-172	4	RPS25
2.75e-176	0.613777	1	0.989	6.75e-172	4	RPL30
1.04e-175	0.534343	0.999	0.996	2.57e-171	4	RPS27A
3.27e-175	0.780855	0.989	0.951	8.04e-171	4	RPS10
1.15e-173	0.943474	0.993	0.938	2.83e-169	4	RPL36A
4.44e-172	0.631129	0.994	0.979	1.09e-167	4	RPL8
5.45e-171	0.658146	0.998	0.979	1.34e-166	4	RPS16
1.01e-170	0.726764	1	0.993	2.47e-166	4	RPLP2
2.4e-169	0.666506	1	0.998	5.89e-165	4	RPLP1
1.39e-167	0.60304	0.994	0.986	3.43e-163	4	RPL17
3.47e-165	0.641084	0.993	0.966	8.53e-161	4	RPL6
9.79e-164	1.05585	0.878	0.535	2.41e-159	4	LDHB
2.2e-160	0.493551	0.999	0.995	5.4e-156	4	RPS3
1.01e-159	0.703611	0.991	0.941	2.49e-155	4	RACK1
1.03e-158	0.60458	0.99	0.978	2.54e-154	4	RPL15
2.23e-155	0.571427	1	0.997	5.48e-151	4	RPS27
5.93e-153	0.579776	0.999	0.977	1.46e-148	4	RPS21
1.98e-151	0.850445	0.957	0.85	4.87e-147	4	EEF1B2
7.79e-151	0.724266	0.999	0.975	1.91e-146	4	RPL37A
1.64e-148	0.639968	0.982	0.96	4.04e-144	4	RPSA
8.23e-148	0.922909	0.241	0.036	2.02e-143	4	AIF1
4.08e-147	0.692505	1	0.989	1e-142	4	TPT1
5.13e-145	0.746107	0.988	0.938	1.26e-140	4	RPL27
7.01e-145	0.979083	0.903	0.607	1.72e-140	4	EIF3E
1.72e-140	0.869028	0.968	0.799	4.23e-136	4	RPL23
2.53e-138	0.996687	0.862	0.54	6.21e-134	4	GAS5
2.05e-134	0.509163	0.997	0.98	5.04e-130	4	RPS7
5.5e-134	0.823207	0.971	0.868	1.35e-129	4	RPLP0
1.18e-133	0.68886	0.977	0.911	2.9e-129	4	NACA
2.83e-133	0.970145	0.888	0.598	6.95e-129	4	SNHG29
1.08e-130	0.819051	0.986	0.911	2.66e-126	4	RPS20
2.54e-128	0.580086	1	0.99	6.25e-124	4	RPS29
5.18e-126	0.518489	0.999	0.98	1.27e-121	4	RPL14
6.23e-121	0.799502	0.947	0.739	1.53e-116	4	PABPC1
1.08e-119	0.392587	1	0.998	2.66e-115	4	RPL41
4.41e-116	0.889414	0.892	0.632	1.08e-111	4	EEF2
5.17e-115	1.03551	0.544	0.209	1.27e-110	4	NOSIP
5.54e-114	0.695729	0.993	0.942	1.36e-109	4	RPL38
5.26e-108	0.497556	0.994	0.97	1.29e-103	4	UBA52
1.87e-106	0.55687	0.992	0.947	4.6e-102	4	RPS11
3.82e-104	0.370254	1	0.997	9.4e-100	4	RPL28
1.62e-99	0.428767	0.999	0.994	3.99e-95	4	RPS19
8.23e-98	0.465504	0.99	0.972	2.02e-93	4	RPL7A
1.33e-96	0.550139	0.995	0.971	3.28e-92	4	RPL35
2.87e-96	0.467791	0.999	0.988	7.04e-92	4	RPL23A
1e-94	0.486508	0.992	0.957	2.46e-90	4	RPL24
2.84e-86	0.717237	0.877	0.631	6.98e-82	4	NOP53
1.25e-80	1.07346	0.952	0.81	3.08e-76	4	RPL31
7.69e-80	0.752774	0.537	0.234	1.89e-75	4	TCF7
2.3e-77	1.24501	0.906	0.688	5.66e-73	4	RPS17
1.43e-75	0.70991	0.506	0.217	3.52e-71	4	TMEM123
9.51e-74	1.01033	0.738	0.472	2.34e-69	4	KLF2
1.66e-73	0.631877	0.911	0.724	4.07e-69	4	NPM1
5.56e-64	0.589479	0.983	0.952	1.37e-59	4	RPL27A
2.99e-63	0.633041	0.696	0.393	7.34e-59	4	EIF3H
5.26e-63	0.626405	0.461	0.2	1.29e-58	4	SNHG32
1.04e-55	0.601599	0.549	0.275	2.55e-51	4	EIF3L
1e-54	0.403619	0.204	0.059	2.46e-50	4	LPAR6
1.18e-50	0.482775	0.205	0.063	2.91e-46	4	TRABD2A
5.08e-47	0.501504	0.433	0.203	1.25e-42	4	RIPOR2
1.21e-44	0.26027	0.995	0.984	2.98e-40	4	FAU
2.69e-44	0.405881	0.203	0.067	6.62e-40	4	PDE3B
3.38e-41	0.35723	0.975	0.915	8.31e-37	4	EEF1D
4.7e-41	0.47899	0.904	0.739	1.16e-36	4	HNRNPA1
1.5e-40	0.263133	1	0.99	3.69e-36	4	RPS24
2.24e-40	0.411	0.922	0.798	5.51e-36	4	BTF3
2.46e-40	0.55342	0.388	0.19	6.05e-36	4	PRKCQ-AS1
4.58e-40	0.428016	0.265	0.107	1.13e-35	4	MYC
4.83e-40	0.420472	0.228	0.084	1.19e-35	4	LDLRAP1
5.12e-40	0.497198	0.276	0.115	1.26e-35	4	AQP3
1.36e-39	0.482382	0.837	0.635	3.35e-35	4	SLC25A6
1.3e-38	0.42061	0.364	0.17	3.2e-34	4	ADD3
1.15e-37	0.516037	0.499	0.274	2.83e-33	4	RGS10
2.83e-37	0.506635	0.707	0.46	6.97e-33	4	NAP1L1
7.13e-37	0.429948	0.437	0.224	1.75e-32	4	EIF2S3
3.02e-36	0.455011	0.439	0.229	7.42e-32	4	RSL1D1
5.22e-36	0.450455	0.315	0.145	1.28e-31	4	SC5D
7.62e-36	0.465051	0.485	0.27	1.87e-31	4	NDFIP1
6.76e-35	0.462752	0.678	0.437	1.66e-30	4	LIMD2
7.6e-35	0.37961	0.302	0.135	1.87e-30	4	RASGRP2
1.09e-34	0.45737	0.651	0.416	2.68e-30	4	NME2
4.54e-34	0.415814	0.618	0.369	1.12e-29	4	ANP32B
1.05e-33	0.324103	0.219	0.086	2.58e-29	4	CRIP2
1.5e-33	0.468202	0.4	0.21	3.68e-29	4	CD55
2.43e-33	0.317499	0.208	0.081	5.98e-29	4	IMPDH2
3.16e-33	0.409961	0.535	0.301	7.77e-29	4	NSA2
8.7e-33	0.357631	0.233	0.096	2.14e-28	4	DGKA
2.22e-32	0.512736	0.441	0.245	5.47e-28	4	BIRC3
3e-32	0.358085	0.917	0.823	7.36e-28	4	TOMM7
1.29e-31	0.303239	0.994	0.994	3.18e-27	4	TMSB10
2.96e-30	0.373607	0.23	0.098	7.27e-26	4	SERINC5
5.35e-30	0.387263	0.354	0.18	1.32e-25	4	ALKBH7
8.6e-30	0.357131	0.879	0.729	2.11e-25	4	HINT1
9.92e-30	0.390709	0.373	0.195	2.44e-25	4	RCAN3
1.38e-29	0.374533	0.395	0.21	3.4e-25	4	PPA1
8.64e-29	0.341083	0.441	0.242	2.12e-24	4	CD27
2.19e-28	0.332241	0.27	0.125	5.38e-24	4	CAMK4
4.87e-28	0.383192	0.894	0.751	1.2e-23	4	COX7C
4.92e-28	0.307511	0.958	0.88	1.21e-23	4	PFDN5
4.97e-28	0.360451	0.207	0.088	1.22e-23	4	AP3M2
1.62e-27	0.386679	0.471	0.275	3.99e-23	4	ST13
2.35e-27	0.297596	0.598	0.378	5.79e-23	4	SNHG8
7.47e-26	0.357945	0.642	0.422	1.84e-21	4	UXT
1.61e-25	0.354373	0.519	0.313	3.96e-21	4	EIF4B
6.42e-25	0.333022	0.302	0.156	1.58e-20	4	SATB1
6.77e-25	0.286471	0.238	0.111	1.66e-20	4	HMGA1
7.2e-25	0.3566	0.468	0.276	1.77e-20	4	RNASET2
2.42e-24	0.309374	0.486	0.285	5.96e-20	4	EIF3D
2.49e-24	0.306667	0.908	0.779	6.11e-20	4	COX4I1
3.43e-24	0.436363	0.719	0.625	8.44e-20	4	RPS4Y1
4.83e-24	0.332096	0.72	0.507	1.19e-19	4	EIF3F
1.05e-23	0.275307	0.353	0.188	2.58e-19	4	FBL
2.44e-23	0.385855	0.487	0.306	6.01e-19	4	SOCS3
2.5e-23	0.27985	0.21	0.096	6.14e-19	4	OXA1L
5.31e-23	0.271183	0.216	0.101	1.3e-18	4	GIMAP2
1.22e-22	0.345389	0.707	0.494	2.99e-18	4	SNHG6
1.33e-22	0.310122	0.266	0.135	3.26e-18	4	APEX1
2.28e-22	0.268092	0.27	0.136	5.61e-18	4	C1orf162
2.42e-21	0.305241	0.552	0.35	5.95e-17	4	ATP5PO
2.88e-21	0.316845	0.64	0.427	7.09e-17	4	BCL11B
4.26e-21	0.314146	0.238	0.12	1.05e-16	4	IL6ST
1.41e-20	0.308019	0.882	0.752	3.47e-16	4	SARAF
3.77e-20	0.27092	0.369	0.211	9.28e-16	4	C1QBP
6.2e-20	0.344589	0.557	0.377	1.52e-15	4	SLC2A3
1.37e-19	0.300231	0.232	0.119	3.36e-15	4	FLT3LG
1.38e-19	0.284904	0.942	0.778	3.39e-15	4	CD52
1.47e-19	0.305702	0.787	0.63	3.62e-15	4	CCNI
1.55e-19	0.288552	0.314	0.175	3.82e-15	4	GIMAP5
2.78e-19	0.345065	0.399	0.242	6.83e-15	4	SAMHD1
8.5e-19	0.250825	0.427	0.26	2.09e-14	4	CMPK1
2.39e-18	0.289746	0.824	0.691	5.88e-14	4	UQCRB
1.14e-17	0.257326	0.257	0.14	2.8e-13	4	KLF3
1.98e-17	0.292178	0.308	0.179	4.88e-13	4	FCMR
3.54e-17	0.296798	0.486	0.32	8.69e-13	4	STAT3
9.5e-17	0.32558	0.702	0.534	2.34e-12	4	FYB1
1.62e-16	0.278601	0.262	0.147	3.97e-12	4	LINC00861
2.2e-16	0.274871	0.555	0.377	5.41e-12	4	PIK3IP1
2.53e-16	0.26265	0.311	0.183	6.21e-12	4	CORO1B
5.14e-16	0.303887	0.52	0.349	1.26e-11	4	SMDT1
2.43e-15	0.274547	0.291	0.172	5.97e-11	4	GIMAP1
2.97e-15	0.281261	0.441	0.288	7.29e-11	4	EIF3M
9.29e-15	0.280759	0.554	0.384	2.28e-10	4	FOXP1
2.33e-14	0.266262	0.838	0.675	5.73e-10	4	COMMD6
2.47e-13	0.317064	0.416	0.282	6.06e-09	4	VMP1
1.02e-12	0.40796	0.461	0.336	2.52e-08	4	GIMAP7
5.55e-11	0.370581	0.262	0.169	1.36e-06	4	GADD45A
7.48e-09	0.329559	0.421	0.314	0.000183836	4	FABP4
1.58e-08	0.263088	0.374	0.273	0.000388269	4	TRAF3IP3
7.76e-179	1.31063	0.621	0.183	1.91e-174	5	CD8A
5.6e-146	1.15959	0.534	0.154	1.38e-141	5	CD8B
3.15e-130	1.18382	0.247	0.04	7.75e-126	5	FXYD2
2.47e-99	0.99158	0.624	0.259	6.07e-95	5	KLRK1
9.93e-73	0.638564	0.98	0.796	2.44e-68	5	CCL5
4.08e-49	0.936001	0.416	0.196	1e-44	5	TRGC2
1.66e-43	0.829787	0.683	0.474	4.09e-39	5	CD7
8.81e-43	0.70692	0.373	0.169	2.17e-38	5	XCL1
4.52e-39	0.742413	0.219	0.077	1.11e-34	5	KLRC1
2.83e-37	1.14902	0.338	0.168	6.97e-33	5	MT1F
9.3e-28	0.627924	0.78	0.65	2.29e-23	5	DUSP2
2.47e-25	0.650215	0.385	0.228	6.08e-21	5	LINC01871
2.47e-23	0.268322	0.417	0.244	6.06e-19	5	XCL2
1.28e-20	0.50649	0.404	0.255	3.15e-16	5	LYAR
3.78e-20	0.453007	0.633	0.487	9.3e-16	5	NR4A2
1.72e-19	0.302394	0.982	0.922	4.23e-15	5	IL32
2.66e-19	0.431466	0.269	0.148	6.54e-15	5	GABARAPL1
1.22e-18	0.550526	0.404	0.265	2.99e-14	5	GPR171
8.99e-18	0.314249	0.904	0.867	2.21e-13	5	S100A6
9.91e-18	0.291938	0.967	0.912	2.44e-13	5	ZFP36L2
2.61e-17	0.448533	0.54	0.411	6.42e-13	5	RUNX3
2.1e-16	0.269554	0.603	0.43	5.15e-12	5	CTSW
5.93e-16	0.562842	0.369	0.251	1.46e-11	5	TOB1
2.56e-15	0.851184	0.703	0.637	6.3e-11	5	MT1X
5.18e-14	0.775708	0.409	0.301	1.27e-09	5	HSPA1B
7.1e-14	0.301009	0.93	0.882	1.75e-09	5	CXCR4
7.54e-14	0.539505	0.326	0.219	1.85e-09	5	SLC30A1
2.08e-13	0.513832	0.534	0.417	5.1e-09	5	ZNF331
3.63e-13	0.418666	0.555	0.454	8.92e-09	5	YPEL5
4.22e-12	0.579664	0.52	0.443	1.04e-07	5	HSPE1
5.38e-12	0.33479	0.772	0.701	1.32e-07	5	TRAC
6.19e-12	0.416811	0.41	0.303	1.52e-07	5	SAMSN1
9.09e-11	0.765254	0.541	0.469	2.23e-06	5	MT1E
1.04e-10	0.369724	0.296	0.201	2.55e-06	5	METRNL
1.09e-10	0.339679	0.708	0.612	2.68e-06	5	LGALS1
1.86e-10	0.388387	0.524	0.433	4.58e-06	5	PIK3R1
2.14e-10	0.417553	0.887	0.881	5.27e-06	5	HSP90AA1
1.42e-09	0.330425	0.393	0.295	3.48e-05	5	EML4
1.42e-09	0.272714	0.772	0.733	3.49e-05	5	CALM2
2.67e-09	0.304875	0.346	0.253	6.56e-05	5	CD27
5.82e-09	0.268782	0.334	0.234	0.000142928	5	MATK
9.59e-09	0.305456	0.253	0.174	0.000235738	5	CLDND1
1.33e-08	0.338865	0.496	0.423	0.000326816	5	PPP1CB
1.59e-08	0.302705	0.266	0.184	0.000390238	5	PTMS
1.69e-08	0.637937	0.789	0.803	0.000414337	5	MT2A
1.88e-08	1.1029	0.226	0.156	0.000461163	5	MT1G
5.13e-08	0.336357	0.298	0.221	0.00126076	5	CD55
1.17e-07	0.622312	0.385	0.308	0.00288033	5	HSPA1A
1.39e-07	0.323631	0.297	0.22	0.00341631	5	FOSL2
1.58e-07	0.346667	0.425	0.341	0.0038862	5	RGCC
1.76e-07	0.348418	0.507	0.43	0.00433511	5	TUBA4A
5.81e-07	0.269708	0.313	0.236	0.0142767	5	REL
6.21e-07	0.320746	0.807	0.753	0.0152669	5	PABPC1
7.64e-07	0.266231	0.331	0.25	0.0187731	5	PHLDA1
1.38e-06	0.288649	0.364	0.29	0.0338486	5	MYADM
2.65e-277	2.25239	0.796	0.271	6.52e-273	6	EGR1
2.59e-266	2.21019	0.925	0.489	6.36e-262	6	GADD45B
1.43e-248	1.95048	0.715	0.221	3.53e-244	6	HEXIM1
9.75e-247	2.00064	0.723	0.231	2.4e-242	6	H2AFX
2.82e-233	2.08294	0.857	0.402	6.92e-229	6	INTS6
4.89e-225	2.17599	0.953	0.686	1.2e-220	6	IER2
3.19e-201	1.75807	0.52	0.128	7.83e-197	6	IER5L
1.4e-184	1.73825	0.972	0.743	3.43e-180	6	JUN
6.96e-184	1.77061	0.801	0.417	1.71e-179	6	TUBB4B
5.79e-182	1.49561	0.961	0.664	1.42e-177	6	FOSB
4.54e-150	1.47136	0.909	0.699	1.11e-145	6	SRSF7
1.43e-128	1.45055	0.444	0.13	3.51e-124	6	AL021155.5
1.67e-127	1.04506	0.2	0.026	4.1e-123	6	CENPL
7.4e-122	1.49353	0.821	0.555	1.82e-117	6	SNHG5
6.05e-117	1.52856	0.847	0.576	1.49e-112	6	DNAJB1
3.22e-116	1.23049	0.915	0.686	7.9e-112	6	ID2
1.16e-115	1.41406	0.443	0.146	2.86e-111	6	SNHG12
1e-113	1.46313	0.693	0.365	2.47e-109	6	UBE2S
4.16e-113	1.63414	0.429	0.137	1.02e-108	6	DDIT3
5.4e-111	0.874018	0.983	0.947	1.33e-106	6	UBC
5.26e-108	0.852169	0.983	0.953	1.29e-103	6	H3F3B
8.65e-106	1.38463	0.585	0.266	2.13e-101	6	IER5
4.21e-104	1.30112	0.244	0.049	1.04e-99	6	RASD1
4.18e-101	1.18639	0.972	0.875	1.03e-96	6	HSP90AA1
4.66e-101	1.39906	0.367	0.11	1.15e-96	6	CSKMT
4.81e-100	1.27103	0.651	0.34	1.18e-95	6	BRD2
4.8e-97	1.26929	0.76	0.458	1.18e-92	6	CITED2
8.05e-94	1.11472	0.836	0.654	1.98e-89	6	FUS
3.6e-93	1.38608	0.773	0.52	8.85e-89	6	SAT1
3.6e-92	1.18748	0.857	0.69	8.85e-88	6	ZFAS1
2.98e-79	1.63421	0.352	0.123	7.32e-75	6	KCNQ1OT1
2.42e-71	0.928972	0.972	0.853	5.95e-67	6	FOS
1.61e-70	1.0798	0.931	0.841	3.97e-66	6	UBB
1.1e-68	1.44195	0.368	0.144	2.7e-64	6	PMAIP1
4.87e-68	1.17824	0.445	0.202	1.2e-63	6	MARCKSL1
6.6e-67	1.0887	0.507	0.254	1.62e-62	6	SERTAD1
8.67e-67	1.15266	0.708	0.479	2.13e-62	6	DNAJA1
2.06e-66	1.17019	0.396	0.165	5.06e-62	6	IFRD1
5.39e-64	1.1274	0.325	0.119	1.33e-59	6	TUBA1C
2.36e-62	0.963707	0.559	0.299	5.81e-58	6	NR4A1
1.85e-61	1.03292	0.293	0.102	4.55e-57	6	ABHD5
2.53e-61	1.02265	0.66	0.426	6.23e-57	6	TUBA1B
1.05e-59	1.21206	0.545	0.307	2.59e-55	6	TUBA1A
5.21e-59	0.764365	0.22	0.062	1.28e-54	6	POLG2
1.07e-56	1.07654	0.388	0.174	2.63e-52	6	POLR2A
1.8e-56	1.26726	0.291	0.107	4.41e-52	6	CD83
1.34e-55	0.901498	0.701	0.5	3.29e-51	6	SRSF2
2.82e-55	0.832154	0.261	0.088	6.93e-51	6	TUBB2A
6.68e-55	0.836091	0.823	0.7	1.64e-50	6	EIF4A1
1.84e-54	0.795224	0.231	0.071	4.53e-50	6	NXF1
7.88e-52	0.982394	0.207	0.061	1.94e-47	6	AC023157.3
7.07e-51	0.872778	0.468	0.244	1.74e-46	6	TOB1
9.66e-51	1.05635	0.543	0.328	2.38e-46	6	YME1L1
5.04e-50	0.77897	0.859	0.757	1.24e-45	6	HSPA8
1.18e-49	1.10329	0.451	0.242	2.89e-45	6	THUMPD3-AS1
1.46e-49	0.970516	0.573	0.373	3.58e-45	6	EIF5
8.32e-49	0.628724	0.989	0.923	2.05e-44	6	JUNB
1.57e-48	0.925982	0.476	0.261	3.85e-44	6	TENT5C
6.37e-48	0.699927	0.785	0.553	1.57e-43	6	GZMK
7.24e-48	1.1563	0.273	0.105	1.78e-43	6	AL118516.1
1.06e-47	0.790332	0.836	0.767	2.6e-43	6	HNRNPA2B1
1.33e-46	0.914897	0.721	0.578	3.26e-42	6	RSRP1
1.58e-46	0.891447	0.532	0.292	3.88e-42	6	HSPA1B
5.04e-46	0.617757	0.933	0.833	1.24e-41	6	DUSP1
1.41e-45	0.879391	0.383	0.186	3.47e-41	6	SNHG1
5.67e-45	0.991897	0.363	0.177	1.39e-40	6	SPTAN1
3.45e-44	0.835426	0.312	0.135	8.47e-40	6	GALM
4.37e-44	0.890872	0.208	0.07	1.07e-39	6	HIST3H2A
7.02e-44	1.49745	0.231	0.085	1.73e-39	6	GADD45G
2.31e-43	0.906899	0.309	0.135	5.67e-39	6	RHOB
6.03e-42	0.700604	0.201	0.068	1.48e-37	6	ING1
1.41e-41	0.957486	0.477	0.282	3.46e-37	6	AL499604.1
5.52e-40	1.37983	0.227	0.087	1.36e-35	6	IER3
2.32e-39	0.769914	0.271	0.113	5.71e-35	6	NEU1
6.48e-39	0.83041	0.709	0.53	1.59e-34	6	PPP1R15A
1.81e-37	0.846637	0.303	0.141	4.46e-33	6	FAM53C
5.4e-37	0.784661	0.593	0.385	1.33e-32	6	AC020916.1
4.75e-36	0.704455	0.273	0.121	1.17e-31	6	MKNK2
5.26e-36	0.748065	0.736	0.581	1.29e-31	6	BTG2
3.9e-35	0.697492	0.72	0.582	9.58e-31	6	SRSF3
1.27e-34	0.848514	0.796	0.709	3.12e-30	6	HSP90AB1
9.27e-34	0.702896	0.704	0.568	2.28e-29	6	EIF4A2
1.25e-33	0.821642	0.631	0.479	3.07e-29	6	DDX3X
3.38e-33	0.79876	0.6	0.436	8.3e-29	6	HERPUD1
5.1e-33	0.894729	0.352	0.188	1.25e-28	6	HSPH1
5.24e-33	1.34362	0.477	0.301	1.29e-28	6	HSPA1A
7.47e-32	0.749746	0.224	0.094	1.84e-27	6	ZC3H12A
2.36e-31	0.703636	0.265	0.123	5.79e-27	6	CDKN2AIP
2.45e-31	0.800354	0.393	0.227	6.01e-27	6	EIF4A3
9.07e-30	0.799427	0.521	0.354	2.23e-25	6	ZFP36L1
1.76e-29	0.840682	0.425	0.268	4.32e-25	6	AMD1
2.63e-29	0.722574	0.269	0.131	6.46e-25	6	SLC20A1
1.38e-28	0.663041	0.632	0.491	3.38e-24	6	HNRNPH1
5.75e-27	0.615893	0.613	0.461	1.41e-22	6	SOCS1
5.82e-27	1.01204	0.311	0.168	1.43e-22	6	AL627171.1
8.45e-27	0.639113	0.641	0.497	2.08e-22	6	IRF1
9.72e-27	0.659191	0.709	0.592	2.39e-22	6	MCL1
1.72e-26	0.729127	0.452	0.299	4.22e-22	6	PPP1R10
4.68e-26	0.827569	0.392	0.244	1.15e-21	6	LBH
7.17e-26	0.788348	0.564	0.425	1.76e-21	6	TUBA4A
1.14e-25	0.699681	0.355	0.206	2.81e-21	6	NABP1
5.69e-25	0.89594	0.573	0.451	1.4e-20	6	H2AFZ
9.87e-24	1.08939	0.288	0.159	2.43e-19	6	TNF
3.63e-23	0.65313	0.259	0.137	8.92e-19	6	NUFIP2
1.61e-21	0.857116	0.615	0.522	3.95e-17	6	SAP18
3.37e-21	0.378712	0.896	0.826	8.28e-17	6	JUND
4.36e-21	0.672777	0.364	0.231	1.07e-16	6	NASP
4.57e-21	0.867115	0.509	0.389	1.12e-16	6	SNHG8
7.52e-21	0.693766	0.364	0.231	1.85e-16	6	TLE4
8.29e-21	0.501657	0.784	0.732	2.04e-16	6	CALM2
2.1e-20	0.300744	0.98	0.982	5.15e-16	6	EIF1
9.14e-20	0.623652	0.219	0.112	2.25e-15	6	SGK1
1.38e-19	0.548244	0.22	0.111	3.39e-15	6	ADRB2
1.29e-18	0.547412	0.717	0.598	3.17e-14	6	DDIT4
2.48e-18	0.626985	0.327	0.203	6.1e-14	6	C6orf62
3.35e-18	0.585881	0.461	0.337	8.23e-14	6	TRA2B
3.85e-17	0.524285	0.233	0.131	9.45e-13	6	PLK3
5.49e-17	0.49648	0.564	0.445	1.35e-12	6	SFPQ
8.12e-17	0.287196	0.928	0.8	2e-12	6	CCL5
1.33e-16	0.606378	0.405	0.293	3.26e-12	6	ATF4
1.33e-16	0.543045	0.308	0.194	3.27e-12	6	MIDN
1.71e-16	0.485767	0.296	0.175	4.21e-12	6	XCL1
1.98e-16	0.514144	0.208	0.112	4.87e-12	6	CBX4
5.77e-16	0.747587	0.243	0.143	1.42e-11	6	TMEM107
6.3e-16	0.585889	0.291	0.182	1.55e-11	6	MAT2A
4e-15	0.583597	0.541	0.459	9.83e-11	6	CCNL1
9.94e-15	0.685285	0.419	0.315	2.44e-10	6	ZC3HAV1
1.73e-14	0.703503	0.235	0.141	4.26e-10	6	AC253572.2
2.88e-14	0.577908	0.279	0.181	7.07e-10	6	SLC38A2
4.76e-14	0.561767	0.599	0.511	1.17e-09	6	CYCS
1.07e-13	0.531985	0.343	0.236	2.64e-09	6	DDX3Y
1.15e-13	0.556982	0.547	0.465	2.83e-09	6	TPI1
3.17e-13	0.527246	0.319	0.218	7.8e-09	6	ERN1
8.54e-13	0.278325	0.372	0.248	2.1e-08	6	XCL2
9.41e-13	0.608752	0.277	0.187	2.31e-08	6	ILF3-DT
1.06e-12	0.482199	0.368	0.267	2.6e-08	6	ZFAND5
1.39e-12	0.433297	0.399	0.287	3.41e-08	6	MYADM
2.52e-12	0.520595	0.271	0.181	6.19e-08	6	WDR74
2.94e-12	0.492998	0.233	0.146	7.22e-08	6	CHD4
3.26e-12	0.474062	0.296	0.201	8.02e-08	6	GLS
5.62e-12	0.571723	0.439	0.345	1.38e-07	6	TSPYL2
6.17e-12	0.706586	0.264	0.177	1.52e-07	6	SOD2
2.39e-11	0.377181	0.312	0.208	5.87e-07	6	CD8A
3.76e-11	0.454249	0.243	0.158	9.25e-07	6	ODC1
5.91e-11	0.383412	0.711	0.66	1.45e-06	6	GNAS
7.93e-11	0.528723	0.288	0.202	1.95e-06	6	NFKBIZ
9.04e-11	0.507224	0.324	0.232	2.22e-06	6	VASP
1.5e-10	0.501317	0.231	0.151	3.68e-06	6	SNHG3
5.45e-10	0.542661	0.304	0.223	1.34e-05	6	SNHG7
6.37e-10	0.422315	0.519	0.428	1.57e-05	6	DYNLL1
1.01e-09	0.575714	0.319	0.24	2.48e-05	6	GTF2B
2.02e-09	0.40599	0.321	0.234	4.97e-05	6	KLRG1
2.09e-09	0.307503	0.687	0.637	5.14e-05	6	SRSF5
2.44e-09	0.553062	0.348	0.265	6.01e-05	6	HSPD1
8.82e-09	0.335867	0.203	0.132	0.000216767	6	STMN1
1.17e-08	0.444315	0.24	0.169	0.000287106	6	NOP56
1.18e-08	0.298206	0.611	0.537	0.000289267	6	CD74
1.22e-08	0.363241	0.289	0.212	0.000299711	6	ARF4
5.22e-08	0.398712	0.263	0.189	0.0012826	6	OTUD6B-AS1
6.8e-08	0.408826	0.356	0.282	0.00167116	6	JPT1
1.2e-07	0.285985	0.404	0.317	0.00294173	6	HLA-DRB1
1.29e-07	0.257051	0.864	0.854	0.00318232	6	CALM1
2.34e-07	0.525177	0.247	0.18	0.0057571	6	HIST1H4C
3.23e-07	0.372951	0.269	0.202	0.0079374	6	ZBTB7A
3.24e-07	0.35864	0.284	0.214	0.00796193	6	TMX4
4.31e-07	0.444064	0.368	0.305	0.0106031	6	SYF2
7.23e-07	0.454977	0.225	0.164	0.0177666	6	FABP5
7.49e-07	0.34801	0.275	0.207	0.018404	6	DYNC1H1
8.18e-07	0.372174	0.236	0.172	0.0201125	6	GADD45A
8.57e-07	0.262796	0.711	0.655	0.0210648	6	DUSP2
1.05e-06	0.348814	0.227	0.164	0.0257409	6	PCF11
1.17e-06	0.379296	0.424	0.362	0.0286448	6	EIF4G2
1.24e-06	0.323034	0.321	0.255	0.0304626	6	TCF7
1.3e-06	0.352636	0.231	0.169	0.0319202	6	HNRNPAB
1.36e-06	0.379087	0.201	0.143	0.0334768	6	SNHG9
1.37e-06	0.376083	0.367	0.304	0.0337339	6	ARL6IP1
1.4e-06	0.381381	0.217	0.16	0.0343523	6	EHD1
1.95e-06	0.326198	0.491	0.432	0.0478558	6	PRDX1
0	2.93447	0.819	0.063	0	7	FCER1G
0	2.87936	0.907	0.129	0	7	TYROBP
3.64e-297	2.06476	0.548	0.065	8.95e-293	7	KLRC1
6.64e-272	1.99016	0.893	0.215	1.63e-267	7	KLRD1
7.85e-251	2.70649	0.72	0.157	1.93e-246	7	XCL1
7.47e-243	2.60296	0.829	0.229	1.84e-238	7	XCL2
1.86e-234	1.67976	0.629	0.105	4.57e-230	7	TRDC
2.56e-231	3.39606	0.703	0.164	6.3e-227	7	CCL3
3.06e-217	1.90488	0.629	0.133	7.52e-213	7	IL2RB
1.83e-194	1.4118	0.388	0.049	4.5e-190	7	CD160
3.26e-179	1.17618	0.293	0.029	8.02e-175	7	LAT2
2.57e-178	0.923838	0.202	0.012	6.32e-174	7	IRF8
2.87e-172	1.49141	0.452	0.072	7.05e-168	7	KLRF1
2.93e-168	1.63398	0.53	0.107	7.19e-164	7	CLIC3
2.02e-137	1.22957	0.375	0.063	4.96e-133	7	KLRC3
3.76e-134	1.81837	0.718	0.275	9.25e-130	7	CMC1
1.7e-128	1.23952	0.951	0.466	4.17e-124	7	NKG7
6.26e-127	1.55079	0.86	0.471	1.54e-122	7	CD7
5.01e-115	1.00094	0.274	0.041	1.23e-110	7	TMIGD2
1.05e-107	1.37219	0.441	0.114	2.57e-103	7	MAP3K8
5.51e-107	1.55405	0.551	0.178	1.35e-102	7	CEBPD
6.2e-106	1.08916	0.342	0.068	1.52e-101	7	TXK
3.59e-99	1.62393	0.895	0.524	8.82e-95	7	CCL4
2.56e-98	1.16502	0.92	0.695	6.3e-94	7	IFITM2
8.69e-97	1.33856	0.847	0.427	2.14e-92	7	KLRB1
9.64e-92	1.49424	0.777	0.462	2.37e-87	7	GSTP1
1.68e-88	1.23809	0.825	0.533	4.13e-84	7	CD63
2.7e-85	0.958265	0.297	0.061	6.63e-81	7	AOAH
3.95e-81	1.161	0.571	0.225	9.7e-77	7	MATK
3.24e-80	1.12157	0.781	0.426	7.97e-76	7	CTSW
4.47e-78	0.820544	0.241	0.045	1.1e-73	7	MCTP2
4.94e-77	2.40793	0.623	0.316	1.22e-72	7	AREG
4.67e-76	1.10737	0.652	0.268	1.15e-71	7	KLRK1
3.58e-67	0.802867	0.235	0.048	8.81e-63	7	FGR
4.47e-56	1.02684	0.344	0.115	1.1e-51	7	MAFF
6.78e-53	0.837739	0.258	0.07	1.67e-48	7	TNFRSF18
4.22e-51	0.625999	0.656	0.321	1.04e-46	7	PRF1
8.72e-51	2.26321	0.419	0.173	2.14e-46	7	CCL3L1
1.35e-49	1.00667	0.326	0.111	3.31e-45	7	CAPG
3.16e-47	0.65288	0.977	0.93	7.76e-43	7	SRGN
1.48e-46	0.701979	0.233	0.063	3.64e-42	7	SKAP2
4.27e-42	0.719404	0.206	0.055	1.05e-37	7	TNFSF14
4.79e-42	0.915453	0.342	0.132	1.18e-37	7	ZBTB16
8.84e-42	0.977265	0.431	0.197	2.17e-37	7	METRNL
2.94e-38	1.55591	0.54	0.288	7.22e-34	7	CCL4L2
6.54e-35	0.933291	0.348	0.149	1.61e-30	7	NFKBID
8.86e-35	0.788308	0.427	0.205	2.18e-30	7	CHST12
1.07e-34	0.739381	0.427	0.201	2.63e-30	7	APMAP
9.04e-34	0.889071	0.441	0.219	2.22e-29	7	IFITM3
4.54e-32	0.780417	0.571	0.364	1.12e-27	7	STK17A
5.22e-32	0.613811	0.208	0.067	1.28e-27	7	SLC1A5
1.45e-31	0.474947	0.868	0.698	3.56e-27	7	IER2
2.71e-31	0.679867	0.507	0.271	6.65e-27	7	EFHD2
1.26e-28	0.761484	0.328	0.15	3.09e-24	7	PTGDR
2.95e-27	0.743619	0.46	0.263	7.25e-23	7	ARPC5L
3.52e-27	1.05839	0.777	0.697	8.64e-23	7	NFKBIA
4.56e-27	0.774309	0.701	0.574	1.12e-22	7	GZMM
1.41e-26	1.23797	0.365	0.178	3.47e-22	7	GNLY
2.41e-26	0.450607	0.926	0.827	5.93e-22	7	HCST
3.69e-26	0.715593	0.346	0.17	9.07e-22	7	MAPK1
6.46e-26	0.787977	0.394	0.207	1.59e-21	7	C1orf56
3.79e-25	0.492792	0.225	0.085	9.31e-21	7	G6PD
1.05e-24	0.84815	0.643	0.478	2.57e-20	7	IFITM1
1.55e-24	0.825102	0.41	0.233	3.81e-20	7	REL
6.21e-24	0.684281	0.435	0.246	1.53e-19	7	HOPX
9.09e-24	0.708115	0.212	0.081	2.23e-19	7	CRTAM
5.15e-23	0.686837	0.505	0.317	1.26e-18	7	CTSD
8.42e-23	0.54298	0.59	0.408	2.07e-18	7	CD247
1.28e-22	0.50567	0.206	0.079	3.14e-18	7	EOMES
4.07e-22	0.725487	0.293	0.142	1e-17	7	BHLHE40
5.84e-22	0.643916	0.505	0.323	1.44e-17	7	BST2
8.17e-22	0.534165	0.746	0.595	2.01e-17	7	ITGB2
7.36e-21	0.604364	0.433	0.257	1.81e-16	7	GSN
1.42e-20	0.619113	0.276	0.133	3.5e-16	7	MPG
1.3e-19	0.627842	0.305	0.16	3.21e-15	7	TCIRG1
2.51e-19	0.66728	0.21	0.091	6.17e-15	7	STARD3NL
3.62e-19	0.6126	0.252	0.12	8.89e-15	7	RAB11FIP1
4.24e-19	0.506733	0.685	0.513	1.04e-14	7	GADD45B
4.33e-18	0.546024	0.28	0.143	1.06e-13	7	ACAA2
2.78e-17	0.358877	0.903	0.874	6.83e-13	7	H3F3A
4.77e-17	0.516951	0.334	0.186	1.17e-12	7	ARHGAP9
8.74e-17	0.485248	0.872	0.806	2.15e-12	7	ZFP36
8.84e-17	0.559083	0.511	0.354	2.17e-12	7	FAM49B
1.85e-16	0.294357	0.918	0.845	4.56e-12	7	UBB
1.87e-16	0.480975	0.74	0.649	4.61e-12	7	SEPTIN7
2.78e-16	0.576061	0.637	0.524	6.82e-12	7	EIF3G
3.96e-16	0.557836	0.39	0.24	9.72e-12	7	HMGN3
7.51e-16	0.648441	0.625	0.542	1.85e-11	7	CD81
1.6e-15	0.584275	0.429	0.286	3.94e-11	7	RHOC
2.82e-15	0.468109	0.606	0.465	6.94e-11	7	TPI1
2.83e-15	0.685566	0.365	0.221	6.95e-11	7	IFNG
3.14e-15	0.514964	0.414	0.263	7.71e-11	7	PLAC8
7.41e-15	0.606468	0.633	0.539	1.82e-10	7	PPP1R15A
9.82e-15	0.28071	0.835	0.661	2.41e-10	7	CST7
1.47e-14	0.432738	0.825	0.717	3.62e-10	7	GZMA
3.56e-14	0.449079	0.212	0.104	8.74e-10	7	SLC25A39
8.46e-14	0.534924	0.412	0.27	2.08e-09	7	KDM6B
1.18e-13	0.570591	0.412	0.282	2.91e-09	7	AC245297.3
1.23e-13	0.549732	0.819	0.809	3.01e-09	7	CCL5
1.25e-13	0.472319	0.202	0.098	3.07e-09	7	ZC3H12A
1.27e-13	0.585663	0.441	0.308	3.12e-09	7	GPR65
1.42e-13	0.27405	0.961	0.923	3.5e-09	7	PFN1
2.16e-13	0.518169	0.445	0.31	5.3e-09	7	ADGRE5
2.16e-13	0.589696	0.326	0.203	5.31e-09	7	NFKBIZ
2.54e-13	0.560922	0.332	0.202	6.24e-09	7	H2AFJ
7.52e-13	0.576195	0.887	0.828	1.85e-08	7	CD69
4.6e-12	0.480338	0.621	0.522	1.13e-07	7	TAGLN2
7.22e-12	0.488694	0.419	0.29	1.77e-07	7	CFLAR
1.28e-11	0.422239	0.249	0.142	3.15e-07	7	TPST2
1.36e-11	0.495375	0.491	0.375	3.34e-07	7	WDR83OS
1.8e-11	0.428606	0.359	0.233	4.41e-07	7	MYO1F
2.25e-11	0.471719	0.291	0.177	5.53e-07	7	NUCB2
4.27e-11	0.548453	0.241	0.142	1.05e-06	7	YWHAH
4.47e-11	0.398577	0.664	0.598	1.1e-06	7	RBM39
6.21e-11	0.372927	0.264	0.155	1.53e-06	7	PMAIP1
8.7e-11	0.424409	0.548	0.429	2.14e-06	7	GYPC
9.68e-11	0.541175	0.379	0.259	2.38e-06	7	CDC42SE1
9.89e-11	0.402784	0.216	0.119	2.43e-06	7	CAPN1
1.16e-10	0.475899	0.538	0.432	2.85e-06	7	NME2
1.21e-10	0.437642	0.561	0.45	2.98e-06	7	NDUFB2
3.27e-10	0.54037	0.388	0.277	8.04e-06	7	APOBEC3G
3.48e-10	0.460004	0.334	0.221	8.56e-06	7	VPS37B
9.3e-10	0.434574	0.216	0.124	2.28e-05	7	ANTKMT
1.31e-09	0.322053	0.629	0.501	3.21e-05	7	IRF1
1.41e-09	0.446691	0.258	0.16	3.46e-05	7	DNAJC1
1.44e-09	0.397371	0.249	0.151	3.53e-05	7	SIPA1
2.12e-09	0.466732	0.237	0.144	5.22e-05	7	RAB8B
2.53e-09	0.403152	0.214	0.123	6.21e-05	7	TIGIT
4.92e-09	0.423643	0.396	0.292	0.000121045	7	SEC11A
5.78e-09	0.385972	0.235	0.141	0.000142087	7	CHD9
6.78e-09	0.379182	0.348	0.244	0.000166585	7	COX5A
6.94e-09	0.468191	0.629	0.555	0.000170521	7	ALOX5AP
9.43e-09	0.335774	0.299	0.195	0.000231777	7	SAMD3
1.02e-08	0.415878	0.439	0.337	0.000250263	7	WIPF1
1.05e-08	0.393945	0.342	0.238	0.000259023	7	NDUFS8
1.18e-08	0.427033	0.235	0.145	0.000289534	7	HELZ
1.27e-08	0.382654	0.746	0.692	0.000311848	7	NEAT1
1.31e-08	0.343477	0.206	0.12	0.000321906	7	SERPINB6
1.58e-08	0.380908	0.241	0.15	0.00038743	7	NT5C
2.02e-08	0.350907	0.394	0.286	0.000497565	7	MBP
2.33e-08	0.408654	0.254	0.163	0.000572327	7	DHRS3
2.88e-08	0.369971	0.369	0.261	0.000706917	7	TLN1
3.23e-08	0.375391	0.278	0.18	0.000794873	7	AGTRAP
3.4e-08	0.372998	0.458	0.35	0.000836482	7	PAXX
3.83e-08	0.485792	0.536	0.435	0.000941912	7	PIK3R1
4.65e-08	0.330309	0.202	0.12	0.0011439	7	CARHSP1
5.8e-08	0.357604	0.621	0.538	0.00142665	7	LSP1
7.08e-08	0.588562	0.575	0.494	0.00174052	7	NR4A2
7.15e-08	0.446914	0.332	0.236	0.00175786	7	NFE2L2
9.35e-08	0.357699	0.231	0.147	0.00229701	7	RASSF1
1.09e-07	0.35833	0.363	0.268	0.00267049	7	ACTN4
1.09e-07	0.400071	0.266	0.176	0.00268966	7	CLDND1
2.52e-07	0.398767	0.412	0.314	0.00618206	7	NR4A1
3.57e-07	0.341882	0.569	0.498	0.00878166	7	NCL
3.7e-07	0.333614	0.227	0.146	0.00910587	7	GPATCH8
5.6e-07	0.399245	0.282	0.198	0.0137594	7	OFD1
6.18e-07	0.399492	0.219	0.141	0.0151852	7	SH3BP1
8.58e-07	0.401028	0.39	0.31	0.0210985	7	PRDX5
1.17e-06	0.355464	0.307	0.222	0.0286668	7	CDK2AP2
1.18e-06	0.374942	0.274	0.191	0.0289377	7	CMTM6
1.33e-06	0.307552	0.233	0.154	0.032586	7	GABARAPL1
1.49e-06	0.322089	0.507	0.425	0.036611	7	VAMP8
1.51e-06	0.284806	0.252	0.17	0.0369981	7	SH3GLB1
1.63e-06	0.362016	0.431	0.336	0.0401156	7	PSMB10
1.77e-06	0.437925	0.303	0.221	0.0434897	7	FOSL2
1.83e-06	0.301483	0.225	0.147	0.0450173	7	PPP3CA
1.89e-06	0.446864	0.54	0.468	0.0464723	7	SOCS1
1.78e-289	0.983305	0.267	0.009	4.37e-285	8	LTK
6.96e-118	1.04605	0.317	0.044	1.71e-113	8	CCR6
3.1e-112	0.802048	1	0.998	7.63e-108	8	RPLP1
1.5e-98	0.881176	0.278	0.04	3.68e-94	8	TLE1
2.39e-85	1.50689	0.839	0.432	5.88e-81	8	KLRB1
2.63e-84	1.20412	0.952	0.59	6.46e-80	8	IL7R
9.37e-83	0.685273	1	0.989	2.3e-78	8	TPT1
4.5e-69	0.49978	1	0.997	1.11e-64	8	EEF1A1
3.74e-63	0.426635	1	0.998	9.2e-59	8	RPL13
7.93e-59	1.13316	0.513	0.184	1.95e-54	8	CEBPD
1.77e-57	0.725246	0.974	0.873	4.35e-53	8	RPLP0
3.73e-54	0.672246	0.238	0.05	9.17e-50	8	RUNX2
4.88e-54	0.794118	0.392	0.119	1.2e-49	8	AQP3
1.46e-47	0.36669	1	0.999	3.58e-43	8	RPL10
6.34e-47	0.400393	1	0.997	1.56e-42	8	RPS12
4.33e-46	0.848302	0.373	0.122	1.07e-41	8	LGALS3
2.31e-45	0.423929	0.997	0.979	5.69e-41	8	RPL18
3.61e-45	0.419285	1	0.99	8.88e-41	8	RPS3A
7.7e-45	0.373774	1	0.996	1.89e-40	8	RPL32
6.46e-42	0.526539	0.995	0.96	1.59e-37	8	RPSA
3.18e-41	0.464718	1	0.97	7.81e-37	8	RPL10A
1.16e-40	0.655583	0.283	0.082	2.86e-36	8	PDE4D
1.03e-39	0.407509	1	0.992	2.54e-35	8	RPS2
2.51e-39	0.366103	1	0.991	6.17e-35	8	RPS8
2.47e-38	0.376335	1	0.989	6.08e-34	8	RPL3
4.77e-38	0.390101	1	0.995	1.17e-33	8	RPS18
5.77e-38	0.393212	1	0.986	1.42e-33	8	RPL17
1.06e-37	1.03925	0.77	0.46	2.61e-33	8	LTB
3.77e-37	0.372085	1	0.988	9.26e-33	8	RPS23
5.21e-36	0.358731	1	0.991	1.28e-31	8	RPL19
3.98e-35	0.391051	1	0.994	9.79e-31	8	RPS19
6.56e-35	0.393941	0.997	0.98	1.61e-30	8	RPL9
1.73e-34	0.39825	0.997	0.973	4.24e-30	8	RPS13
5.33e-34	0.38498	1	0.979	1.31e-29	8	RPL8
9.11e-34	0.387356	0.997	0.98	2.24e-29	8	RPL29
1.36e-33	0.312181	0.997	0.997	3.33e-29	8	RPS27A
3.19e-33	0.351599	0.997	0.987	7.85e-29	8	RPS4X
3.22e-33	0.355749	0.997	0.987	7.92e-29	8	RPS6
4.1e-33	0.876029	0.751	0.491	1.01e-28	8	TNFAIP3
2.65e-32	0.477628	0.968	0.859	6.51e-28	8	EEF1G
3.55e-32	0.318635	1	0.993	8.73e-28	8	RPL11
5.01e-32	0.340575	1	0.996	1.23e-27	8	RPL34
2.67e-30	0.299139	1	0.995	6.56e-26	8	RPS14
1.48e-29	0.334099	1	0.99	3.64e-25	8	RPL30
1.98e-29	0.526306	0.995	0.905	4.86e-25	8	S100A4
2.87e-29	0.51172	0.96	0.856	7.05e-25	8	EEF1B2
3.22e-29	0.308527	0.997	0.989	7.92e-25	8	RPL26
8.2e-29	0.379008	0.989	0.96	2.01e-24	8	RPL5
1.21e-28	0.338011	0.997	0.988	2.98e-24	8	RPL12
2.38e-28	0.483483	0.259	0.086	5.85e-24	8	JAML
1.08e-27	0.662692	0.616	0.354	2.65e-23	8	RORA
1.96e-27	0.350355	0.995	0.981	4.81e-23	8	RPL14
2.5e-27	0.578299	0.333	0.131	6.15e-23	8	SESN1
4.32e-27	0.358812	0.984	0.962	1.06e-22	8	RPS5
1.6e-26	0.676064	0.892	0.693	3.94e-22	8	NFKBIA
4.75e-26	0.356988	0.995	0.968	1.17e-21	8	RPL6
1.38e-25	0.271558	1	0.997	3.4e-21	8	RPL28
2.18e-25	0.343307	1	0.967	5.35e-21	8	RPS9
2.28e-25	0.289206	1	0.992	5.6e-21	8	RPL18A
2.33e-25	0.627541	0.447	0.218	5.73e-21	8	ODF2L
1.99e-24	0.369294	0.984	0.921	4.89e-20	8	RPL22
5.2e-24	0.390169	0.987	0.914	1.28e-19	8	NACA
7.46e-24	0.530148	0.22	0.076	1.83e-19	8	TNFRSF25
9.1e-24	0.318067	0.997	0.978	2.24e-19	8	RPL15
4.3e-23	0.602524	0.405	0.196	1.06e-18	8	MGAT4A
1.21e-21	0.528997	0.352	0.161	2.98e-17	8	TTC39C
6.86e-21	0.293808	0.997	0.983	1.69e-16	8	RPL35A
2.46e-20	0.440945	0.243	0.094	6.04e-16	8	PRR5
3.58e-20	0.296259	1	0.98	8.8e-16	8	RPS16
2.13e-19	0.312364	0.989	0.944	5.23e-15	8	RACK1
4.35e-19	0.453723	0.241	0.097	1.07e-14	8	DPP4
1.06e-18	0.315087	0.992	0.959	2.6e-14	8	RPL24
2.77e-18	0.28929	0.995	0.972	6.81e-14	8	RPL7A
1e-16	0.300044	1	0.941	2.47e-12	8	RPL36A
3.39e-16	0.282821	0.995	0.943	8.33e-12	8	RPL7
4.4e-16	0.280124	0.992	0.953	1.08e-11	8	RPS10
7.68e-16	0.405928	0.32	0.155	1.89e-11	8	MYBL1
9.9e-15	0.34143	0.944	0.835	2.43e-10	8	RPL4
1.42e-14	0.521574	0.563	0.376	3.5e-10	8	AC058791.1
1.96e-14	0.346553	0.96	0.866	4.83e-10	8	S100A6
3.66e-14	0.406677	0.394	0.219	9e-10	8	PPA1
5.48e-14	0.42784	0.532	0.337	1.35e-09	8	SPOCK2
1.93e-13	0.368297	0.315	0.163	4.74e-09	8	SATB1
3.52e-13	0.320485	0.278	0.136	8.65e-09	8	ZBTB16
8.97e-13	0.437382	0.474	0.3	2.21e-08	8	FKBP11
3.16e-12	0.313023	0.283	0.144	7.77e-08	8	BHLHE40
3.47e-12	0.259327	0.995	0.95	8.54e-08	8	RPS11
1.27e-11	0.381369	0.905	0.823	3.12e-07	8	VIM
3.97e-11	0.28103	0.902	0.805	9.75e-07	8	BTF3
1.08e-10	0.337388	0.704	0.541	2.66e-06	8	LINC-PINT
2.12e-10	0.425113	0.399	0.255	5.21e-06	8	TOB1
2.23e-10	0.373995	0.37	0.223	5.48e-06	8	SNHG16
2.39e-10	0.368193	0.556	0.384	5.87e-06	8	ANP32B
6.25e-10	0.291524	0.228	0.117	1.54e-05	8	CAPG
6.45e-10	0.313053	0.799	0.626	1.58e-05	8	EIF3E
1.05e-09	0.303392	0.521	0.344	2.59e-05	8	YWHAQ
1.37e-09	0.363519	0.582	0.424	3.38e-05	8	PRDM1
2.18e-09	0.284077	0.365	0.221	5.36e-05	8	ANKRD28
2.34e-09	0.350949	0.516	0.357	5.74e-05	8	ABRACL
2.71e-09	0.420779	0.315	0.189	6.65e-05	8	RGS2
5.06e-09	0.322452	0.257	0.143	0.000124452	8	PHACTR2
5.73e-09	0.320338	0.474	0.317	0.000140709	8	FKBP5
6.16e-09	0.320714	0.767	0.628	0.000151467	8	RPS4Y1
8.51e-09	0.289906	0.204	0.106	0.000209039	8	ATF7IP2
1.13e-08	0.284187	0.336	0.205	0.000278652	8	RCAN3
1.62e-08	0.332795	0.513	0.355	0.000397925	8	PLP2
2.04e-08	0.302318	0.349	0.219	0.00050088	8	METTL9
2.09e-08	0.374297	0.362	0.235	0.000512939	8	LINC01871
2.87e-08	0.324034	0.463	0.309	0.000704252	8	GPR65
3.52e-08	0.30388	0.384	0.246	0.00086406	8	VSIR
4.72e-08	0.317876	0.259	0.152	0.00116039	8	PPP1R14B
4.95e-08	0.295455	0.746	0.619	0.00121592	8	SNHG29
5.85e-08	0.291797	0.352	0.22	0.00143666	8	ERN1
9.25e-08	0.304821	0.278	0.17	0.00227321	8	PER1
1.19e-07	0.269578	0.257	0.152	0.00291917	8	TMEM238
1.25e-07	0.292601	0.402	0.269	0.00307153	8	TOMM5
1.36e-07	0.25361	0.595	0.43	0.0033478	8	NME2
2.22e-07	0.340821	0.418	0.288	0.00546822	8	RNASET2
2.32e-07	0.260449	0.611	0.448	0.00570371	8	SERP1
2.66e-07	0.353814	0.394	0.27	0.00653791	8	GPR171
3.24e-07	0.272733	0.206	0.118	0.00796437	8	MYC
3.24e-07	0.300172	0.323	0.208	0.00797296	8	FAM89B
3.86e-07	0.344318	0.37	0.248	0.00948691	8	RBMS1
3.89e-07	0.267898	0.426	0.29	0.00955734	8	AC016831.5
4.54e-07	0.271628	0.558	0.4	0.0111633	8	PEBP1
4.68e-07	0.251805	0.854	0.736	0.0115022	8	NPM1
5.63e-07	0.300074	0.214	0.125	0.0138276	8	FLT3LG
6.78e-07	0.318069	0.471	0.343	0.0166708	8	SMAP2
7.72e-07	0.260077	0.566	0.414	0.0189845	8	EIF3H
0	3.22462	0.946	0.158	0	9	GNLY
0	3.13256	0.938	0.143	0	9	GZMB
0	3.04162	0.85	0.131	0	9	SPON2
0	2.92876	0.826	0.071	0	9	FCER1G
0	2.81189	0.598	0.019	0	9	MYOM2
0	2.80709	0.826	0.062	0	9	KLRF1
0	2.66718	0.751	0.103	0	9	CLIC3
0	2.61565	0.815	0.069	0	9	FCGR3A
0	2.54427	0.786	0.093	0	9	FGFBP2
0	2.40999	0.914	0.138	0	9	TYROBP
0	1.36829	0.322	0.011	0	9	SH2D1B
1.28e-287	1.33943	0.298	0.012	3.14e-283	9	CHST2
2.25e-249	2.33104	0.917	0.222	5.54e-245	9	KLRD1
1.29e-243	2.66543	0.949	0.313	3.17e-239	9	PRF1
5.13e-239	1.67024	0.418	0.037	1.26e-234	9	S1PR5
5.78e-231	1.45665	0.357	0.027	1.42e-226	9	AKR1C3
8.27e-225	1.59069	0.386	0.033	2.03e-220	9	CX3CR1
1.31e-221	1.63663	0.48	0.055	3.22e-217	9	TTC38
7.84e-217	2.43112	0.995	0.47	1.93e-212	9	NKG7
2.23e-190	1.35424	0.324	0.028	5.49e-186	9	HAVCR2
1.63e-187	1.35339	0.359	0.035	4.01e-183	9	PRSS23
6.08e-182	1.75359	0.391	0.044	1.49e-177	9	LAIR2
9.36e-175	1.07607	0.263	0.019	2.3e-170	9	CD38
2.84e-163	1.42471	0.418	0.056	6.98e-159	9	ADGRG1
3.65e-157	1.38261	0.37	0.045	8.97e-153	9	FGR
2.35e-155	1.20267	0.263	0.022	5.77e-151	9	LINC00299
3.96e-155	1.97582	0.877	0.399	9.74e-151	9	CD247
1.02e-148	2.01609	0.761	0.251	2.52e-144	9	PLAC8
2.38e-133	1.04275	0.249	0.023	5.86e-129	9	CXXC5
6.01e-130	1.77364	0.887	0.426	1.48e-125	9	CTSW
1.25e-128	1.36612	0.408	0.069	3.07e-124	9	TXK
6.99e-128	2.34101	0.638	0.173	1.72e-123	9	CCL3
4.65e-121	1.19895	0.306	0.04	1.14e-116	9	GK5
4.99e-118	1.27773	0.539	0.115	1.23e-113	9	TRDC
1.37e-117	1.65231	0.721	0.265	3.37e-113	9	EFHD2
2.95e-116	1.42968	0.418	0.079	7.24e-112	9	CD300A
3.56e-114	1.48114	0.496	0.111	8.75e-110	9	PLEK
4.02e-114	1.31704	0.389	0.068	9.87e-110	9	NCR3
1.66e-110	1.31872	0.343	0.054	4.09e-106	9	CD160
1.3e-109	1.73545	0.684	0.238	3.19e-105	9	HOPX
5.66e-104	1.21124	0.324	0.052	1.39e-99	9	CEP78
4.8e-101	1.33556	0.418	0.089	1.18e-96	9	ABI3
1.53e-100	1.46265	0.877	0.475	3.76e-96	9	CD7
1.31e-92	1.30032	0.93	0.66	3.21e-88	9	CST7
1.13e-89	1.337	0.485	0.128	2.78e-85	9	ZEB2
2.3e-89	1.08313	0.308	0.054	5.66e-85	9	C1orf21
6.67e-85	0.973972	0.228	0.031	1.64e-80	9	GFOD1
3.02e-84	1.2926	0.869	0.592	7.41e-80	9	ITGB2
9.3e-83	1.2914	0.804	0.355	2.29e-78	9	GZMH
8.24e-79	1.28142	0.845	0.549	2.03e-74	9	RAP1B
4.78e-78	0.998409	0.26	0.044	1.17e-73	9	TMIGD2
2.28e-74	1.02878	0.311	0.063	5.6e-70	9	AOAH
1.04e-73	0.889762	0.225	0.035	2.57e-69	9	LAT2
4.13e-71	1.15455	0.885	0.431	1.02e-66	9	KLRB1
2.87e-70	0.993522	0.276	0.054	7.06e-66	9	HSH2D
3.74e-67	1.23579	0.925	0.527	9.2e-63	9	CCL4
1.98e-66	0.964721	0.965	0.923	4.88e-62	9	PFN1
5.56e-64	1.20651	0.609	0.256	1.37e-59	9	PYHIN1
2.21e-63	1.27284	0.327	0.079	5.43e-59	9	KLRC1
1.18e-62	0.997009	0.284	0.062	2.9e-58	9	PLEKHF1
2.13e-62	0.400176	1	1	5.25e-58	9	B2M
3.5e-62	0.824592	0.965	0.886	8.59e-58	9	HLA-E
1.94e-61	0.637176	0.981	0.982	4.76e-57	9	HLA-C
2.82e-61	0.980925	0.241	0.047	6.92e-57	9	MCTP2
1.68e-60	1.02641	0.898	0.698	4.13e-56	9	IFITM2
5.17e-60	0.864216	0.244	0.048	1.27e-55	9	PTPN12
1.05e-58	0.860751	0.93	0.876	2.58e-54	9	CYBA
3.39e-58	1.11365	0.558	0.229	8.32e-54	9	MATK
1.01e-57	1.12941	0.555	0.227	2.49e-53	9	MYO1F
1.39e-56	1.01116	0.375	0.111	3.42e-52	9	TBX21
6.91e-56	1.17905	0.633	0.283	1.7e-51	9	CMC1
7.44e-56	1.10622	0.509	0.2	1.83e-51	9	APMAP
7.64e-56	1.27322	0.654	0.372	1.88e-51	9	ABHD17A
8.75e-56	1.18486	0.63	0.315	2.15e-51	9	CTSD
3.81e-53	0.994459	0.303	0.08	9.37e-49	9	UBE2F
5.88e-53	0.811813	0.22	0.045	1.45e-48	9	HIPK2
1.66e-51	0.846265	0.952	0.713	4.08e-47	9	GZMA
8.16e-50	0.901518	0.627	0.273	2.01e-45	9	KLRK1
1.8e-48	0.893993	0.26	0.065	4.43e-44	9	LPCAT1
5.55e-48	1.07637	0.33	0.101	1.36e-43	9	AC092821.3
1.04e-47	0.939944	0.397	0.137	2.54e-43	9	TPST2
9.07e-46	0.515107	0.989	0.99	2.23e-41	9	HLA-B
1.32e-45	0.863254	0.869	0.751	3.25e-41	9	ARPC2
3.42e-45	0.983774	0.332	0.105	8.41e-41	9	GNPTAB
1.42e-44	1.85093	0.592	0.289	3.5e-40	9	CCL4L2
8.16e-44	0.991442	0.399	0.148	2e-39	9	IL2RB
3.25e-43	0.500174	0.979	0.988	7.98e-39	9	HLA-A
4.85e-43	0.794181	0.992	0.993	1.19e-38	9	ACTB
1.19e-41	0.926745	0.453	0.186	2.93e-37	9	CEBPD
2.06e-41	1.03023	0.477	0.206	5.05e-37	9	CHST12
9.15e-40	0.973573	0.373	0.139	2.25e-35	9	C1orf162
1.15e-38	0.862251	0.287	0.089	2.84e-34	9	STARD3NL
3.7e-38	1.01584	0.475	0.221	9.09e-34	9	IGFBP7
1e-37	0.998261	0.678	0.449	2.46e-33	9	LIMD2
1.04e-37	0.937916	0.611	0.352	2.56e-33	9	FAM49B
9.48e-37	0.777034	0.268	0.079	2.33e-32	9	TRGC1
3.33e-36	1.01418	0.52	0.263	8.18e-32	9	ARPC5L
1.21e-35	0.910156	0.654	0.406	2.98e-31	9	LITAF
1.56e-35	1.06132	0.708	0.478	3.84e-31	9	IFITM1
2.25e-35	0.592191	0.949	0.912	5.52e-31	9	CFL1
5.49e-35	0.878116	0.335	0.126	1.35e-30	9	C5orf56
1.77e-34	0.941687	0.552	0.295	4.36e-30	9	PRMT2
2.43e-33	0.907869	0.448	0.211	5.97e-29	9	ZAP70
2.52e-33	0.978448	0.523	0.284	6.19e-29	9	RHOC
3.38e-33	0.92824	0.523	0.282	8.31e-29	9	MBP
3.67e-33	1.00235	0.491	0.25	9.03e-29	9	DOK2
3.75e-33	0.931099	0.397	0.174	9.22e-29	9	SPN
1.44e-32	0.609154	0.928	0.873	3.54e-28	9	H3F3A
1.56e-32	0.810662	0.292	0.102	3.83e-28	9	RAB29
2.47e-32	0.946209	0.542	0.3	6.08e-28	9	BIN2
3.29e-31	0.638184	0.767	0.485	8.09e-27	9	KLF2
1.89e-30	0.828388	0.515	0.272	4.65e-26	9	FLNA
2.7e-30	0.928704	0.327	0.131	6.63e-26	9	DIP2A
2.93e-30	0.822014	0.558	0.317	7.21e-26	9	CTSC
6.48e-30	0.87364	0.496	0.251	1.59e-25	9	C12orf75
1.62e-29	0.99242	0.48	0.257	3.97e-25	9	CDC42SE1
3.82e-29	1.47132	0.389	0.177	9.4e-25	9	CCL3L1
1.82e-28	0.778355	0.676	0.469	4.48e-24	9	GSTP1
5.63e-28	0.850248	0.643	0.451	1.38e-23	9	CCND3
7.97e-28	0.381163	0.992	0.995	1.96e-23	9	TMSB10
2.32e-27	0.747079	0.737	0.54	5.7e-23	9	CD63
1.14e-26	0.818337	0.397	0.19	2.8e-22	9	PTPN4
1.32e-26	0.660705	0.236	0.08	3.25e-22	9	FCRL6
1.33e-26	0.746495	0.225	0.076	3.26e-22	9	TNFRSF1A
2.23e-26	0.777235	0.298	0.12	5.49e-22	9	CISD3
6.51e-26	0.864097	0.483	0.273	1.6e-21	9	PPP1R18
6.98e-26	0.726699	0.769	0.639	1.72e-21	9	RAC2
1.63e-25	0.867027	0.515	0.299	4.01e-21	9	UCP2
2.08e-25	0.88159	0.499	0.288	5.12e-21	9	CD164
5.52e-25	0.728174	0.735	0.574	1.36e-20	9	GZMM
8.13e-25	0.807591	0.587	0.419	2e-20	9	JAK1
1.03e-24	0.749266	0.603	0.393	2.53e-20	9	PPP1CA
1.54e-24	0.845027	0.362	0.171	3.78e-20	9	MAPK1
1.88e-24	0.926164	0.475	0.249	4.63e-20	9	XCL2
1.15e-23	0.733316	0.708	0.543	2.82e-19	9	CD53
2.65e-23	0.81174	0.247	0.096	6.5e-19	9	ARHGEF3
5.58e-23	0.770566	0.394	0.201	1.37e-18	9	METRNL
9.18e-23	0.673462	0.743	0.6	2.26e-18	9	PLAAT4
1.24e-22	0.888647	0.418	0.222	3.05e-18	9	IFITM3
1.71e-22	0.58041	0.206	0.072	4.19e-18	9	YPEL1
2.18e-22	0.820039	0.33	0.154	5.36e-18	9	PTPN6
2.57e-22	0.811029	0.445	0.256	6.3e-18	9	OSTF1
3.33e-22	0.752843	0.437	0.24	8.18e-18	9	HMGN3
4.73e-22	0.763045	0.542	0.347	1.16e-17	9	RNF213
5.59e-22	0.769549	0.273	0.117	1.37e-17	9	TES
9.47e-22	0.723845	0.316	0.144	2.33e-17	9	RASSF1
1.14e-21	0.748047	0.276	0.118	2.79e-17	9	SERPINB6
2.4e-21	0.715457	0.78	0.691	5.89e-17	9	NEAT1
2.57e-21	0.696607	0.579	0.387	6.32e-17	9	ARPC4
2.86e-21	0.854911	0.408	0.221	7.04e-17	9	GNG2
3.59e-21	0.689171	0.303	0.136	8.83e-17	9	ZBTB16
4.51e-21	0.672956	0.282	0.123	1.11e-16	9	SELPLG
7.24e-21	0.630084	0.231	0.089	1.78e-16	9	TFDP2
9.8e-21	0.764925	0.367	0.195	2.41e-16	9	SERPINB1
1.83e-20	0.764225	0.579	0.402	4.5e-16	9	DBI
4.01e-20	0.631381	0.214	0.082	9.85e-16	9	RPS6KA1
5.15e-20	0.723761	0.319	0.152	1.27e-15	9	PTGDR
1.9e-19	0.749782	0.397	0.219	4.67e-15	9	SYTL1
2.75e-19	0.723014	0.512	0.334	6.76e-15	9	PSMB10
3.27e-19	0.67864	0.311	0.15	8.04e-15	9	SIPA1
3.84e-19	0.620305	0.271	0.119	9.44e-15	9	SH3BP5
4.42e-19	0.705506	0.351	0.186	1.09e-14	9	GLRX
1.09e-18	0.708478	0.311	0.151	2.69e-14	9	LINC00861
1.16e-18	0.735661	0.67	0.537	2.86e-14	9	ARL4C
1.47e-18	0.574445	0.936	0.916	3.62e-14	9	ACTG1
1.79e-18	0.778913	0.314	0.159	4.4e-14	9	DENND2D
2.68e-18	0.712143	0.496	0.329	6.58e-14	9	NDUFB7
3.24e-18	0.554483	0.233	0.098	7.95e-14	9	CD2BP2
3.54e-18	0.547477	0.217	0.087	8.71e-14	9	G6PD
3.93e-18	0.649564	0.525	0.348	9.66e-14	9	PAXX
4.46e-18	0.661691	0.504	0.329	1.1e-13	9	DHRS7
5.32e-18	0.428476	0.917	0.921	1.31e-13	9	SERF2
5.48e-18	0.441294	0.936	0.911	1.35e-13	9	MYL12A
6.98e-18	0.686334	0.539	0.364	1.72e-13	9	TCF25
7.88e-18	0.763456	0.349	0.191	1.94e-13	9	SH2D2A
1.1e-17	0.578358	0.287	0.137	2.71e-13	9	TADA3
1.72e-17	0.704789	0.536	0.374	4.24e-13	9	CD47
2.02e-17	0.682362	0.217	0.09	4.97e-13	9	CYB5B
2.26e-17	0.871438	0.391	0.23	5.54e-13	9	CARD16
2.91e-17	0.778443	0.469	0.302	7.15e-13	9	ATM
3.38e-17	0.554038	0.877	0.83	8.3e-13	9	HCST
4.71e-17	0.570086	0.233	0.101	1.16e-12	9	SASH3
5.65e-17	0.610806	0.233	0.102	1.39e-12	9	MGAT1
7.77e-17	0.687036	0.332	0.182	1.91e-12	9	ADD3
8.01e-17	0.558884	0.713	0.582	1.97e-12	9	RNASEK
8.77e-17	0.725678	0.493	0.326	2.15e-12	9	BST2
1.51e-16	0.674442	0.472	0.311	3.72e-12	9	ADGRE5
1.56e-16	0.669482	0.359	0.198	3.84e-12	9	SLC9A3R1
1.75e-16	0.962741	0.37	0.21	4.3e-12	9	C1orf56
1.93e-16	0.608694	0.654	0.516	4.75e-12	9	IL2RG
2.04e-16	0.678704	0.515	0.341	5.02e-12	9	GIMAP7
3.1e-16	0.682642	0.525	0.372	7.61e-12	9	TBC1D10C
3.65e-16	0.620476	0.217	0.094	8.97e-12	9	PTPN18
4e-16	0.593089	0.252	0.118	9.84e-12	9	ASAH1
4.23e-16	0.68001	0.59	0.45	1.04e-11	9	NDUFB2
5.13e-16	0.61943	0.601	0.447	1.26e-11	9	CAP1
5.15e-16	0.574177	0.737	0.651	1.27e-11	9	SEPTIN7
5.94e-16	0.692604	0.477	0.308	1.46e-11	9	GPR65
6.59e-16	0.4897	0.241	0.108	1.62e-11	9	PTPRE
1.45e-15	0.687963	0.359	0.205	3.55e-11	9	BTN3A2
1.55e-15	0.695761	0.477	0.318	3.81e-11	9	PSMB8
2.25e-15	0.52452	0.772	0.702	5.52e-11	9	CLIC1
2.29e-15	0.535078	0.716	0.602	5.63e-11	9	EVL
6.6e-15	0.686176	0.351	0.202	1.62e-10	9	MYO1G
8.51e-15	0.550193	0.241	0.114	2.09e-10	9	ADAM10
8.84e-15	0.630459	0.539	0.388	2.17e-10	9	ARPC5
9.31e-15	0.643766	0.367	0.217	2.29e-10	9	RIPOR2
1.07e-14	0.665665	0.381	0.233	2.63e-10	9	VASP
1.44e-14	0.640844	0.362	0.212	3.54e-10	9	C17orf49
2.1e-14	0.580396	0.239	0.114	5.15e-10	9	ADRB2
2.42e-14	0.683663	0.603	0.467	5.95e-10	9	CELF2
4.14e-14	0.722989	0.373	0.228	1.02e-09	9	PSAP
4.86e-14	0.552863	0.724	0.626	1.19e-09	9	PSME1
5.38e-14	0.569915	0.375	0.223	1.32e-09	9	PRKCH
8.21e-14	0.629041	0.239	0.118	2.02e-09	9	TRIM56
9.24e-14	0.465944	0.764	0.694	2.27e-09	9	ARPC3
1.08e-13	0.634464	0.319	0.18	2.66e-09	9	AGTRAP
1.12e-13	0.64755	0.598	0.472	2.75e-09	9	CALR
1.48e-13	0.583431	0.373	0.224	3.64e-09	9	ZNF207
2.94e-13	0.725881	0.357	0.217	7.22e-09	9	TUBB
3.06e-13	0.536024	0.367	0.22	7.53e-09	9	BANF1
4.4e-13	0.538544	0.249	0.125	1.08e-08	9	MAP3K8
5.78e-13	0.600963	0.429	0.276	1.42e-08	9	APOBEC3G
5.79e-13	0.557325	0.469	0.324	1.42e-08	9	SUN2
6.39e-13	0.558399	0.252	0.13	1.57e-08	9	APOL6
6.63e-13	0.647663	0.606	0.508	1.63e-08	9	LY6E
7.44e-13	0.500607	0.214	0.102	1.83e-08	9	HEXA
8.63e-13	0.646763	0.504	0.373	2.12e-08	9	XBP1
9.01e-13	0.645785	0.429	0.29	2.21e-08	9	BSG
1e-12	0.293399	0.909	0.846	2.46e-08	9	UBB
1.04e-12	0.560863	0.268	0.145	2.56e-08	9	GPATCH8
1.12e-12	0.671274	0.534	0.405	2.76e-08	9	ACTR3
1.2e-12	0.612922	0.34	0.207	2.95e-08	9	CLTA
1.44e-12	0.553698	0.539	0.392	3.53e-08	9	TRAPPC1
1.63e-12	0.537752	0.268	0.144	4e-08	9	IRF9
1.66e-12	0.542828	0.206	0.096	4.08e-08	9	LYST
1.95e-12	0.520359	0.365	0.224	4.8e-08	9	WDR1
3.26e-12	0.555622	0.217	0.108	8e-08	9	MIB2
3.7e-12	0.522069	0.724	0.672	9.08e-08	9	CDC42
5.67e-12	0.640135	0.381	0.245	1.39e-07	9	RHOG
7.43e-12	0.572076	0.33	0.195	1.83e-07	9	SAMD3
8.35e-12	0.536492	0.405	0.269	2.05e-07	9	FMNL1
9.73e-12	0.549221	0.617	0.495	2.39e-07	9	PSMB9
1.03e-11	0.385233	0.893	0.853	2.54e-07	9	CALM1
1.18e-11	0.565218	0.319	0.188	2.9e-07	9	ARHGAP9
1.34e-11	0.578416	0.287	0.164	3.29e-07	9	SFT2D1
2.1e-11	1.72865	0.386	0.276	5.15e-07	9	PTGDS
2.93e-11	0.514335	0.22	0.114	7.2e-07	9	HDDC2
4.88e-11	0.538976	0.22	0.113	1.2e-06	9	CCDC69
5.36e-11	0.523123	0.504	0.37	1.32e-06	9	MSN
5.7e-11	0.584835	0.622	0.526	1.4e-06	9	EIF3G
6.15e-11	0.567639	0.319	0.194	1.51e-06	9	POLR2G
7.04e-11	0.493043	0.619	0.519	1.73e-06	9	HLA-F
1.03e-10	0.501448	0.284	0.166	2.53e-06	9	RNF126
1.09e-10	0.597009	0.445	0.323	2.68e-06	9	ANXA6
1.16e-10	0.609241	0.483	0.371	2.84e-06	9	PDIA3
1.16e-10	0.504873	0.279	0.162	2.85e-06	9	TCIRG1
1.56e-10	0.515018	0.257	0.147	3.82e-06	9	CDKN2D
1.65e-10	0.596403	0.324	0.208	4.05e-06	9	MAF1
1.82e-10	0.540309	0.298	0.181	4.47e-06	9	SYNE1
2.1e-10	0.497525	0.322	0.199	5.16e-06	9	TMED9
2.74e-10	0.536982	0.41	0.288	6.72e-06	9	SCP2
3.74e-10	0.406533	0.201	0.102	9.18e-06	9	IFI35
3.93e-10	0.52566	0.34	0.219	9.66e-06	9	PKN1
3.98e-10	0.416805	0.606	0.499	9.79e-06	9	HNRNPK
5.18e-10	0.584025	0.265	0.156	1.27e-05	9	ICAM2
5.39e-10	0.441198	0.63	0.524	1.33e-05	9	RHOA
7.19e-10	0.550033	0.432	0.307	1.77e-05	9	AKNA
7.85e-10	0.531984	0.271	0.162	1.93e-05	9	DEF6
8.23e-10	0.50672	0.477	0.352	2.02e-05	9	RAC1
8.3e-10	0.581628	0.429	0.31	2.04e-05	9	PRDX5
8.49e-10	0.586505	0.29	0.18	2.09e-05	9	PIM1
8.77e-10	0.579059	0.3	0.189	2.16e-05	9	UTRN
1e-09	0.541753	0.271	0.162	2.47e-05	9	SDF2L1
1.02e-09	0.56815	0.33	0.216	2.51e-05	9	TPM4
1.07e-09	0.522115	0.303	0.19	2.62e-05	9	STK10
1.07e-09	0.435381	0.708	0.665	2.62e-05	9	TLE5
1.18e-09	0.573157	0.26	0.153	2.91e-05	9	ITGB7
1.37e-09	0.419086	0.236	0.131	3.36e-05	9	LASP1
1.42e-09	0.409531	0.635	0.542	3.5e-05	9	ARPC1B
1.51e-09	0.522332	0.236	0.133	3.71e-05	9	ADAM8
1.62e-09	0.499411	0.201	0.106	3.97e-05	9	SDF2
1.78e-09	0.487286	0.204	0.108	4.37e-05	9	AC104695.4
1.83e-09	0.543326	0.571	0.482	4.5e-05	9	LCP1
1.87e-09	0.502712	0.287	0.175	4.61e-05	9	RSBN1L
1.9e-09	0.381716	0.823	0.8	4.67e-05	9	PPIA
1.94e-09	0.517398	0.249	0.146	4.77e-05	9	UBE2L6
2.51e-09	0.623232	0.346	0.237	6.17e-05	9	SLA
2.55e-09	0.375308	0.818	0.81	6.27e-05	9	CORO1A
2.7e-09	0.478305	0.236	0.135	6.64e-05	9	S1PR4
3.16e-09	0.415732	0.201	0.107	7.76e-05	9	MOB2
3.3e-09	0.536352	0.265	0.157	8.11e-05	9	MYBL1
3.51e-09	0.384954	0.756	0.695	8.63e-05	9	EMP3
3.54e-09	0.45153	0.571	0.468	8.71e-05	9	TPI1
3.71e-09	0.455352	0.228	0.129	9.11e-05	9	SIRT7
3.89e-09	0.461772	0.41	0.293	9.56e-05	9	SEC11A
3.98e-09	0.430975	0.212	0.115	9.78e-05	9	ATP6V0D1
4.12e-09	0.484461	0.244	0.143	0.000101376	9	COPZ1
4.27e-09	0.38433	0.737	0.668	0.000104871	9	CIRBP
5.18e-09	0.488502	0.523	0.408	0.000127391	9	PSME2
5.29e-09	0.566593	0.311	0.203	0.000130086	9	PRKCB
5.45e-09	0.462642	0.324	0.213	0.000134011	9	RNPS1
5.75e-09	0.404687	0.231	0.131	0.000141203	9	SRPK2
6.28e-09	0.536209	0.316	0.206	0.000154435	9	APOBEC3C
6.84e-09	0.484959	0.496	0.38	0.000168224	9	POMP
6.86e-09	0.464899	0.303	0.189	0.000168697	9	TAP1
7.17e-09	0.467717	0.617	0.532	0.000176317	9	TPM3
7.18e-09	0.371169	0.257	0.15	0.00017642	9	NT5C
7.72e-09	0.583939	0.418	0.312	0.000189649	9	ACTR2
7.78e-09	0.449516	0.324	0.211	0.000191227	9	CSK
8.04e-09	0.46408	0.314	0.2	0.000197489	9	MGAT4A
9.25e-09	0.515093	0.383	0.268	0.000227284	9	NOP10
9.62e-09	0.47255	0.349	0.236	0.000236417	9	THRAP3
1.28e-08	0.494807	0.405	0.294	0.000313796	9	SELENOT
1.39e-08	0.512503	0.399	0.289	0.000340778	9	P4HB
1.39e-08	0.496757	0.306	0.201	0.000342742	9	ARHGAP30
1.96e-08	0.51117	0.362	0.257	0.000481217	9	RALY
1.99e-08	0.467418	0.485	0.372	0.000488038	9	PCBP1
2.03e-08	0.462038	0.265	0.165	0.000497915	9	POLR2E
2.07e-08	0.43415	0.327	0.217	0.000509433	9	GNB2
2.17e-08	0.447414	0.239	0.141	0.00053353	9	PSMB8-AS1
3.21e-08	0.476355	0.426	0.314	0.000789582	9	PIP4K2A
3.26e-08	0.403944	0.209	0.118	0.000802169	9	PTPRA
3.33e-08	0.411013	0.466	0.354	0.00081831	9	BRK1
3.4e-08	0.521098	0.255	0.16	0.000836171	9	SORL1
3.41e-08	0.449009	0.389	0.278	0.000837211	9	TRAF3IP3
3.44e-08	0.409381	0.255	0.157	0.000845919	9	PABPN1
3.57e-08	0.430479	0.214	0.123	0.000878249	9	RAB11FIP1
3.8e-08	0.484161	0.386	0.284	0.000934189	9	RTN4
4.26e-08	0.482585	0.217	0.126	0.00104777	9	STX8
4.71e-08	0.502533	0.324	0.221	0.00115807	9	RAB7A
5.06e-08	0.453887	0.429	0.321	0.00124342	9	PCSK7
5.78e-08	0.457185	0.343	0.239	0.00142072	9	NDUFS8
5.99e-08	0.431801	0.276	0.174	0.00147294	9	FDPS
6.19e-08	0.40061	0.504	0.4	0.00152217	9	ARF6
6.28e-08	0.456431	0.466	0.377	0.00154429	9	HNRNPF
7.21e-08	0.439121	0.324	0.218	0.00177156	9	DGKZ
7.67e-08	0.427473	0.268	0.169	0.00188459	9	EIF6
7.92e-08	0.501334	0.33	0.231	0.00194704	9	RNF166
8.13e-08	0.470524	0.295	0.194	0.00199913	9	FBXW5
8.66e-08	0.435823	0.418	0.313	0.00212794	9	GNG5
9.44e-08	0.388543	0.295	0.189	0.00232056	9	CTSS
1.1e-07	0.428837	0.26	0.162	0.0027017	9	TRG-AS1
1.53e-07	0.416942	0.319	0.216	0.00376183	9	MED10
1.72e-07	0.429749	0.282	0.184	0.00422437	9	DBNL
1.75e-07	0.513476	0.405	0.303	0.00430361	9	DSTN
1.91e-07	0.416789	0.614	0.539	0.0047053	9	LSP1
2.08e-07	0.37276	0.298	0.195	0.0051115	9	ITGAL
2.1e-07	0.444504	0.22	0.131	0.00516624	9	SHFL
2.46e-07	0.444271	0.228	0.14	0.00603545	9	RPA2
2.68e-07	0.444944	0.276	0.18	0.00658198	9	TAOK3
2.99e-07	0.446216	0.33	0.233	0.00734244	9	ATP5F1A
3.07e-07	0.476094	0.343	0.247	0.00753867	9	LAMTOR1
3.12e-07	0.395237	0.233	0.145	0.00768048	9	RAB8B
3.14e-07	0.458715	0.405	0.3	0.00772815	9	SIGIRR
3.18e-07	0.499018	0.257	0.168	0.00781962	9	ARL5A
3.41e-07	0.359272	0.662	0.595	0.00838792	9	YWHAZ
3.5e-07	0.386497	0.241	0.15	0.00860295	9	SDF4
4.33e-07	0.452004	0.206	0.124	0.0106351	9	ZBTB8OS
4.44e-07	0.488847	0.367	0.281	0.0109076	9	NDUFS6
4.58e-07	0.405886	0.408	0.303	0.0112527	9	FKBP11
4.78e-07	0.41487	0.335	0.239	0.0117466	9	DCTN3
5.17e-07	0.395719	0.204	0.121	0.0127087	9	CAPN1
6.18e-07	0.373958	0.263	0.171	0.015179	9	GSDMD
7.23e-07	0.410857	0.303	0.203	0.0177746	9	COMMD7
7.34e-07	0.422932	0.247	0.16	0.0180349	9	KPNB1
7.83e-07	0.381201	0.324	0.224	0.0192503	9	BUD31
9.44e-07	0.460391	0.381	0.284	0.0231941	9	AC245297.3
9.65e-07	0.421497	0.295	0.2	0.0237077	9	RHOF
9.96e-07	0.433059	0.542	0.45	0.0244765	9	ATP5MPL
1.05e-06	0.472748	0.311	0.223	0.0257947	9	MOB1A
1.19e-06	0.436802	0.351	0.257	0.029223	9	AP2M1
1.26e-06	0.420983	0.298	0.202	0.0310699	9	GLIPR2
1.31e-06	0.403832	0.223	0.139	0.0322145	9	RAB8A
1.4e-06	0.334613	0.225	0.139	0.0345099	9	CYC1
1.41e-06	0.448558	0.233	0.15	0.0345596	9	PRKAR1A
1.43e-06	0.432051	0.354	0.259	0.0350494	9	TMED2
1.5e-06	0.446212	0.29	0.2	0.0368606	9	ANP32A
1.59e-06	0.418666	0.34	0.249	0.039072	9	RPS19BP1
1.69e-06	0.408862	0.241	0.155	0.0415029	9	INPP5D
1.82e-06	0.398066	0.314	0.222	0.0448243	9	AP2S1
2.03e-06	0.369368	0.231	0.146	0.0499233	9	ACAA2
4.34e-108	1.6354	0.617	0.101	1.07e-103	10	SELL
8.03e-87	0.798456	0.239	0.019	1.97e-82	10	NELL2
8.95e-84	1.13341	0.378	0.048	2.2e-79	10	AIF1
8.06e-79	0.894297	0.25	0.022	1.98e-74	10	LINC02446
3.28e-66	1.26902	0.489	0.098	8.05e-62	10	LEF1
2.27e-63	1.25336	0.428	0.079	5.57e-59	10	CCR7
1.68e-59	1.21816	0.661	0.174	4.12e-55	10	CD8B
4.15e-57	0.863889	1	0.991	1.02e-52	10	RPS8
8.3e-56	0.737492	1	0.997	2.04e-51	10	RPS12
1.33e-55	0.72598	1	0.996	3.26e-51	10	RPL32
8.23e-53	0.628397	1	0.998	2.02e-48	10	RPL13
1.2e-51	0.899699	0.383	0.073	2.95e-47	10	PDE3B
1.41e-50	0.733219	1	0.996	3.46e-46	10	RPL34
7.7e-48	0.873882	1	0.987	1.89e-43	10	RPS6
1.37e-47	0.762786	1	0.99	3.37e-43	10	RPS3A
1.22e-45	0.792165	1	0.973	3e-41	10	RPS13
1.54e-45	0.694524	1	0.989	3.8e-41	10	RPL37
7.75e-45	0.586076	1	0.993	1.91e-40	10	RPL11
7.39e-44	0.647973	1	0.997	1.82e-39	10	EEF1A1
9.23e-43	0.640142	1	0.989	2.27e-38	10	RPS23
1.51e-42	0.628982	1	0.993	3.72e-38	10	RPL18A
1.52e-41	0.661735	1	0.991	3.73e-37	10	RPL21
4.67e-40	0.734721	0.217	0.032	1.15e-35	10	ACTN1
5.19e-39	1.14283	0.639	0.231	1.27e-34	10	NOSIP
1.13e-38	0.627536	1	0.987	2.77e-34	10	RPS4X
1.71e-38	0.563251	1	0.995	4.21e-34	10	RPS15A
2.65e-38	0.564423	1	0.993	6.52e-34	10	RPS28
6.54e-38	0.751082	1	0.962	1.61e-33	10	RPS5
3.19e-37	0.606261	1	0.988	7.84e-33	10	RPL12
5.82e-37	0.52694	1	0.996	1.43e-32	10	RPL39
9.06e-37	0.548542	1	0.991	2.23e-32	10	RPL19
1.84e-36	0.633493	1	0.995	4.51e-32	10	RPS18
4.57e-36	0.561783	1	0.983	1.12e-31	10	RPL35A
3.16e-35	0.735888	0.994	0.944	7.76e-31	10	RPL7
8.52e-35	0.590859	1	0.97	2.09e-30	10	RPL10A
8.65e-35	0.670584	1	0.994	2.13e-30	10	RPLP2
2.92e-34	0.641849	0.989	0.961	7.17e-30	10	RPL5
1.76e-33	0.578258	1	0.982	4.34e-29	10	RPL36
2.58e-32	0.684676	0.978	0.923	6.34e-28	10	RPL22
2.86e-32	0.575977	1	0.98	7.03e-28	10	RPL29
4.57e-32	0.515838	1	0.989	1.12e-27	10	RPL3
5.62e-32	0.81566	0.972	0.837	1.38e-27	10	RPL4
5.25e-31	0.525591	1	0.978	1.29e-26	10	RPS21
2.05e-30	0.819884	0.994	0.942	5.04e-26	10	RPL36A
2.19e-30	0.956463	0.872	0.559	5.38e-26	10	LDHB
4.64e-30	0.506817	1	0.992	1.14e-25	10	RPS2
1.75e-29	0.459145	1	0.995	4.3e-25	10	RPS14
2.6e-29	0.432364	1	0.996	6.38e-25	10	RPS27A
2.74e-29	0.532293	0.994	0.981	6.72e-25	10	RPL9
4.02e-29	0.475034	1	0.997	9.88e-25	10	RPS27
5.75e-29	0.650188	0.272	0.061	1.41e-24	10	GPR155
1.48e-28	0.50097	1	0.985	3.63e-24	10	RPS25
2.21e-28	1.17343	0.833	0.489	5.42e-24	10	KLF2
2.59e-28	0.45969	0.994	0.99	6.36e-24	10	RPL30
1.89e-27	0.485909	0.989	0.98	4.65e-23	10	RPL18
3.81e-27	0.837094	0.9	0.628	9.37e-23	10	EIF3E
5.75e-27	0.406685	1	0.995	1.41e-22	10	RPS3
1.73e-26	0.814988	0.944	0.862	4.24e-22	10	EEF1G
2.51e-26	0.998862	0.828	0.465	6.17e-22	10	LTB
2.89e-26	0.465413	0.994	0.981	7.11e-22	10	RPS7
8.45e-26	0.575088	0.983	0.945	2.08e-21	10	RACK1
6.67e-25	0.521509	1	0.979	1.64e-20	10	RPL15
7.37e-25	0.414224	0.994	0.989	1.81e-20	10	RPL26
8.66e-25	0.685541	0.944	0.858	2.13e-20	10	EEF1B2
1.87e-24	0.686063	1	0.989	4.61e-20	10	RPL13A
2.32e-24	0.558397	1	0.968	5.71e-20	10	RPS9
4.13e-24	0.565166	0.989	0.954	1.01e-19	10	RPS10
1.27e-23	0.362173	1	0.999	3.13e-19	10	RPL10
2.29e-23	0.488975	1	0.99	5.62e-19	10	RPS29
6.16e-23	0.464957	1	0.98	1.51e-18	10	RPS16
1.23e-22	0.383025	1	0.994	3.03e-18	10	RPS15
3.12e-22	0.664072	0.222	0.052	7.67e-18	10	FXYD2
7.12e-22	0.820361	0.844	0.563	1.75e-17	10	GAS5
2.23e-21	0.484891	0.206	0.047	5.48e-17	10	CARS
2.96e-21	0.472823	1	0.968	7.28e-17	10	RPL6
3.68e-21	0.47846	0.994	0.961	9.04e-17	10	RPSA
5.08e-21	0.411508	1	0.986	1.25e-16	10	RPL17
1.36e-20	0.539273	0.967	0.916	3.35e-16	10	NACA
1.66e-20	0.515868	1	0.977	4.07e-16	10	RPL37A
1.89e-20	0.611345	0.3	0.093	4.64e-16	10	LDLRAP1
6.48e-20	0.567478	0.983	0.945	1.59e-15	10	RPL38
1.11e-19	0.395302	1	0.994	2.73e-15	10	RPS19
1.75e-19	0.381741	1	0.998	4.31e-15	10	RPLP1
4.32e-19	0.405043	1	0.98	1.06e-14	10	RPL8
4.38e-19	0.309879	1	0.998	1.08e-14	10	RPL41
1.34e-18	0.72226	0.839	0.62	3.29e-14	10	SNHG29
3.59e-18	0.670556	0.25	0.074	8.83e-14	10	YBX3
3.97e-18	0.427666	1	0.989	9.75e-14	10	RPL23A
6.9e-18	0.732486	0.528	0.255	1.69e-13	10	TCF7
1.62e-17	0.391265	1	0.981	3.97e-13	10	RPL14
7.45e-17	0.6826	0.578	0.289	1.83e-12	10	RGS10
2.77e-16	0.612526	0.894	0.738	6.82e-12	10	NPM1
3.81e-16	0.59759	0.956	0.812	9.35e-12	10	RPL23
5.94e-16	0.360242	0.989	0.973	1.46e-11	10	RPL7A
1.26e-15	0.620156	0.506	0.238	3.11e-11	10	TMEM123
1.26e-14	0.876244	0.967	0.82	3.11e-10	10	RPL31
1.51e-14	0.539643	0.922	0.754	3.7e-10	10	PABPC1
1.52e-14	0.375482	1	0.972	3.74e-10	10	UBA52
1.76e-14	0.502224	0.217	0.067	4.32e-10	10	MAL
2.29e-14	0.501671	0.989	0.942	5.62e-10	10	RPL27
5.41e-14	0.532721	0.983	0.916	1.33e-09	10	RPS20
8.65e-14	0.487763	0.978	0.875	2.13e-09	10	RPLP0
9.39e-14	0.366	0.239	0.079	2.31e-09	10	TXK
1.2e-13	0.585832	0.706	0.437	2.96e-09	10	UXT
1.95e-13	0.541011	0.567	0.281	4.8e-09	10	KLRK1
2.07e-13	0.593443	0.544	0.295	5.08e-09	10	EIF3L
2.09e-13	0.586202	0.433	0.204	5.13e-09	10	PRKCQ-AS1
3.06e-13	0.369368	1	0.99	7.53e-09	10	TPT1
3.14e-13	0.419346	1	0.95	7.71e-09	10	RPS11
7.77e-13	0.631548	0.856	0.651	1.91e-08	10	EEF2
8.34e-13	0.575829	0.506	0.255	2.05e-08	10	CD27
1.4e-12	0.30079	0.478	0.211	3.43e-08	10	CD8A
1.79e-12	0.430809	0.917	0.806	4.41e-08	10	BTF3
1.83e-12	0.251835	1	0.997	4.49e-08	10	RPL28
[truncated: 34 more rows]
