# Supplementary material for: Single-cell transcriptomics reveals zinc and copper ions homeostasis in epicardial adipose tissue of heart failure
Source: Int J Biol Sci. 2023 Jul 31;19(13):4036–51. doi: 10.7150/ijbs.82844 (PMC10496493; doi:10.7150/ijbs.82844)
Supplement: Supplementary file 1 — Supplementary figures and tables. [file ijbsv19p4036s1.zip › Supplementary Table S4.xls]

## Sheet: Table S4 Macrophages-Myeloid_si
p_val	avg_log2FC	pct.1	pct.2	p_val_adj	cluster	gene
0	3.69055	0.9	0.345	0	0	RNASE1
0	3.14155	0.894	0.286	0	0	SELENOP
0	3.13794	0.762	0.243	0	0	LGMN
0	2.8238	0.719	0.217	0	0	PLTP
0	2.56773	0.889	0.37	0	0	C1QA
0	2.5155	0.871	0.32	0	0	C1QB
5.79e-299	2.61316	0.703	0.189	1.42e-294	0	LYVE1
3.82e-280	2.14132	0.775	0.268	9.39e-276	0	C1QC
2.5e-279	2.87684	0.723	0.292	6.15e-275	0	F13A1
2.81e-273	2.69076	0.7	0.251	6.9e-269	0	DAB2
5.97e-256	2.54385	0.642	0.178	1.47e-251	0	SLC40A1
2.31e-242	2.52019	0.706	0.312	5.68e-238	0	STAB1
8.28e-235	2.11779	0.696	0.265	2.04e-230	0	FOLR2
1.51e-223	2.29362	0.552	0.135	3.7e-219	0	PMP22
2.19e-220	2.15836	0.688	0.296	5.38e-216	0	MAF
6.17e-213	2.08737	0.712	0.36	1.52e-208	0	MS4A4A
2.62e-203	1.83701	0.488	0.095	6.43e-199	0	LILRB5
5.13e-192	1.66618	0.428	0.067	1.26e-187	0	COLEC12
1.29e-184	1.65227	0.392	0.048	3.16e-180	0	MAMDC2
6.13e-184	1.74436	0.422	0.072	1.51e-179	0	CD209
3.78e-179	1.6584	0.327	0.024	9.29e-175	0	TTN
1.1e-169	1.88111	0.663	0.328	2.69e-165	0	MRC1
4.44e-167	2.15229	0.584	0.255	1.09e-162	0	MAN1A1
5.41e-164	2.8447	0.294	0.019	1.33e-159	0	CCL8
1.32e-163	1.74614	0.478	0.132	3.24e-159	0	SLCO2B1
2.05e-162	1.64451	0.377	0.06	5.03e-158	0	IGF1
1.42e-153	1.43195	0.922	0.897	3.5e-149	0	CFD
2.19e-145	1.38884	0.78	0.777	5.38e-141	0	FCGRT
3.2e-145	1.58308	0.49	0.159	7.87e-141	0	EGFL7
2.15e-132	1.8354	0.704	0.54	5.27e-128	0	CTSC
8.07e-132	2.4876	0.265	0.025	1.98e-127	0	CCL18
8.54e-132	1.52509	0.226	0.01	2.1e-127	0	CCL13
8.77e-130	1.48049	0.4	0.107	2.16e-125	0	SIGLEC1
2.36e-126	1.7387	0.59	0.318	5.81e-122	0	GYPC
3.4e-126	1.52337	0.449	0.148	8.36e-122	0	NRP1
1.79e-123	0.803168	0.92	0.928	4.41e-119	0	ITM2B
6.42e-120	1.11082	0.215	0.012	1.58e-115	0	IL2RA
8.11e-119	1.23415	0.769	0.701	1.99e-114	0	CTSB
1.05e-116	1.65359	0.478	0.19	2.59e-112	0	GPR34
4.92e-115	0.924709	0.209	0.012	1.21e-110	0	PLEKHG5
3.4e-111	0.924904	0.857	0.85	8.35e-107	0	NPC2
2.61e-107	1.20957	0.269	0.044	6.41e-103	0	SCN9A
5.28e-105	1.42913	0.707	0.582	1.3e-100	0	MS4A7
2.47e-104	1.32109	0.312	0.068	6.08e-100	0	CXCL12
1.11e-103	1.30314	0.292	0.061	2.73e-99	0	FXYD6
7.01e-95	1.35077	0.433	0.176	1.72e-90	0	RGL1
2.24e-94	1.10969	0.205	0.022	5.5e-90	0	RND3
8.23e-92	1.38412	0.557	0.312	2.02e-87	0	A2M
1.6e-87	1.2655	0.692	0.638	3.93e-83	0	BLVRB
3.96e-86	1.08408	0.291	0.076	9.72e-82	0	PDGFC
5.97e-86	1.4527	0.518	0.293	1.47e-81	0	CD59
5.32e-85	1.93006	0.524	0.308	1.31e-80	0	PDK4
2.35e-84	1.12496	0.243	0.048	5.77e-80	0	HTRA1
9.36e-84	0.973866	0.235	0.045	2.3e-79	0	ME1
5.06e-82	1.4285	0.793	0.737	1.24e-77	0	MGP
7.36e-82	1.36597	0.357	0.134	1.81e-77	0	WWP1
3.14e-81	1.45713	0.549	0.337	7.71e-77	0	APOE
1.73e-80	1.26681	0.384	0.161	4.26e-76	0	PLXND1
1.58e-78	1.38887	0.38	0.152	3.89e-74	0	CCL14
1.17e-77	1.34894	0.407	0.192	2.87e-73	0	GAS6
1.37e-77	2.12107	0.486	0.254	3.38e-73	0	CCL2
3.98e-76	1.23805	0.407	0.184	9.78e-72	0	LTC4S
3.73e-75	1.20437	0.645	0.501	9.17e-71	0	CD163
1.85e-72	1.18879	0.55	0.361	4.55e-68	0	PLD3
4.36e-69	0.910414	0.244	0.063	1.07e-64	0	WLS
1.35e-68	1.1188	0.313	0.115	3.31e-64	0	ITSN1
8.75e-68	0.984714	0.232	0.057	2.15e-63	0	HPGDS
9.88e-68	1.21025	0.373	0.169	2.43e-63	0	AP2A2
1.25e-67	1.29244	0.442	0.245	3.07e-63	0	EMB
3.31e-67	0.855169	0.211	0.046	8.14e-63	0	SCN1B
8.85e-67	0.834931	0.2	0.04	2.18e-62	0	SLC7A8
2.25e-65	1.00811	0.246	0.069	5.53e-61	0	SDC3
4.06e-65	1.0541	0.24	0.065	9.98e-61	0	C2
1.67e-64	1.21801	0.556	0.398	4.11e-60	0	TMEM176B
3.77e-64	0.549748	0.996	0.998	9.27e-60	0	FTL
9.39e-64	0.986297	0.273	0.092	2.31e-59	0	TNFRSF21
1.97e-63	0.812651	0.2	0.044	4.83e-59	0	TMEM37
2.08e-62	1.31255	0.574	0.458	5.11e-58	0	CSF1R
2.85e-62	0.797247	0.784	0.806	6.99e-58	0	CD63
3.31e-62	1.72444	0.569	0.38	8.13e-58	0	CCL4
4.42e-62	1.05067	0.682	0.653	1.09e-57	0	CTSZ
2.45e-60	1.33678	0.437	0.258	6.03e-56	0	FRMD4B
7.7e-59	0.925934	0.567	0.358	1.89e-54	0	CTSL
2.41e-58	1.07813	0.335	0.151	5.91e-54	0	FUCA1
5.52e-57	1.12555	0.404	0.221	1.36e-52	0	MTSS1
1.62e-56	1.12424	0.348	0.163	3.99e-52	0	SERPING1
5.93e-56	1.22487	0.493	0.345	1.46e-51	0	NINJ1
6.37e-55	1.16188	0.332	0.149	1.57e-50	0	NFIA
6.8e-50	1.08915	0.436	0.261	1.67e-45	0	TMEM176A
7.41e-49	0.883908	0.225	0.075	1.82e-44	0	EPHX1
8.45e-49	1.72331	0.46	0.291	2.08e-44	0	CCL4L2
1.37e-48	1.11994	0.336	0.166	3.36e-44	0	IGFBP4
1.45e-48	0.915309	0.251	0.096	3.57e-44	0	GATM
1.18e-47	1.08025	0.272	0.115	2.89e-43	0	P2RY14
2.42e-47	1.06136	0.28	0.116	5.94e-43	0	ABCA6
1.95e-46	0.730466	0.695	0.658	4.78e-42	0	CTSD
1.97e-45	0.308741	0.983	0.979	4.83e-41	0	CST3
1.71e-44	1.01072	0.296	0.142	4.21e-40	0	SPATS2L
1.68e-43	0.780222	0.72	0.659	4.13e-39	0	CD14
8.74e-42	0.986009	0.315	0.163	2.15e-37	0	BCAT1
8.09e-41	1.00304	0.253	0.109	1.99e-36	0	ALDH1A1
2.26e-40	1.30625	0.567	0.429	5.55e-36	0	CCL3
1.45e-39	1.08825	0.418	0.288	3.55e-35	0	TSPAN4
3.08e-39	1.10709	0.439	0.323	7.57e-35	0	CREG1
5.52e-39	1.51159	0.49	0.388	1.36e-34	0	DUSP6
1.71e-38	1.03431	0.374	0.237	4.2e-34	0	MCOLN1
1.98e-38	0.791469	0.702	0.68	4.87e-34	0	TUBA1B
5.53e-38	0.970633	0.297	0.154	1.36e-33	0	SPRED1
1.62e-37	0.999817	0.361	0.225	3.99e-33	0	TTYH3
2.91e-37	0.96711	0.309	0.167	7.16e-33	0	ABCA1
3.17e-37	0.912138	0.7	0.687	7.8e-33	0	TXNIP
5.76e-37	0.942112	0.6	0.597	1.42e-32	0	KCTD12
6.71e-37	1.53408	0.422	0.287	1.65e-32	0	EMP1
2.75e-36	1.05657	0.563	0.47	6.75e-32	0	CD36
7.75e-36	1.16046	0.302	0.164	1.9e-31	0	TIMP3
1.79e-35	0.690976	0.226	0.097	4.41e-31	0	MERTK
1.04e-32	0.755053	0.247	0.12	2.56e-28	0	SGMS1
1.8e-31	0.95476	0.275	0.152	4.42e-27	0	SESN1
1.9e-31	0.781562	0.705	0.617	4.66e-27	0	HSPA1A
2.08e-31	0.748368	0.675	0.637	5.12e-27	0	MAFB
2.13e-31	1.0038	0.545	0.438	5.22e-27	0	LMNA
3.24e-30	1.102	0.616	0.579	7.96e-26	0	EGR1
1.69e-29	0.792224	0.692	0.724	4.17e-25	0	ZFP36L1
3.4e-29	0.561049	0.519	0.476	8.35e-25	0	IGKC
5.69e-29	0.882858	0.703	0.778	1.4e-24	0	KLF6
1.08e-28	0.919596	0.464	0.381	2.66e-24	0	LAMP1
1.26e-28	1.01615	0.284	0.167	3.11e-24	0	TPM1
5.26e-28	1.01155	0.667	0.653	1.29e-23	0	JUN
8.28e-27	0.87324	0.223	0.114	2.04e-22	0	RCAN1
4.12e-25	0.978688	0.462	0.422	1.01e-20	0	CD4
7.14e-25	1.4292	0.501	0.45	1.76e-20	0	DCN
3.74e-24	0.412456	0.918	0.972	9.2e-20	0	FOS
5.4e-24	0.665911	0.644	0.684	1.33e-19	0	CD68
1.64e-23	0.851895	0.395	0.3	4.03e-19	0	CPM
2.81e-23	0.870796	0.34	0.24	6.9e-19	0	CPEB4
3.1e-23	0.806352	0.504	0.446	7.63e-19	0	HSPB1
3.89e-23	0.881007	0.524	0.502	9.55e-19	0	TIMP2
6.58e-23	1.08295	0.401	0.315	1.62e-18	0	ARL4C
4.95e-22	0.8296	0.325	0.226	1.22e-17	0	IL6ST
6.54e-22	1.03781	0.299	0.209	1.61e-17	0	PEPD
8.21e-22	0.760076	0.362	0.262	2.02e-17	0	STMN1
9.57e-22	0.922991	0.44	0.392	2.35e-17	0	SNX6
1.53e-21	0.853819	0.333	0.243	3.75e-17	0	ZFHX3
2.5e-21	0.581485	0.252	0.147	6.15e-17	0	ACP5
3.48e-21	0.886356	0.426	0.366	8.55e-17	0	TNFRSF1A
3.94e-21	0.830069	0.572	0.565	9.69e-17	0	KLF2
1.34e-20	0.80175	0.449	0.387	3.3e-16	0	RBMS1
6.15e-20	0.599388	0.213	0.12	1.51e-15	0	TBC1D14
1.03e-19	0.852468	0.351	0.274	2.52e-15	0	ARHGAP18
1.93e-19	0.687567	0.212	0.123	4.75e-15	0	IDH1
5.6e-19	0.793642	0.631	0.668	1.38e-14	0	GLUL
1.29e-18	0.995155	0.361	0.295	3.17e-14	0	KLF9
4.13e-18	0.43899	0.592	0.542	1.02e-13	0	FABP4
4.89e-17	1.03924	0.355	0.278	1.2e-12	0	TFRC
5.58e-17	0.694672	0.206	0.124	1.37e-12	0	SLC9A9
1.17e-16	0.69009	0.254	0.174	2.89e-12	0	PLEKHA2
1.22e-16	0.664679	0.232	0.15	3e-12	0	MYO5A
1.79e-16	0.781168	0.317	0.236	4.41e-12	0	FPR3
4.38e-16	0.863582	0.303	0.219	1.08e-11	0	GPX3
8.09e-16	0.792525	0.694	0.79	1.99e-11	0	FOSB
1.21e-15	0.790294	0.429	0.399	2.97e-11	0	CLTC
1.77e-15	0.754047	0.28	0.208	4.34e-11	0	NFIC
2.46e-15	0.757091	0.395	0.334	6.05e-11	0	C3AR1
1.06e-14	0.833276	0.334	0.278	2.61e-10	0	ADAP2
1.67e-14	0.507885	0.483	0.394	4.1e-10	0	VSIG4
2.49e-14	0.670641	0.265	0.194	6.13e-10	0	COLGALT1
3e-14	0.783868	0.22	0.147	7.36e-10	0	GOLIM4
5.54e-14	0.704912	0.532	0.556	1.36e-09	0	RBPJ
5.87e-14	0.789824	0.593	0.633	1.44e-09	0	RHOB
6.6e-14	0.739928	0.291	0.226	1.62e-09	0	EPS15
1.26e-13	0.768646	0.352	0.309	3.1e-09	0	SCAMP2
2.94e-13	0.334352	0.796	0.905	7.22e-09	0	PSAP
3.08e-13	0.511801	0.656	0.693	7.58e-09	0	GNAS
4.36e-13	0.734519	0.301	0.24	1.07e-08	0	CD84
6.57e-13	0.753753	0.302	0.24	1.61e-08	0	TCF4
6.67e-13	0.792029	0.33	0.277	1.64e-08	0	FOXO3
1.11e-12	0.705939	0.244	0.177	2.74e-08	0	ARHGAP5
2.48e-12	0.687004	0.414	0.39	6.1e-08	0	PRNP
4.87e-12	0.363749	0.707	0.723	1.2e-07	0	IFITM3
6.06e-12	0.28604	0.974	0.992	1.49e-07	0	TPT1
6.54e-12	0.807123	0.375	0.341	1.61e-07	0	TNFAIP2
8.23e-12	0.575351	0.246	0.181	2.02e-07	0	PPP3R1
9.34e-12	0.570964	0.295	0.234	2.3e-07	0	GNG2
1.77e-11	0.351351	0.721	0.756	4.36e-07	0	MS4A6A
1.88e-11	0.771055	0.341	0.306	4.63e-07	0	NCF4
2.18e-11	0.875899	0.395	0.339	5.37e-07	0	CCL3L1
2.4e-11	0.684788	0.278	0.224	5.91e-07	0	AP1B1
2.78e-11	0.822984	0.344	0.301	6.83e-07	0	ARRDC3
2.86e-11	0.618442	0.203	0.138	7.03e-07	0	CYBRD1
3.82e-11	0.712515	0.438	0.412	9.39e-07	0	CD81
1.01e-10	0.674304	0.235	0.178	2.47e-06	0	NEU1
1.65e-10	0.617217	0.223	0.166	4.06e-06	0	ITPR2
2.23e-10	1.03443	0.3	0.247	5.48e-06	0	SPARCL1
3.67e-10	0.786139	0.333	0.282	9.03e-06	0	THBD
3.71e-10	0.738382	0.433	0.445	9.12e-06	0	IRF2BP2
4.66e-10	0.258747	0.286	0.458	1.15e-05	0	ARGLU1
4.9e-10	0.777749	0.564	0.644	1.2e-05	0	KLF4
7.32e-10	0.593139	0.238	0.183	1.8e-05	0	MKNK1
7.67e-10	0.585496	0.203	0.145	1.88e-05	0	SLC1A3
1.29e-09	0.644106	0.317	0.275	3.17e-05	0	LAIR1
1.34e-09	0.590826	0.5	0.529	3.3e-05	0	MPEG1
1.39e-09	0.680912	0.525	0.575	3.42e-05	0	DDX17
1.58e-09	0.297385	0.264	0.426	3.89e-05	0	SELENOW
2.68e-09	0.618985	0.213	0.162	6.58e-05	0	CRYL1
3.42e-09	0.763259	0.47	0.503	8.39e-05	0	UCP2
3.78e-09	0.53502	0.229	0.172	9.29e-05	0	NPL
6.02e-09	0.408399	0.676	0.783	0.000147958	0	GRN
1.13e-08	0.306357	0.756	0.867	0.000277327	0	CALM2
1.47e-08	0.674124	0.283	0.239	0.000360128	0	ATP1B1
1.67e-08	0.422131	0.654	0.769	0.000410089	0	UBB
1.92e-08	0.658816	0.218	0.17	0.000471649	0	VEGFB
5.65e-08	0.765829	0.418	0.44	0.00138753	0	TLE5
6.85e-08	0.252119	0.291	0.456	0.00168474	0	PNISR
1.36e-07	0.514243	0.259	0.221	0.0033394	0	IGLC2
1.6e-07	0.628625	0.237	0.196	0.00393651	0	GOLGA4
1.81e-07	0.596116	0.389	0.376	0.00444346	0	LRP1
1.83e-07	0.857444	0.2	0.156	0.00448863	0	IGHG3
1.89e-07	0.690774	0.438	0.453	0.00463593	0	FKBP5
1.94e-07	0.545503	0.2	0.155	0.0047745	0	USP36
2.09e-07	1.30693	0.241	0.202	0.005137	0	FBLN1
2.12e-07	0.597759	0.499	0.538	0.00520119	0	FCGR2A
2.38e-07	0.680434	0.347	0.334	0.0058406	0	IQGAP2
2.39e-07	0.258673	0.309	0.475	0.00588371	0	ST13
2.69e-07	0.613658	0.484	0.516	0.00660996	0	TGFBI
4.26e-07	0.67344	0.297	0.271	0.0104586	0	STOM
6.02e-07	0.667271	0.278	0.249	0.0147959	0	TGFBR2
6.46e-07	0.273921	0.302	0.456	0.0158778	0	MGST3
8.85e-07	0.298742	0.781	0.848	0.0217486	0	JUND
8.87e-07	0.579885	0.498	0.549	0.021805	0	CD99
1.23e-06	0.534552	0.243	0.205	0.0302316	0	KLF7
1.49e-06	0.656767	0.416	0.446	0.0366822	0	SNX2
0	5.39768	0.935	0.221	0	1	S100A8
0	4.49108	0.955	0.473	0	1	S100A9
0	4.00699	0.737	0.047	0	1	S100A12
0	2.98139	0.871	0.227	0	1	VCAN
0	2.3937	0.977	0.751	0	1	LYZ
4.74e-277	1.87111	0.852	0.333	1.16e-272	1	FCN1
3.95e-205	1.21563	0.963	0.83	9.72e-201	1	S100A6
8.23e-180	1.73869	0.638	0.245	2.02e-175	1	CSTA
4.53e-177	0.802075	0.99	0.969	1.11e-172	1	RPL39
5.95e-175	1.28391	0.897	0.806	1.46e-170	1	CTSS
3.15e-169	1.03622	0.957	0.812	7.73e-165	1	S100A4
1.62e-168	2.08714	0.583	0.18	3.97e-164	1	EREG
6.58e-157	1.73182	0.753	0.507	1.62e-152	1	MNDA
9.46e-145	1.73399	0.67	0.334	2.33e-140	1	SLC2A3
1.37e-142	1.51032	0.584	0.225	3.38e-138	1	SLC11A1
2.89e-136	1.30396	0.68	0.348	7.11e-132	1	SERPINA1
4.33e-134	1.10453	0.289	0.034	1.06e-129	1	CDA
1.87e-133	1.26841	0.857	0.714	4.58e-129	1	NAMPT
3.59e-131	1.10804	0.235	0.015	8.82e-127	1	MCEMP1
1.79e-130	0.929561	0.894	0.837	4.39e-126	1	GAPDH
2.47e-130	1.23271	0.318	0.048	6.06e-126	1	AQP9
1.18e-128	0.722296	0.94	0.901	2.9e-124	1	H3F3A
1.31e-121	1.03642	0.847	0.636	3.21e-117	1	TYMP
1.43e-117	1.99421	0.5	0.191	3.52e-113	1	RETN
9.28e-113	0.666056	0.983	0.976	2.28e-108	1	RPL34
3.85e-112	1.42512	0.629	0.341	9.47e-108	1	STXBP2
1.73e-111	1.31444	0.599	0.299	4.24e-107	1	FPR1
1.95e-107	1.33775	0.669	0.463	4.79e-103	1	TKT
5.56e-102	0.887027	0.217	0.023	1.37e-97	1	NRG1
8.01e-102	1.31412	0.4	0.131	1.97e-97	1	SELL
4.61e-101	0.795084	0.834	0.572	1.13e-96	1	LST1
1.48e-100	0.518688	0.989	0.97	3.63e-96	1	RPL28
1.16e-94	1.07474	0.359	0.103	2.86e-90	1	RIPOR2
4.56e-86	1.29157	0.638	0.415	1.12e-81	1	CD55
9.48e-84	1.19734	0.771	0.597	2.33e-79	1	SOD2
8.45e-83	0.744564	0.861	0.653	2.08e-78	1	IFI30
2.11e-82	1.19315	0.43	0.18	5.19e-78	1	CSF3R
4.21e-82	0.475956	0.993	0.984	1.03e-77	1	RPLP1
2.75e-81	0.741373	0.911	0.734	6.75e-77	1	LGALS1
5.39e-80	0.588135	0.938	0.895	1.33e-75	1	CYBA
1.73e-78	0.875486	0.228	0.043	4.25e-74	1	CKAP4
1.47e-77	1.44057	0.607	0.335	3.62e-73	1	AREG
9.25e-76	1.00569	0.384	0.141	2.27e-71	1	CD300E
8.9e-74	0.561027	0.955	0.926	2.19e-69	1	RPS13
2.79e-73	0.973886	0.277	0.076	6.86e-69	1	VNN2
4.07e-73	1.24621	0.458	0.221	1e-68	1	MXD1
1.12e-71	1.27757	0.578	0.379	2.76e-67	1	GCA
3.48e-69	1.23085	0.602	0.443	8.55e-65	1	SERPINB1
3.87e-69	0.906787	0.429	0.189	9.52e-65	1	CAPG
5.73e-69	0.824279	0.24	0.055	1.41e-64	1	FPR2
2.01e-68	0.573337	0.927	0.87	4.93e-64	1	SH3BGRL3
7.98e-68	1.34367	0.417	0.178	1.96e-63	1	G0S2
4.11e-67	0.813821	0.407	0.17	1.01e-62	1	MGST1
4.34e-67	1.21228	0.35	0.129	1.07e-62	1	CYP1B1
1.1e-66	0.574223	0.898	0.854	2.71e-62	1	PFDN5
2.66e-66	0.94638	0.744	0.618	6.54e-62	1	ATP5MPL
4.34e-65	0.914594	0.31	0.111	1.07e-60	1	MEGF9
4.35e-65	0.939958	0.715	0.557	1.07e-60	1	CD44
1.66e-64	0.780441	0.768	0.658	4.07e-60	1	TSPO
5.7e-63	0.70816	0.783	0.612	1.4e-58	1	COTL1
3.78e-60	0.461822	0.971	0.95	9.3e-56	1	RPS15A
2.17e-59	1.07204	0.545	0.325	5.34e-55	1	BCL2A1
6.89e-59	0.859707	0.256	0.074	1.69e-54	1	APOBEC3A
8e-58	0.567535	0.967	0.916	1.97e-53	1	SRGN
2.08e-57	1.28016	0.424	0.232	5.11e-53	1	PLBD1
2.29e-56	1.06792	0.541	0.358	5.62e-52	1	TNFSF13B
8.14e-56	1.0116	0.39	0.187	2e-51	1	CLEC4E
9.47e-56	1.03375	0.289	0.107	2.33e-51	1	AL034397.3
1.52e-55	0.976586	0.59	0.353	3.73e-51	1	IL1B
4.13e-55	0.789681	0.228	0.066	1.02e-50	1	RAB27A
7.9e-54	1.04819	0.598	0.423	1.94e-49	1	SAMSN1
5.28e-53	0.988576	0.357	0.162	1.3e-48	1	TREM1
5.5e-53	0.875526	0.542	0.345	1.35e-48	1	CD48
1.12e-52	0.742979	0.24	0.077	2.76e-48	1	PRAM1
1.5e-52	0.390384	0.974	0.97	3.68e-48	1	RPL32
2.12e-52	0.507267	0.909	0.849	5.22e-48	1	S100A11
8.28e-50	0.693315	0.202	0.056	2.03e-45	1	RNASE2
3.56e-49	0.723417	0.657	0.485	8.74e-45	1	CORO1A
1.69e-48	0.937287	0.407	0.209	4.14e-44	1	RBP7
8.45e-47	0.810725	0.343	0.16	2.08e-42	1	ICAM3
1.34e-46	1.0601	0.377	0.191	3.29e-42	1	AC020656.1
3.2e-46	0.40745	0.973	0.954	7.86e-42	1	RPS28
3.88e-46	0.703255	0.61	0.377	9.53e-42	1	CD52
4.5e-46	0.858348	0.28	0.115	1.11e-41	1	LRRK2
5.82e-46	0.784457	0.279	0.11	1.43e-41	1	LILRA5
6.94e-46	0.412922	0.905	0.874	1.71e-41	1	OAZ1
5.27e-45	1.08415	0.458	0.301	1.3e-40	1	METTL9
7.55e-45	0.951113	0.369	0.191	1.86e-40	1	SLC25A37
6.36e-44	0.944857	0.408	0.236	1.56e-39	1	PGD
1.77e-43	0.536243	0.857	0.833	4.34e-39	1	PABPC1
1.36e-42	0.68469	0.756	0.684	3.34e-38	1	ELOB
1.56e-42	0.54369	0.869	0.829	3.84e-38	1	EEF1D
2.8e-42	0.822112	0.508	0.317	6.88e-38	1	CD93
4.26e-42	0.623949	0.219	0.077	1.05e-37	1	BST1
1.18e-41	0.48362	0.881	0.834	2.9e-37	1	GABARAP
2.15e-41	0.937009	0.384	0.215	5.28e-37	1	CLEC12A
3.1e-41	0.733791	0.279	0.122	7.62e-37	1	CCDC69
6e-41	0.685822	0.707	0.612	1.48e-36	1	AP1S2
6.22e-41	0.301946	0.971	0.964	1.53e-36	1	RPS24
2.3e-40	0.770966	0.743	0.622	5.65e-36	1	RGS2
2.36e-40	0.757368	0.233	0.089	5.8e-36	1	SORL1
4.34e-40	0.349821	0.946	0.928	1.07e-35	1	FAU
1.72e-39	0.86969	0.377	0.213	4.24e-35	1	NFIL3
4.65e-39	0.74742	0.215	0.08	1.14e-34	1	QPCT
5.38e-39	0.443441	0.906	0.855	1.32e-34	1	RPL7
1.31e-38	0.964027	0.403	0.248	3.22e-34	1	LTA4H
4.16e-38	0.811371	0.588	0.459	1.02e-33	1	RNF149
1.13e-37	0.834661	0.438	0.284	2.79e-33	1	FGR
6.03e-37	0.88389	0.465	0.311	1.48e-32	1	HMGB2
1.36e-36	0.715843	0.291	0.14	3.34e-32	1	MYO1G
1.39e-36	0.764863	0.391	0.232	3.42e-32	1	AGTRAP
3.18e-35	0.483474	0.925	0.881	7.81e-31	1	ATP5F1E
1.83e-34	0.746802	0.607	0.49	4.5e-30	1	EVI2B
2.08e-34	0.589842	0.522	0.348	5.11e-30	1	CFP
2.66e-34	0.753514	0.495	0.346	6.55e-30	1	CARD16
8.47e-34	1.09641	0.427	0.26	2.08e-29	1	THBS1
1.16e-33	0.63084	0.69	0.616	2.84e-29	1	SERP1
8.82e-33	0.481213	0.798	0.745	2.17e-28	1	GSTP1
1.4e-32	0.638163	0.343	0.181	3.43e-28	1	SMIM25
2.45e-32	0.818075	0.409	0.264	6.03e-28	1	UPP1
3.24e-32	0.566914	0.213	0.088	7.97e-28	1	ASGR1
3.45e-32	0.766536	0.364	0.219	8.48e-28	1	PRKCB
4.72e-32	0.766948	0.486	0.356	1.16e-27	1	TMEM167A
6.28e-32	0.8014	0.508	0.373	1.54e-27	1	FOSL2
2.66e-31	0.678169	0.575	0.458	6.55e-27	1	PRELID1
2.9e-31	0.738024	0.565	0.442	7.13e-27	1	FYB1
3.55e-31	0.69421	0.633	0.525	8.72e-27	1	CYBB
3.6e-31	0.640238	0.517	0.381	8.85e-27	1	FLNA
4.57e-31	0.821054	0.568	0.468	1.12e-26	1	SOCS3
7.97e-31	0.742403	0.297	0.155	1.96e-26	1	GK
1.77e-30	0.541576	0.212	0.086	4.34e-26	1	PLAC8
2.23e-30	0.754903	0.345	0.207	5.48e-26	1	FBXL5
2.74e-29	0.343264	0.937	0.896	6.74e-25	1	UBA52
3.94e-29	0.744384	0.409	0.271	9.68e-25	1	IRAK3
1.03e-28	0.716404	0.506	0.377	2.53e-24	1	CLEC7A
1.16e-28	0.377851	0.938	0.918	2.85e-24	1	H3F3B
2.51e-28	0.87862	0.244	0.115	6.17e-24	1	PTX3
3.53e-28	0.694714	0.53	0.416	8.67e-24	1	VSIR
8.22e-28	0.708812	0.423	0.29	2.02e-23	1	UBE2D1
1.25e-27	0.779383	0.312	0.177	3.08e-23	1	ABHD5
2.77e-27	0.564003	0.773	0.743	6.81e-23	1	PNRC1
4.83e-27	0.683954	0.63	0.54	1.19e-22	1	NDUFB1
1.8e-26	0.335771	0.929	0.888	4.42e-22	1	TYROBP
3.85e-26	0.549723	0.744	0.665	9.46e-22	1	BTG1
4.12e-26	0.68078	0.552	0.483	1.01e-21	1	TALDO1
5.45e-26	0.425192	0.794	0.745	1.34e-21	1	ATP5MC2
6.15e-26	0.718208	0.239	0.121	1.51e-21	1	ZNF281
6.26e-26	0.578589	0.669	0.609	1.54e-21	1	LCP1
8.77e-26	0.433171	0.819	0.811	2.16e-21	1	RNASEK
3.46e-25	0.329356	0.855	0.849	8.51e-21	1	NACA
5.23e-25	0.283902	0.955	0.951	1.29e-20	1	RPL26
1.42e-24	0.255546	0.974	0.969	3.5e-20	1	RPS12
1.82e-24	0.886399	0.785	0.702	4.46e-20	1	TIMP1
1.91e-24	0.659646	0.469	0.348	4.69e-20	1	ATP2B1-AS1
2.45e-24	0.57486	0.672	0.625	6.02e-20	1	PTPRC
2.65e-24	0.621394	0.428	0.299	6.5e-20	1	CASP1
1.03e-23	0.532215	0.263	0.146	2.54e-19	1	C19orf38
1.12e-23	0.365065	0.932	0.894	2.74e-19	1	SAT1
1.87e-23	0.550414	0.633	0.575	4.59e-19	1	TRAPPC5
3.24e-23	0.67569	0.435	0.318	7.97e-19	1	NUP214
3.96e-23	0.568529	0.204	0.097	9.74e-19	1	CPD
1e-22	0.74686	0.64	0.52	2.47e-18	1	CXCL8
1.28e-22	0.649087	0.325	0.204	3.13e-18	1	LYST
2.31e-22	0.267114	0.965	0.95	5.67e-18	1	RPS27A
2.63e-22	0.536737	0.211	0.108	6.45e-18	1	OSCAR
4.53e-22	0.941602	0.316	0.196	1.11e-17	1	PTGS2
4.9e-22	0.807439	0.283	0.171	1.2e-17	1	PPIF
5.27e-22	0.663292	0.256	0.143	1.29e-17	1	ADGRE2
1.63e-21	0.383306	0.773	0.75	4e-17	1	LAPTM5
2.72e-21	0.412071	0.751	0.714	6.67e-17	1	ATP5MG
2.84e-21	0.625573	0.452	0.345	6.97e-17	1	NCF2
3.4e-21	0.665694	0.317	0.204	8.37e-17	1	GPCPD1
8.22e-21	0.79406	0.458	0.354	2.02e-16	1	NCF1
9.92e-21	0.619733	0.344	0.232	2.44e-16	1	CLEC4A
1.78e-20	0.329807	0.943	0.929	4.38e-16	1	NEAT1
5.6e-20	0.559542	0.365	0.249	1.38e-15	1	SCPEP1
1.3e-19	0.59748	0.397	0.292	3.19e-15	1	SLC7A7
1.62e-19	0.564467	0.323	0.217	3.98e-15	1	PLP2
1.66e-19	0.556239	0.302	0.188	4.08e-15	1	DMXL2
2.76e-19	0.527762	0.57	0.501	6.78e-15	1	PTP4A2
4.79e-19	0.528508	0.632	0.59	1.18e-14	1	DAZAP2
5.42e-19	0.294908	0.943	0.933	1.33e-14	1	RPL37
8.16e-19	0.340062	0.928	0.891	2.01e-14	1	DUSP1
1.03e-18	0.251405	0.972	0.957	2.54e-14	1	RPL12
1.17e-18	0.784751	0.435	0.331	2.88e-14	1	BASP1
1.62e-18	0.553115	0.23	0.13	3.97e-14	1	ZDHHC20
2.97e-18	0.665481	0.426	0.343	7.3e-14	1	PGAM1
3.06e-18	0.632946	0.448	0.346	7.52e-14	1	IRS2
5.57e-18	0.697659	0.515	0.436	1.37e-13	1	NFKBIZ
6.97e-18	0.307773	0.919	0.892	1.71e-13	1	RPL35A
9.51e-18	0.544936	0.261	0.162	2.34e-13	1	RASSF3
1.91e-17	0.370322	0.795	0.77	4.7e-13	1	COX4I1
2.03e-17	0.545669	0.588	0.51	5e-13	1	PLAUR
2.51e-17	0.512559	0.586	0.521	6.18e-13	1	VMP1
2.9e-17	0.255817	0.955	0.943	7.13e-13	1	RPS15
4.23e-17	0.432165	0.218	0.125	1.04e-12	1	NRGN
4.92e-17	0.617623	0.379	0.293	1.21e-12	1	RAB5IF
6.59e-17	0.569564	0.467	0.386	1.62e-12	1	LYN
7.99e-17	0.525663	0.318	0.209	1.96e-12	1	LUCAT1
1.8e-16	0.568746	0.271	0.178	4.42e-12	1	HEBP2
2.14e-16	0.538835	0.282	0.189	5.27e-12	1	CSGALNACT2
3.66e-16	0.460799	0.673	0.658	9e-12	1	GMFG
4.26e-16	0.441469	0.594	0.519	1.05e-11	1	CD37
4.56e-16	0.57103	0.213	0.124	1.12e-11	1	SLC36A4
5.44e-16	0.296577	0.954	0.937	1.34e-11	1	RPLP2
6.93e-16	0.465977	0.334	0.236	1.7e-11	1	TLR2
9.26e-16	0.601305	0.363	0.274	2.28e-11	1	C9orf72
1.29e-15	0.469205	0.762	0.728	3.17e-11	1	NFKBIA
6.94e-15	0.453634	0.603	0.503	1.7e-10	1	C5AR1
1.07e-14	0.506234	0.586	0.534	2.64e-10	1	SEC61G
1.67e-14	0.493428	0.292	0.199	4.09e-10	1	WARS
2.28e-14	0.587603	0.322	0.23	5.61e-10	1	ATP13A3
3.7e-14	0.453024	0.28	0.193	9.09e-10	1	DPYD
4.99e-14	0.552577	0.451	0.38	1.23e-09	1	GLRX
5.57e-14	0.499271	0.269	0.184	1.37e-09	1	CPPED1
6.49e-14	0.574695	0.244	0.16	1.59e-09	1	MX2
7.92e-14	0.493024	0.26	0.164	1.95e-09	1	IL1RN
8.51e-14	0.513814	0.291	0.204	2.09e-09	1	RASSF2
1.02e-13	0.457238	0.209	0.13	2.51e-09	1	CD1D
1.46e-13	0.435218	0.428	0.339	3.58e-09	1	ACSL1
1.48e-13	0.459089	0.411	0.324	3.65e-09	1	JAML
1.76e-13	0.441167	0.251	0.163	4.33e-09	1	AZI2
2.05e-13	0.455416	0.695	0.665	5.05e-09	1	UQCR11
2.41e-13	0.254635	0.913	0.909	5.93e-09	1	RPS9
2.48e-13	0.475371	0.241	0.16	6.11e-09	1	IL17RA
4.45e-13	0.583849	0.276	0.192	1.09e-08	1	ARL5B
5.42e-13	0.553288	0.351	0.274	1.33e-08	1	POLE4
6.73e-13	0.626625	0.558	0.48	1.65e-08	1	CXCL2
6.89e-13	0.537833	0.278	0.196	1.69e-08	1	BACH1
7.19e-13	0.553374	0.458	0.395	1.77e-08	1	C4orf48
8.92e-13	0.400286	0.755	0.761	2.19e-08	1	RPS26
9.85e-13	0.405978	0.63	0.59	2.42e-08	1	ASAH1
1.33e-12	0.515257	0.53	0.482	3.28e-08	1	PTPRE
1.86e-12	0.389699	0.405	0.52	4.57e-08	1	IGKC
1.95e-12	0.408852	0.2	0.125	4.8e-08	1	TLE3
2.46e-12	0.66075	0.31	0.237	6.04e-08	1	SCO2
2.84e-12	0.480152	0.257	0.176	6.97e-08	1	SSH2
4.04e-12	0.606038	0.393	0.32	9.94e-08	1	IVNS1ABP
4.15e-12	0.30451	0.766	0.77	1.02e-07	1	BTF3
1.02e-11	0.520485	0.478	0.416	2.5e-07	1	PLSCR1
1.42e-11	0.480753	0.54	0.501	3.49e-07	1	EFHD2
1.96e-11	0.496789	0.227	0.15	4.81e-07	1	TNFSF10
2.73e-11	0.560715	0.276	0.202	6.72e-07	1	BCL6
2.74e-11	0.522266	0.284	0.208	6.73e-07	1	MAP3K1
3.56e-11	0.448272	0.451	0.403	8.76e-07	1	EIF3M
1.24e-10	0.377217	0.618	0.611	3.04e-06	1	ATP6V1G1
1.44e-10	0.585997	0.327	0.267	3.55e-06	1	USP15
1.97e-10	0.537185	0.307	0.233	4.84e-06	1	SERPINB9
2.57e-10	0.281048	0.788	0.764	6.31e-06	1	RPS17
2.8e-10	0.513847	0.385	0.33	6.89e-06	1	NDUFB9
4.21e-10	0.324028	0.675	0.648	1.03e-05	1	SUB1
4.32e-10	0.434448	0.642	0.641	1.06e-05	1	LAMTOR4
5.32e-10	0.357205	0.341	0.26	1.31e-05	1	LGALS2
6.21e-10	0.490578	0.25	0.179	1.53e-05	1	ANPEP
7.38e-10	0.484174	0.277	0.209	1.81e-05	1	PHC2
8.88e-10	0.447515	0.273	0.205	2.18e-05	1	USP3
1.61e-09	0.476379	0.275	0.208	3.96e-05	1	NUMB
1.81e-09	0.36159	0.566	0.528	4.45e-05	1	PKM
1.88e-09	1.72661	0.128	0.215	4.62e-05	1	IGLC3
2.34e-09	0.402597	0.204	0.139	5.75e-05	1	UBXN11
3.03e-09	0.459694	0.325	0.267	7.44e-05	1	CHP1
3.87e-09	0.445842	0.351	0.291	9.51e-05	1	CHD1
4.05e-09	0.503636	0.519	0.463	9.95e-05	1	TNFAIP3
4.17e-09	0.504372	0.447	0.394	0.000102374	1	HIF1A
5e-09	0.449565	0.576	0.555	0.000122921	1	COX7A2
6.96e-09	0.323183	0.67	0.688	0.000171113	1	PCBP1
7.66e-09	0.385408	0.397	0.336	0.000188153	1	LIMD2
1.2e-08	0.403458	0.526	0.508	0.000295968	1	MSN
2.7e-08	0.430779	0.436	0.399	0.000663023	1	EIF2S3
2.74e-08	1.05595	0.169	0.257	0.000673171	1	IGLC2
3.6e-08	0.479591	0.368	0.318	0.000884847	1	TCIRG1
3.66e-08	0.479264	0.328	0.274	0.000899822	1	RAC2
7.44e-08	0.505953	0.366	0.321	0.00182851	1	MYO1F
9.38e-08	0.658758	0.314	0.259	0.00230507	1	SAP30
9.43e-08	0.437226	0.514	0.49	0.00231821	1	LITAF
1.01e-07	0.410555	0.35	0.296	0.00249067	1	GLIPR2
1.16e-07	0.393981	0.255	0.197	0.00284283	1	RXRA
1.32e-07	0.39687	0.353	0.309	0.00325639	1	UBE2R2
1.56e-07	0.408302	0.212	0.156	0.00382743	1	BCL3
1.69e-07	0.364994	0.219	0.163	0.00415537	1	PSTPIP1
1.9e-07	0.448816	0.216	0.163	0.00466912	1	ACTN1
2.04e-07	0.430115	0.32	0.274	0.00501177	1	ALDH2
2.41e-07	0.382939	0.226	0.168	0.00591553	1	DENND10
2.62e-07	0.394089	0.24	0.186	0.00644777	1	TMEM205
3.05e-07	0.408006	0.209	0.157	0.00749334	1	GYG1
3.91e-07	0.354567	0.252	0.191	0.00961675	1	CNIH4
4.44e-07	0.461055	0.377	0.339	0.010907	1	STX11
4.46e-07	1.49301	0.237	0.332	0.0109621	1	IGHG4
4.98e-07	0.352641	0.586	0.579	0.0122513	1	UQCRH
5.9e-07	0.393724	0.484	0.468	0.0145107	1	GPSM3
6.64e-07	0.437058	0.334	0.29	0.0163276	1	CASP4
7.07e-07	0.402771	0.237	0.184	0.0173682	1	ERICH1
7.22e-07	0.443768	0.277	0.225	0.017752	1	PDE4B
7.57e-07	0.303096	0.623	0.618	0.0186007	1	ZEB2
8.7e-07	0.431745	0.27	0.218	0.021386	1	SLC16A3
1.07e-06	0.549957	0.32	0.277	0.0262474	1	SMCHD1
1.32e-06	0.372776	0.401	0.362	0.0324709	1	RTN3
1.58e-06	0.367774	0.332	0.289	0.0389074	1	DYNLT1
1.7e-06	0.411044	0.284	0.239	0.0418801	1	CCNY
1.72e-06	0.411181	0.39	0.345	0.0423857	1	SLA
1.94e-06	0.295049	0.583	0.567	0.0476705	1	ZFAS1
6.87e-61	1.35825	0.835	0.464	1.69e-56	2	CXCL2
2.35e-56	1.33635	0.862	0.565	5.77e-52	2	IER3
1.45e-53	0.913008	0.373	0.102	3.55e-49	2	IL10
9.72e-51	1.38962	0.748	0.38	2.39e-46	2	IL1B
1.21e-49	0.714434	0.879	0.427	2.96e-45	2	FCN1
2.29e-49	1.48145	0.649	0.322	5.63e-45	2	CXCL3
3.77e-49	0.655607	0.702	0.304	9.26e-45	2	CLEC10A
6.81e-48	0.653182	0.985	0.923	1.67e-43	2	HLA-DRA
7.67e-48	1.01296	0.828	0.471	1.88e-43	2	GPR183
1.11e-47	0.386543	0.567	0.206	2.72e-43	2	CLEC4E
2.62e-47	0.554848	0.458	0.155	6.44e-43	2	FCGR1A
1.36e-46	0.770215	0.954	0.657	3.35e-42	2	BTG1
3.92e-45	0.898149	0.799	0.443	9.63e-41	2	TNFAIP3
1.79e-42	0.771216	0.559	0.243	4.41e-38	2	SAP30
9.8e-42	0.933103	0.923	0.717	2.41e-37	2	NFKBIA
1.1e-41	0.670774	0.76	0.386	2.7e-37	2	PHACTR1
4.37e-41	1.12689	0.579	0.255	1.07e-36	2	EREG
4.98e-41	0.455473	0.269	0.069	1.22e-36	2	OLR1
2.59e-40	0.941708	0.499	0.209	6.37e-36	2	LUCAT1
9.92e-40	0.462028	0.37	0.121	2.44e-35	2	PID1
1.07e-39	0.415343	0.966	0.724	2.63e-35	2	HLA-DPB1
3.3e-39	0.582567	0.92	0.625	8.11e-35	2	HCST
6.89e-39	0.656311	0.281	0.079	1.69e-34	2	AZIN1-AS1
4.63e-36	0.710867	0.872	0.567	1.14e-31	2	PPP1R15A
4.64e-36	0.389615	0.419	0.157	1.14e-31	2	RNF141
7.23e-36	0.683607	0.545	0.244	1.78e-31	2	VEGFA
5.76e-34	0.686708	0.862	0.545	1.42e-29	2	ATP1B3
6.14e-34	0.444103	0.985	0.922	1.51e-29	2	RPS2
2.91e-33	0.382581	0.482	0.204	7.14e-29	2	AOAH
2.09e-32	0.67787	0.831	0.498	5.14e-28	2	PLAUR
2.27e-32	0.656542	0.654	0.351	5.59e-28	2	ATP2B1-AS1
2.51e-32	0.763882	0.511	0.24	6.17e-28	2	BIRC3
1.4e-31	0.641208	0.615	0.314	3.45e-27	2	DUSP2
2.27e-31	0.405167	0.976	0.773	5.59e-27	2	HLA-DPA1
3.68e-31	0.561907	0.656	0.34	9.03e-27	2	REL
5.71e-31	0.346993	0.615	0.293	1.4e-26	2	IL13RA1
7.48e-31	0.68807	0.886	0.617	1.84e-26	2	SOD2
1.39e-30	0.481527	0.947	0.758	3.41e-26	2	RPLP0
2.94e-30	0.567265	0.412	0.166	7.23e-26	2	IL1RN
5.64e-30	0.615311	0.712	0.413	1.39e-25	2	KDM6B
1.03e-29	0.426613	0.46	0.202	2.53e-25	2	RIPK2
1.45e-29	0.454488	0.504	0.227	3.56e-25	2	ATP13A3
9.89e-29	0.589748	0.787	0.501	2.43e-24	2	C5AR1
1.53e-28	0.469772	0.627	0.32	3.75e-24	2	ZNF331
2.1e-28	0.481131	0.492	0.227	5.15e-24	2	SERPINB9
4.06e-28	0.3534	0.467	0.208	9.98e-24	2	JDP2
6.78e-28	0.456007	0.981	0.727	1.67e-23	2	NAMPT
1.18e-27	0.426785	0.724	0.401	2.91e-23	2	CTSH
1.27e-27	0.413293	0.69	0.368	3.11e-23	2	RILPL2
2.55e-27	0.300655	0.288	0.102	6.26e-23	2	AVPI1
2.56e-27	0.467328	0.92	0.632	6.3e-23	2	HLA-DMA
2.65e-27	0.514928	0.484	0.223	6.51e-23	2	HLA-DQA2
3.15e-27	0.300669	0.438	0.189	7.73e-23	2	TREM1
6.1e-27	0.465557	0.269	0.092	1.5e-22	2	HCAR3
6.38e-27	0.37164	0.981	0.902	1.57e-22	2	RPS9
8.1e-27	0.372755	0.574	0.285	1.99e-22	2	SYAP1
8.25e-27	0.39438	0.433	0.191	2.03e-22	2	ARL5B
9.32e-27	0.435861	0.419	0.182	2.29e-22	2	CD300E
1.11e-26	0.452364	0.404	0.177	2.74e-22	2	MAFF
1.3e-26	0.481843	0.976	0.857	3.19e-22	2	HLA-DRB1
3.14e-26	0.786211	0.644	0.36	7.72e-22	2	NLRP3
4.17e-26	0.505941	0.857	0.563	1.02e-21	2	MARCKS
5.26e-26	0.432031	0.993	0.922	1.29e-21	2	SRGN
9.31e-26	0.389405	0.988	0.897	2.29e-21	2	RPS16
1.24e-25	0.467276	0.518	0.251	3.04e-21	2	ELL2
1.63e-25	0.597632	0.877	0.638	4.01e-21	2	GADD45B
2.54e-25	0.783987	0.535	0.279	6.25e-21	2	THBS1
2.69e-25	0.682028	0.455	0.217	6.61e-21	2	AC253572.2
3.24e-25	0.342117	0.789	0.463	7.97e-21	2	SOCS3
7.37e-25	0.334888	0.53	0.255	1.81e-20	2	LGALS2
1.11e-24	0.506745	0.855	0.571	2.74e-20	2	CD44
1.31e-24	0.413759	0.683	0.379	3.22e-20	2	FOSL2
1.41e-24	0.363092	0.441	0.209	3.47e-20	2	SNHG16
2.39e-24	0.355972	0.547	0.276	5.88e-20	2	UPP1
2.78e-24	0.401855	0.523	0.264	6.83e-20	2	INSIG1
3.18e-24	0.447375	0.838	0.528	7.82e-20	2	SGK1
5.53e-24	0.40375	0.395	0.179	1.36e-19	2	ANKRD28
9e-24	0.291333	0.484	0.232	2.21e-19	2	NFIL3
9.73e-24	0.496632	0.22	0.073	2.39e-19	2	MMP19
1.43e-23	0.362389	0.448	0.216	3.51e-19	2	PDE4B
1.65e-23	0.559843	0.661	0.38	4.05e-19	2	AREG
2.44e-23	0.327952	0.683	0.382	6e-19	2	CLEC7A
3.02e-23	0.541115	0.308	0.126	7.43e-19	2	PHLDA1
6.94e-23	0.324558	0.228	0.077	1.71e-18	2	THAP2
8.41e-23	0.278035	0.84	0.498	2.07e-18	2	HLA-DQA1
1.17e-22	0.588653	0.668	0.403	2.88e-18	2	CHMP1B
1.21e-22	0.330728	0.743	0.44	2.96e-18	2	SAMSN1
1.4e-22	0.288411	0.257	0.094	3.44e-18	2	CCRL2
2.22e-22	0.420026	1	0.993	5.45e-18	2	FTH1
2.38e-22	0.379497	0.245	0.087	5.85e-18	2	HCAR2
3e-22	0.854945	0.758	0.53	7.38e-18	2	CXCL8
3.86e-22	0.281244	0.99	0.977	9.48e-18	2	RPL13
7.18e-22	0.336776	0.743	0.441	1.76e-17	2	CYCS
1.2e-21	0.361118	0.969	0.819	2.94e-17	2	RPL10A
1.4e-21	0.310515	0.208	0.07	3.43e-17	2	AC025164.1
1.74e-21	0.68096	0.952	0.699	4.28e-17	2	TIMP1
3.39e-21	0.277768	0.487	0.25	8.34e-17	2	TET2
7.04e-21	0.375184	0.436	0.218	1.73e-16	2	IL18
7.6e-21	0.491997	0.627	0.357	1.87e-16	2	BCL2A1
8.35e-21	0.594958	0.37	0.172	2.05e-16	2	ABL2
1.47e-20	0.278155	0.363	0.167	3.6e-16	2	UBAC2
1.52e-20	0.784537	0.579	0.332	3.73e-16	2	CCL3L1
1.79e-20	0.420467	0.797	0.523	4.4e-16	2	CD83
5.21e-20	0.25978	0.649	0.372	1.28e-15	2	GLRX
6.34e-20	0.372751	0.666	0.394	1.56e-15	2	CREM
6.53e-20	0.253486	0.978	0.916	1.6e-15	2	RPS19
8.53e-20	0.341469	0.944	0.747	2.1e-15	2	RPSA
1.05e-19	0.434572	0.603	0.366	2.57e-15	2	RPS4Y1
1.15e-19	0.465518	0.465	0.247	2.82e-15	2	GRASP
1.74e-19	0.362814	0.923	0.659	4.28e-15	2	SLC25A6
3.9e-19	0.415411	0.615	0.364	9.59e-15	2	PLIN2
5.24e-19	0.349014	0.603	0.35	1.29e-14	2	HBEGF
5.62e-19	0.497167	0.414	0.208	1.38e-14	2	PTGS2
7.62e-19	0.392262	0.981	0.896	1.87e-14	2	SAT1
9.56e-19	0.276022	0.351	0.163	2.35e-14	2	AC016831.5
9.6e-19	0.288433	0.811	0.5	2.36e-14	2	SLC25A5
1.01e-18	0.323772	0.642	0.367	2.48e-14	2	CFP
1.22e-18	0.418075	0.237	0.093	3.01e-14	2	CYB5D1
1.4e-18	0.362923	0.709	0.447	3.43e-14	2	IFNGR1
1.94e-18	0.314688	0.971	0.887	4.77e-14	2	RPL3
3.17e-18	0.283738	0.99	0.943	7.8e-14	2	RPS18
5.34e-18	0.290369	0.676	0.406	1.31e-13	2	PABPC4
5.7e-18	0.280399	0.981	0.937	1.4e-13	2	RPL18A
6.52e-18	0.254875	0.262	0.107	1.6e-13	2	MIR3945HG
8.94e-18	0.389457	0.971	0.816	2.2e-13	2	ZFP36
1.07e-17	0.361969	0.93	0.684	2.62e-13	2	IFI30
1.7e-17	0.281727	0.889	0.624	4.17e-13	2	FGL2
1.75e-17	0.32354	0.218	0.086	4.29e-13	2	VDR
1.76e-17	0.263017	0.995	0.984	4.32e-13	2	EEF1A1
1.94e-17	0.281265	0.433	0.224	4.76e-13	2	FGD4
1.99e-17	0.395187	0.433	0.229	4.89e-13	2	ITGAX
2.32e-17	0.272995	0.373	0.184	5.7e-13	2	SNHG15
2.63e-17	0.367867	0.881	0.606	6.47e-13	2	C1orf162
2.98e-17	0.478978	0.378	0.197	7.32e-13	2	NFKB1
3.31e-17	0.37174	0.862	0.644	8.13e-13	2	ZFP36L2
3.48e-17	0.707642	0.523	0.334	8.55e-13	2	HLA-DRB5
3.72e-17	0.272354	0.678	0.41	9.14e-13	2	CXCR4
5.19e-17	0.348827	0.671	0.434	1.28e-12	2	NFKBIZ
6.04e-17	0.419365	0.421	0.225	1.48e-12	2	EIF4E
6.94e-17	0.399961	0.69	0.429	1.71e-12	2	ATF3
9.71e-17	0.276615	0.981	0.898	2.39e-12	2	RPS3
1.14e-16	0.338646	0.852	0.614	2.79e-12	2	AP1S2
1.62e-16	0.344643	0.821	0.587	3.99e-12	2	HERPUD1
2.14e-16	0.324375	0.354	0.176	5.26e-12	2	GK
2.6e-16	0.31123	0.23	0.097	6.4e-12	2	AC016831.1
2.8e-16	0.274437	0.458	0.244	6.89e-12	2	PFKFB3
3.13e-16	0.301101	0.266	0.117	7.69e-12	2	PRDM1
3.21e-16	0.290404	0.978	0.877	7.89e-12	2	RPL7A
3.94e-16	0.28197	0.453	0.241	9.68e-12	2	IRF1
5.74e-16	0.300567	0.262	0.116	1.41e-11	2	CHML
6.66e-16	0.440345	0.286	0.129	1.64e-11	2	AC103591.3
7.34e-16	0.288342	0.932	0.718	1.8e-11	2	EEF1B2
8.48e-16	0.298777	0.969	0.846	2.08e-11	2	RACK1
1.08e-15	0.265823	0.298	0.139	2.67e-11	2	PRMT9
1.15e-15	0.293903	0.383	0.2	2.82e-11	2	ACSL3
1.32e-15	0.424475	0.215	0.089	3.26e-11	2	GBP1
1.38e-15	0.273078	0.978	0.906	3.39e-11	2	RPL15
1.47e-15	0.273313	0.387	0.204	3.61e-11	2	BCL6
1.85e-15	0.306274	0.697	0.446	4.54e-11	2	METRNL
1.86e-15	0.2885	0.337	0.168	4.56e-11	2	STAT1
2.09e-15	0.365413	0.475	0.269	5.12e-11	2	NR4A3
3.35e-15	0.268155	0.976	0.899	8.24e-11	2	RPL18
4.16e-15	0.281451	0.203	0.083	1.02e-10	2	PKP2
4.68e-15	0.269752	0.847	0.59	1.15e-10	2	NR4A2
5.07e-15	0.28559	0.552	0.329	1.25e-10	2	EZR
6.24e-15	0.332351	0.993	0.854	1.53e-10	2	HLA-A
1.24e-14	0.310652	0.278	0.134	3.05e-10	2	ZNF267
1.73e-14	0.299101	0.467	0.262	4.26e-10	2	INTS6
3.15e-14	0.282502	0.961	0.825	7.73e-10	2	RPS5
3.42e-14	0.250582	0.985	0.9	8.4e-10	2	RPS6
3.88e-14	0.323758	0.806	0.574	9.54e-10	2	ZFAND5
4.71e-14	0.251926	0.765	0.509	1.16e-09	2	LDHA
7.21e-14	0.31606	0.317	0.165	1.77e-09	2	TCOF1
1.13e-13	0.342505	0.959	0.876	2.78e-09	2	JUNB
1.43e-13	0.455736	0.659	0.453	3.51e-09	2	CCL3
2.01e-13	0.27812	0.392	0.216	4.94e-09	2	SRGAP2B
2.91e-13	0.563455	0.884	0.752	7.15e-09	2	MT2A
3.6e-13	0.451425	0.758	0.514	8.85e-09	2	VMP1
3.91e-13	0.2592	0.966	0.809	9.62e-09	2	RPS10
4.01e-13	0.350179	0.884	0.684	9.85e-09	2	IER2
4.93e-13	0.657881	0.593	0.392	1.21e-08	2	MT1E
5.21e-13	0.442568	0.995	0.926	1.28e-08	2	NEAT1
5.49e-13	0.325517	0.908	0.668	1.35e-08	2	TYMP
7.7e-13	0.288001	0.387	0.218	1.89e-08	2	KYNU
9.48e-13	0.510605	0.368	0.207	2.33e-08	2	IFI6
2.25e-12	0.339347	0.559	0.361	5.54e-08	2	CITED2
3.94e-12	0.269066	0.969	0.844	9.7e-08	2	HLA-C
1.14e-11	0.254794	0.598	0.385	2.81e-07	2	VAMP5
1.37e-11	0.415641	0.228	0.11	3.36e-07	2	TNF
2.83e-11	0.250547	0.533	0.343	6.95e-07	2	LAP3
1.38e-10	0.257248	0.598	0.393	3.39e-06	2	PSME2
2.13e-10	0.297815	0.262	0.137	5.23e-06	2	PTX3
2.33e-10	0.379476	0.223	0.112	5.73e-06	2	ILF3-DT
2.38e-10	0.26264	0.346	0.199	5.85e-06	2	ABHD5
3.36e-10	0.444756	0.685	0.49	8.26e-06	2	MT1X
4.13e-10	0.277331	0.38	0.225	1.01e-05	2	AC020656.1
1.33e-09	0.844081	0.322	0.191	3.26e-05	2	MT1G
2.11e-09	0.276325	0.903	0.735	5.18e-05	2	PNRC1
1.04e-08	0.428717	0.363	0.226	0.000256025	2	ISG15
1.06e-07	0.287809	0.898	0.687	0.00259577	2	HNRNPU
6e-07	0.598433	0.281	0.184	0.014745	2	CH25H
0	3.14049	0.854	0.045	0	3	FCER1A
0	2.74013	0.901	0.082	0	3	CD1C
0	1.84062	0.607	0.03	0	3	CD1E
3.64e-214	0.944165	0.519	0.047	8.94e-210	3	PKIB
2.19e-201	1.56727	0.684	0.106	5.38e-197	3	IL1R2
1.52e-189	0.782802	0.333	0.015	3.74e-185	3	AL138899.1
3.15e-181	2.07751	0.998	0.581	7.74e-177	3	HLA-DQB1
3.47e-180	2.01948	0.998	0.722	8.53e-176	3	HLA-DPB1
1.41e-179	1.96545	0.896	0.284	3.48e-175	3	CLEC10A
2.8e-177	1.1432	0.635	0.102	6.89e-173	3	GPAT3
3.58e-174	0.88353	0.338	0.019	8.81e-170	3	ENHO
4.72e-173	1.68411	1	0.922	1.16e-168	3	HLA-DRA
1.68e-172	0.85585	0.422	0.037	4.13e-168	3	AC092809.2
1.11e-170	2.18572	0.993	0.482	2.72e-166	3	HLA-DQA1
7.61e-163	1.68452	0.998	0.771	1.87e-158	3	HLA-DPA1
7.55e-157	0.757576	0.477	0.058	1.86e-152	3	NDRG2
1.64e-141	0.727546	0.477	0.065	4.04e-137	3	PLD4
5.18e-140	1.56591	1	0.854	1.27e-135	3	HLA-DRB1
4.81e-136	1.28465	0.998	0.921	1.18e-131	3	CD74
3.27e-117	0.836714	0.373	0.047	8.05e-113	3	CST7
2.6e-113	0.433183	0.259	0.02	6.39e-109	3	CD2
2.11e-102	0.618874	0.43	0.075	5.18e-98	3	ADAM28
6.34e-102	0.834128	1	0.921	1.56e-97	3	RPS2
1.2e-101	0.496899	0.294	0.033	2.94e-97	3	SLC38A1
3.04e-98	0.370339	0.254	0.023	7.47e-94	3	C12orf75
2.57e-96	0.350539	0.23	0.018	6.31e-92	3	IL18R1
2.27e-95	0.883388	0.822	0.297	5.58e-91	3	JAML
6.67e-94	1.12785	0.904	0.433	1.64e-89	3	CKLF
1.31e-93	0.81268	0.993	0.943	3.22e-89	3	RPS18
2.16e-93	0.40806	0.383	0.062	5.3e-89	3	AFF3
6.14e-92	0.905654	0.889	0.361	1.51e-87	3	LSP1
2.34e-90	0.595512	0.435	0.085	5.74e-86	3	CCND2
9.8e-90	1.00222	0.988	0.626	2.41e-85	3	HLA-DMA
1.84e-89	0.63722	0.499	0.112	4.53e-85	3	GAPT
2.94e-88	1.85736	0.6	0.211	7.23e-84	3	HLA-DQA2
3.42e-88	0.827565	0.988	0.817	8.41e-84	3	RPL10A
1.96e-87	1.00804	0.881	0.374	4.82e-83	3	PHACTR1
1.52e-86	0.648198	0.281	0.037	3.73e-82	3	AC004817.3
2.86e-85	0.791609	0.988	0.9	7.02e-81	3	RPS6
2.87e-85	0.667825	0.995	0.938	7.05e-81	3	RPS23
4.54e-84	0.717477	0.993	0.882	1.11e-79	3	RPS7
3.94e-83	0.455136	0.319	0.05	9.68e-79	3	FLT3
1.45e-82	0.785087	0.988	0.822	3.56e-78	3	RPS5
4.7e-82	0.452948	0.351	0.06	1.16e-77	3	ADAM8
2.9e-81	0.748963	0.99	0.837	7.13e-77	3	RPL5
1.14e-80	0.69699	0.995	0.904	2.8e-76	3	RPL15
2.42e-80	0.691762	0.99	0.897	5.96e-76	3	RPS3
9.92e-80	1.16099	0.681	0.236	2.44e-75	3	RGS1
1.92e-79	0.803586	0.765	0.274	4.71e-75	3	FCGR2B
6.37e-79	0.706587	0.998	0.914	1.57e-74	3	RPS19
1.82e-78	0.611201	0.998	0.945	4.48e-74	3	RPL11
2.7e-77	0.849297	0.98	0.841	6.64e-73	3	RPL23A
2.27e-76	0.644561	0.607	0.186	5.58e-72	3	CSF2RA
3.31e-75	0.636458	0.437	0.104	8.14e-71	3	AC058791.1
1.11e-73	0.854247	0.988	0.866	2.72e-69	3	RPS29
4.39e-73	0.698981	0.667	0.224	1.08e-68	3	PPA1
5.34e-73	0.810751	0.973	0.722	1.31e-68	3	RPL4
2.63e-72	0.803021	0.975	0.744	6.47e-68	3	RPSA
6.5e-72	0.616475	1	0.947	1.6e-67	3	RPL26
7.04e-72	0.496877	0.398	0.088	1.73e-67	3	HLA-DOA
1.1e-71	1.10416	0.909	0.463	2.7e-67	3	GPR183
4.08e-71	0.665035	0.993	0.875	1e-66	3	RPL7A
4.88e-71	0.672013	0.988	0.886	1.2e-66	3	RPL3
6.2e-71	0.69018	0.983	0.846	1.52e-66	3	RPS21
8.69e-71	0.596303	0.654	0.223	2.14e-66	3	SPINT2
9.21e-71	0.691525	0.995	0.859	2.26e-66	3	RPL6
2.32e-70	0.871647	0.96	0.598	5.71e-66	3	C1orf162
5.35e-70	0.77374	0.681	0.239	1.32e-65	3	LGALS2
8.17e-69	0.746255	0.452	0.12	2.01e-64	3	DUSP5
8.39e-69	0.424257	0.4	0.092	2.06e-64	3	IL2RG
9.41e-69	0.726672	0.995	0.945	2.31e-64	3	RPS27
2.03e-68	0.575025	0.995	0.935	4.98e-64	3	RPL19
9.64e-68	0.559577	0.583	0.183	2.37e-63	3	CIITA
1.22e-67	0.599101	0.983	0.902	2.99e-63	3	RPS9
1.85e-67	0.661272	0.556	0.175	4.54e-63	3	TOB1
1.63e-66	0.594394	0.995	0.935	4.02e-62	3	RPL18A
3.36e-66	0.485845	0.442	0.113	8.26e-62	3	RTN1
4.69e-66	0.946169	1	0.978	1.15e-61	3	CST3
4.95e-66	0.529814	1	0.985	1.22e-61	3	RPL10
8.51e-66	0.353651	0.242	0.035	2.09e-61	3	IRF4
1.28e-65	0.879503	0.316	0.064	3.14e-61	3	NRARP
3.07e-65	0.645096	0.854	0.394	7.55e-61	3	HMGN1
5.33e-65	0.6236	0.995	0.91	1.31e-60	3	RPL17
1.3e-64	0.712886	0.891	0.425	3.19e-60	3	HLA-DMB
4.2e-64	0.609034	1	0.961	1.03e-59	3	RPL41
1.01e-63	0.608666	0.995	0.926	2.49e-59	3	RPS4X
1.38e-63	0.860262	0.8	0.351	3.39e-59	3	CFP
2.32e-63	0.392945	0.491	0.139	5.7e-59	3	FAM162A
4.41e-63	0.515451	0.528	0.165	1.08e-58	3	SEPTIN6
4.56e-63	0.490638	0.37	0.087	1.12e-58	3	MIR181A1HG
4.01e-62	0.40698	0.277	0.05	9.85e-58	3	PPP1R14A
4.38e-61	0.794874	0.649	0.251	1.08e-56	3	INSIG1
1.19e-60	0.572119	0.995	0.929	2.92e-56	3	RPL37
1.28e-60	0.361254	0.336	0.073	3.14e-56	3	PON2
1.98e-60	0.705436	0.827	0.391	4.87e-56	3	CTSH
2.34e-60	0.620936	0.99	0.897	5.76e-56	3	RPS16
5.15e-60	0.762285	0.98	0.808	1.27e-55	3	RPS10
1.55e-59	0.477897	0.402	0.106	3.81e-55	3	C12orf45
1.98e-59	1.15612	0.696	0.306	4.86e-55	3	DUSP2
3.03e-59	0.680629	0.714	0.285	7.44e-55	3	CYTIP
1.4e-58	0.52745	0.998	0.947	3.45e-54	3	RPS14
1.88e-58	0.546355	0.395	0.101	4.63e-54	3	CD69
1.12e-57	0.519342	0.995	0.955	2.76e-53	3	RPS3A
1.66e-57	0.750041	0.963	0.769	4.09e-53	3	EEF1G
1.82e-57	0.487984	0.437	0.125	4.48e-53	3	PDCL3
4.33e-57	0.418218	0.494	0.148	1.07e-52	3	BIN1
2.71e-56	0.465321	0.207	0.03	6.66e-52	3	AKR1C3
2.74e-56	0.543956	0.998	0.947	6.75e-52	3	RPS8
3.58e-55	0.341545	0.405	0.11	8.8e-51	3	TMEM109
4.18e-55	0.568344	0.795	0.353	1.03e-50	3	CD86
3.71e-54	0.557363	0.99	0.898	9.12e-50	3	RPL18
4.89e-54	0.633059	0.343	0.086	1.2e-49	3	CAVIN2
5.78e-54	0.313159	0.205	0.031	1.42e-49	3	CACNA2D3
8e-54	0.608174	0.321	0.076	1.97e-49	3	AC114760.2
1.63e-53	0.666125	0.968	0.756	4.01e-49	3	RPLP0
6.08e-53	0.687362	0.978	0.831	1.49e-48	3	RPL36A
1.47e-52	0.662571	0.978	0.807	3.61e-48	3	RPL27
2.71e-52	0.576527	0.995	0.867	6.65e-48	3	RPS25
3.62e-52	0.519529	0.993	0.921	8.9e-48	3	RPL30
6.6e-52	1.06825	0.756	0.37	1.62e-47	3	AREG
2.24e-51	0.444238	1	0.976	5.52e-47	3	RPL13
2.25e-51	0.259317	0.237	0.043	5.52e-47	3	DEPTOR
3.43e-51	0.455581	1	0.984	8.44e-47	3	EEF1A1
3.96e-51	0.633431	0.963	0.716	9.74e-47	3	EEF1B2
7.37e-51	0.314261	0.348	0.089	1.81e-46	3	HPS5
2.52e-50	0.360323	0.402	0.113	6.2e-46	3	BATF3
2.59e-50	0.482213	0.56	0.205	6.35e-46	3	IL18
4.81e-50	0.550932	0.985	0.844	1.18e-45	3	RACK1
6.36e-50	0.43435	0.281	0.064	1.56e-45	3	NET1
8.97e-50	0.488056	0.741	0.311	2.2e-45	3	LIMD2
1.21e-48	0.742868	0.881	0.469	2.97e-44	3	RNASE6
2.4e-48	0.362573	0.415	0.123	5.89e-44	3	CD1D
3.65e-48	0.459074	0.573	0.214	8.97e-44	3	ITGAX
5.99e-48	0.63038	0.983	0.876	1.47e-43	3	RPL37A
1.51e-47	0.611944	0.931	0.58	3.72e-43	3	HINT1
3.69e-47	0.692472	0.578	0.235	9.08e-43	3	GRASP
7.14e-47	0.44294	1	0.983	1.75e-42	3	TMSB10
9.26e-47	1.61043	0.612	0.325	2.28e-42	3	HLA-DRB5
1.69e-46	0.3377	0.575	0.21	4.16e-42	3	PLP2
2.01e-46	0.412316	0.296	0.074	4.94e-42	3	CLECL1
2.22e-46	0.486412	0.699	0.304	5.46e-42	3	ARL4C
2.24e-46	0.528721	0.835	0.397	5.5e-42	3	CD52
2.37e-46	0.37554	0.277	0.064	5.83e-42	3	BCL11A
3.76e-46	0.819069	0.765	0.401	9.23e-42	3	CXCR4
4.91e-46	0.491447	0.637	0.266	1.21e-41	3	CDK2AP1
1.58e-45	0.347481	0.543	0.197	3.89e-41	3	PIP4K2A
1.58e-45	0.554438	0.899	0.491	3.89e-41	3	SLC25A5
3.87e-45	0.466547	0.995	0.926	9.5e-41	3	RPL8
7.63e-45	0.539383	0.99	0.889	1.88e-40	3	RPL35A
1.79e-44	0.563824	0.802	0.41	4.4e-40	3	EIF3L
3.45e-44	0.376611	0.464	0.159	8.47e-40	3	ELOVL5
6.92e-44	0.600779	0.289	0.073	1.7e-39	3	C15orf48
8.22e-44	0.500842	0.738	0.329	2.02e-39	3	CALHM6
8.4e-44	0.550549	0.886	0.543	2.06e-39	3	CPVL
1.39e-43	0.532865	0.985	0.877	3.41e-39	3	RPS11
2.21e-43	0.388581	0.556	0.219	5.44e-39	3	APEX1
2.43e-43	0.435545	0.993	0.941	5.97e-39	3	RPS15
7.42e-43	0.303597	0.314	0.083	1.82e-38	3	CD72
9.03e-43	0.467357	0.993	0.933	2.22e-38	3	RPL21
2.11e-42	0.408588	0.719	0.321	5.18e-38	3	BASP1
2.34e-42	0.492501	0.985	0.854	5.76e-38	3	RPL22
2.46e-42	0.517275	0.437	0.152	6.06e-38	3	TCOF1
2.71e-42	0.411943	0.291	0.077	6.65e-38	3	AL355881.1
3.58e-42	0.297992	0.254	0.059	8.8e-38	3	PTPN7
1.55e-41	0.437774	0.993	0.928	3.81e-37	3	RPS13
1.64e-41	0.667946	0.891	0.523	4.03e-37	3	SGK1
2.38e-41	0.342653	0.523	0.195	5.86e-37	3	HMGA1
2.68e-41	0.371178	0.506	0.19	6.6e-37	3	C7orf50
3.34e-41	0.657942	0.731	0.364	8.21e-37	3	RILPL2
3.9e-41	0.502582	0.44	0.157	9.58e-37	3	CRYBG1
4.23e-41	0.444787	0.788	0.38	1.04e-36	3	GAS5
6.17e-41	0.572268	0.958	0.626	1.52e-36	3	COTL1
7.89e-41	0.687212	0.667	0.318	1.94e-36	3	EZR
7.98e-41	0.397749	0.486	0.18	1.96e-36	3	PTRHD1
1.37e-40	0.436558	0.301	0.083	3.38e-36	3	PHLDA2
1.45e-40	0.299769	0.247	0.058	3.57e-36	3	SLC25A19
1.69e-40	0.53915	0.654	0.293	4.16e-36	3	DDIT4
2.81e-40	0.507259	0.872	0.467	6.9e-36	3	SNHG5
5.59e-40	0.518418	0.96	0.643	1.37e-35	3	NME2
7.87e-40	0.558597	0.694	0.337	1.94e-35	3	REL
9.7e-40	0.307644	0.583	0.228	2.38e-35	3	CLEC4A
2.75e-39	0.41523	0.516	0.203	6.77e-35	3	PMAIP1
3.37e-39	0.494165	0.914	0.519	8.27e-35	3	FXYD5
5.66e-39	0.616022	0.983	0.894	1.39e-34	3	RPL13A
5.95e-39	0.390424	0.995	0.963	1.46e-34	3	RPS24
8.31e-39	0.300334	0.44	0.154	2.04e-34	3	PPHLN1
5.63e-38	0.404634	0.985	0.92	1.38e-33	3	RPL9
6.16e-38	0.39062	0.644	0.29	1.51e-33	3	IL13RA1
8e-38	0.338267	0.454	0.167	1.97e-33	3	ENTPD1
8.98e-38	0.446325	0.99	0.906	2.21e-33	3	RPL36
1.45e-37	0.329424	0.447	0.162	3.56e-33	3	CD300A
1.61e-37	0.277079	0.274	0.075	3.96e-33	3	SPECC1
2.56e-37	0.596752	0.736	0.381	6.29e-33	3	TUBA1A
9.78e-37	0.809463	0.946	0.671	2.4e-32	3	RPL31
1.51e-36	0.356154	1	0.996	3.72e-32	3	TMSB4X
1.6e-36	0.461473	0.99	0.879	3.93e-32	3	RPL35
1.77e-36	0.442592	0.993	0.952	4.34e-32	3	RPS15A
2.17e-36	0.386753	0.667	0.308	5.34e-32	3	STK4
3.42e-36	0.261387	0.412	0.147	8.4e-32	3	GLO1
4.42e-36	0.423415	0.662	0.303	1.09e-31	3	LY86
4.97e-36	0.39872	0.627	0.28	1.22e-31	3	SYAP1
5e-36	0.271834	0.657	0.29	1.23e-31	3	DNAJC15
7.59e-36	0.462506	0.531	0.223	1.87e-31	3	ATP1B1
1.43e-35	0.278702	0.472	0.179	3.52e-31	3	TRABD
1.58e-35	0.353033	0.207	0.048	3.88e-31	3	AL592295.5
2.06e-35	0.366177	0.585	0.253	5.05e-31	3	IGFLR1
2.19e-35	0.259628	0.365	0.122	5.39e-31	3	YIF1B
4.87e-35	0.297614	0.511	0.207	1.2e-30	3	ACAA1
6.58e-35	0.35413	1	0.968	1.62e-30	3	RPL32
1.18e-34	0.32954	0.277	0.08	2.9e-30	3	VDR
1.75e-34	0.421845	0.642	0.303	4.31e-30	3	LINC-PINT
2.4e-34	0.336784	0.398	0.145	5.9e-30	3	KCNK6
2.97e-34	0.371255	0.393	0.139	7.3e-30	3	FILIP1L
3.16e-34	0.381575	0.985	0.932	7.78e-30	3	RPL29
1.13e-33	0.261676	0.459	0.176	2.78e-29	3	ETHE1
1.19e-33	0.580448	0.595	0.273	2.93e-29	3	RGCC
1.32e-33	0.312684	0.506	0.206	3.25e-29	3	FBL
1.58e-33	0.272164	0.62	0.271	3.89e-29	3	SNRPF
1.79e-33	0.36348	0.867	0.471	4.39e-29	3	FAM49B
2.32e-33	0.3826	0.859	0.47	5.71e-29	3	GDI2
2.44e-33	0.278372	0.294	0.09	6e-29	3	AC016831.1
2.76e-33	0.402756	0.985	0.858	6.78e-29	3	RPL24
2.87e-33	0.350845	1	0.967	7.06e-29	3	RPS12
4.55e-33	0.250384	0.321	0.101	1.12e-28	3	PSTPIP2
6.31e-33	0.349014	0.309	0.1	1.55e-28	3	AVPI1
6.74e-33	0.26039	0.652	0.297	1.66e-28	3	SMIM26
6.9e-33	0.259074	0.291	0.089	1.7e-28	3	TSTD1
7.32e-33	0.26342	0.491	0.196	1.8e-28	3	DNAJC4
7.59e-33	0.428882	0.879	0.503	1.86e-28	3	CD37
1.08e-32	0.28745	0.58	0.254	2.66e-28	3	CDC42SE2
1.44e-32	0.263444	0.489	0.2	3.53e-28	3	RIPK2
2.07e-32	0.669259	0.835	0.498	5.1e-28	3	PLAUR
3.11e-32	0.397056	0.993	0.896	7.64e-28	3	RPL14
5.68e-32	0.508824	0.946	0.658	1.4e-27	3	SLC25A6
9.91e-32	0.362292	0.83	0.457	2.43e-27	3	EIF3H
1.41e-31	0.379572	0.44	0.174	3.48e-27	3	ANKRD28
1.45e-31	0.463736	0.928	0.612	3.56e-27	3	SNHG29
2.65e-31	0.347209	0.995	0.95	6.52e-27	3	RPS27A
2.85e-31	0.275787	0.751	0.36	7e-27	3	CD48
2.94e-31	0.344083	0.538	0.237	7.23e-27	3	CNN2
3.66e-31	0.254745	0.477	0.193	9e-27	3	TES
4.01e-31	0.369001	0.837	0.468	9.85e-27	3	EIF3F
4.53e-31	0.37453	0.635	0.306	1.11e-26	3	YWHAH
4.71e-31	0.331548	0.309	0.102	1.16e-26	3	ETV3
5.19e-31	0.495452	0.733	0.388	1.28e-26	3	CREM
1.24e-30	0.355275	0.993	0.926	3.05e-26	3	FAU
2.16e-30	0.293828	0.4	0.153	5.31e-26	3	CBX6
2.97e-30	0.637092	0.968	0.818	7.29e-26	3	RPL27A
4.32e-30	0.286659	0.272	0.084	1.06e-25	3	AL499604.1
1.22e-29	0.42032	0.921	0.601	3e-25	3	EIF3K
1.42e-29	0.392275	0.906	0.535	3.49e-25	3	NAP1L1
1.75e-29	0.256024	0.605	0.282	4.29e-25	3	ARF5
1.83e-29	0.328202	0.872	0.484	4.49e-25	3	NOP53
2.33e-29	0.283471	0.664	0.307	5.74e-25	3	DOK2
2.72e-29	0.331382	0.689	0.353	6.68e-25	3	SMDT1
3.29e-29	0.450279	0.896	0.557	8.08e-25	3	HSPA8
3.64e-29	0.381497	0.884	0.493	8.95e-25	3	CORO1A
3.89e-29	0.313479	0.432	0.177	9.57e-25	3	SCIMP
3.89e-29	0.355605	0.284	0.093	9.57e-25	3	CXorf21
6.62e-29	0.255691	0.82	0.435	1.63e-24	3	RGS10
1.19e-28	0.435419	0.96	0.69	2.92e-24	3	CLIC1
1.28e-28	0.283878	0.299	0.101	3.14e-24	3	REV3L
1.38e-28	0.327987	0.514	0.229	3.4e-24	3	BID
1.45e-28	0.335979	0.341	0.124	3.56e-24	3	ISG20
1.76e-28	0.39085	0.921	0.59	4.32e-24	3	NPM1
1.78e-28	0.485076	0.993	0.872	4.36e-24	3	VIM
2.45e-28	0.325488	0.842	0.481	6.02e-24	3	STK17B
2.61e-28	0.328372	0.778	0.412	6.41e-24	3	DRAP1
3.06e-28	0.251466	0.356	0.133	7.51e-24	3	PRMT9
5.17e-28	0.318215	0.454	0.195	1.27e-23	3	PTGER4
1.32e-27	0.481859	0.919	0.584	3.25e-23	3	CRIP1
1.88e-27	0.253504	0.701	0.357	4.62e-23	3	CIB1
2.3e-27	0.422515	0.919	0.604	5.66e-23	3	EIF3E
3.09e-27	0.312375	0.711	0.371	7.59e-23	3	NDUFV2
3.52e-27	0.391875	0.899	0.59	8.66e-23	3	SARAF
3.68e-27	0.308743	0.37	0.149	9.06e-23	3	FAM118A
4.38e-27	0.266638	0.689	0.351	1.08e-22	3	SNHG6
5.38e-27	0.363164	0.516	0.238	1.32e-22	3	PIM3
5.82e-27	0.337912	0.98	0.899	1.43e-22	3	UBA52
6e-27	0.373341	0.988	0.936	1.47e-22	3	RPLP2
1.18e-26	0.323339	1	0.972	2.91e-22	3	RPL28
2.97e-26	0.321145	0.911	0.571	7.29e-22	3	COMMD6
3.61e-26	0.315902	0.422	0.179	8.87e-22	3	SNHG15
4.21e-26	0.381681	0.97	0.858	1.04e-21	3	RPL7
5.36e-26	0.279587	0.467	0.204	1.32e-21	3	BHLHE40
5.55e-26	0.265022	0.748	0.399	1.36e-21	3	PARK7
7.9e-26	0.251855	0.489	0.218	1.94e-21	3	EIF4E
1.42e-25	0.455168	0.978	0.812	3.49e-21	3	RPL38
1.84e-25	0.251262	0.61	0.293	4.52e-21	3	PHB2
2.93e-25	0.3512	0.743	0.394	7.21e-21	3	SELENOK
4.19e-25	0.250217	0.304	0.113	1.03e-20	3	RCC2
5.55e-25	0.284207	0.635	0.319	1.36e-20	3	STX11
5.9e-25	0.327617	0.716	0.384	1.45e-20	3	IL1B
6.63e-25	0.40384	0.956	0.672	1.63e-20	3	HNRNPA1
1.31e-24	0.356146	0.983	0.836	3.23e-20	3	NACA
2.4e-24	0.398296	0.988	0.837	5.9e-20	3	PFN1
3.46e-24	0.286431	0.78	0.438	8.51e-20	3	CYCS
4.16e-24	0.308569	0.375	0.161	1.02e-19	3	AC016831.5
5.35e-24	0.287253	0.822	0.472	1.31e-19	3	MTDH
9.84e-24	0.495512	0.948	0.772	2.42e-19	3	RPS20
1.25e-23	0.459087	0.973	0.8	3.06e-19	3	RPL23
2.59e-23	0.268804	0.995	0.976	6.38e-19	3	RPL34
2.93e-23	0.403433	0.696	0.393	7.21e-19	3	VSIG4
3.08e-23	0.316232	0.837	0.502	7.56e-19	3	LDHA
3.66e-23	0.263833	0.316	0.124	9e-19	3	ATF5
6.94e-23	0.455753	0.983	0.844	1.71e-18	3	UBC
1.22e-22	0.362442	0.99	0.876	2.99e-18	3	ACTG1
1.54e-22	0.256415	0.457	0.21	3.77e-18	3	SRGAP2B
1.92e-22	0.299529	0.402	0.178	4.71e-18	3	MAFF
2.34e-22	0.357796	0.973	0.792	5.76e-18	3	YBX1
3.13e-22	0.381444	0.951	0.696	7.69e-18	3	ARPC1B
3.3e-22	0.326903	0.936	0.742	8.1e-18	3	MYL12A
4.2e-22	0.326019	0.864	0.547	1.03e-17	3	DBI
5.91e-22	0.260595	0.454	0.209	1.45e-17	3	HAVCR2
8.77e-22	0.33199	0.965	0.748	2.15e-17	3	BTF3
3.44e-21	0.262941	0.998	0.953	8.45e-17	3	PTMA
3.57e-21	0.271791	0.884	0.549	8.78e-17	3	UQCRH
5.4e-21	0.261771	0.84	0.5	1.33e-16	3	RNH1
7.49e-21	0.346854	0.894	0.594	1.84e-16	3	ANXA2
1.01e-20	0.337217	0.832	0.532	2.48e-16	3	PPP1CB
1.83e-20	0.274255	0.714	0.398	4.51e-16	3	CHMP1B
3.64e-20	0.264382	0.323	0.139	8.95e-16	3	CKS2
1.22e-19	0.290764	0.736	0.43	2.99e-15	3	CXCL16
1.47e-19	0.422177	0.874	0.582	3.61e-15	3	HERPUD1
3.41e-19	0.269707	0.674	0.377	8.38e-15	3	TUBB4B
5.03e-19	0.25099	0.931	0.606	1.24e-14	3	AP1S2
2.9e-18	0.286903	0.975	0.788	7.13e-14	3	S100A10
5.12e-18	0.385159	0.864	0.568	1.26e-13	3	PPP1R15A
2.03e-17	0.458988	0.575	0.369	4.98e-13	3	RPS4Y1
4.03e-17	0.259103	0.864	0.542	9.91e-13	3	SAMHD1
1e-16	0.255026	0.956	0.7	2.47e-12	3	ATP5MG
1.46e-16	0.294244	0.911	0.604	3.59e-12	3	ITGB2
5.9e-16	0.289938	0.998	0.989	1.45e-11	3	ACTB
1.58e-15	0.653343	0.96	0.75	3.88e-11	3	RPS17
2.96e-15	0.28411	0.975	0.833	7.27e-11	3	CFL1
9.8e-15	0.270078	0.946	0.683	2.41e-10	3	EEF2
1.23e-14	0.301993	0.995	0.922	3.03e-10	3	SRGN
1.53e-13	0.286267	0.793	0.524	3.76e-09	3	CD83
5.55e-13	0.250891	0.953	0.758	1.36e-08	3	COX4I1
1e-12	0.294288	0.988	0.873	2.46e-08	3	JUNB
1.57e-10	0.267522	0.921	0.692	3.86e-06	3	CEBPD
2.1e-09	0.291507	0.872	0.732	5.15e-05	3	MS4A6A
1.15e-79	1.16566	0.875	0.381	2.83e-75	4	VSIG4
6.94e-72	1.00252	0.912	0.385	1.71e-67	4	C1QC
5.37e-70	0.882579	1	0.922	1.32e-65	4	CD74
6.78e-68	1.23655	0.269	0.041	1.67e-63	4	FCGBP
1.87e-58	0.893806	0.705	0.286	4.6e-54	4	FCGR2B
2.21e-58	0.92843	0.997	0.857	5.43e-54	4	HLA-DRB1
2.97e-56	0.863382	0.72	0.32	7.29e-52	4	C3AR1
1.64e-54	0.86173	0.72	0.313	4.02e-50	4	MSR1
1.63e-53	0.687488	0.96	0.496	4.01e-49	4	C1QA
1.34e-52	0.80851	0.949	0.591	3.29e-48	4	HLA-DQB1
1.84e-52	0.743102	1	0.923	4.52e-48	4	HLA-DRA
1.88e-52	0.713479	0.363	0.095	4.63e-48	4	GFRA2
1.14e-51	0.750497	0.816	0.363	2.8e-47	4	FOLR2
1.79e-51	0.66711	0.295	0.063	4.4e-47	4	TREM2
1.63e-50	0.744084	0.992	0.774	3.99e-46	4	HLA-DPA1
3.04e-50	0.868923	0.456	0.142	7.47e-46	4	ABCA6
1.1e-49	0.737185	0.924	0.455	2.71e-45	4	C1QB
1.52e-48	0.873269	0.873	0.5	3.74e-44	4	HLA-DQA1
1.42e-46	0.81137	0.898	0.563	3.49e-42	4	MARCKS
5.67e-46	0.970732	0.414	0.129	1.39e-41	4	GPNMB
6.93e-46	0.58659	0.632	0.249	1.7e-41	4	GPR34
1.9e-45	0.625543	0.756	0.356	4.67e-41	4	A2M
1.66e-44	0.722457	0.569	0.234	4.08e-40	4	FPR3
8.95e-44	0.765349	0.946	0.634	2.2e-39	4	HLA-DMA
2.25e-43	0.563491	0.98	0.727	5.52e-39	4	HLA-DPB1
8.98e-41	0.698645	0.686	0.312	2.21e-36	4	CLEC10A
2.5e-40	0.719289	0.686	0.352	6.14e-36	4	PTMS
1.33e-39	0.641363	0.861	0.52	3.26e-35	4	RBPJ
9.75e-39	1.10212	0.479	0.196	2.4e-34	4	MARCO
1.24e-38	0.598745	0.354	0.114	3.05e-34	4	CDK6
1.88e-35	0.652044	0.629	0.303	4.62e-31	4	CPM
2.33e-35	0.650018	0.969	0.725	5.73e-31	4	MS4A6A
3.75e-35	0.697762	0.691	0.348	9.22e-31	4	PDK4
8.98e-35	0.616362	0.788	0.468	2.21e-30	4	CSF1R
1.58e-33	0.782211	0.365	0.129	3.89e-29	4	CD9
5.8e-33	0.566454	0.567	0.271	1.43e-28	4	ADAP2
4.98e-32	0.598436	0.524	0.23	1.23e-27	4	LTC4S
1.97e-31	0.409728	0.776	0.388	4.85e-27	4	MAF
1.17e-30	0.333614	0.609	0.288	2.88e-26	4	FRMD4B
1.49e-29	0.614233	0.578	0.301	3.65e-25	4	IL13RA1
1.94e-28	0.721352	0.881	0.674	4.78e-24	4	TXNIP
4.8e-28	0.525564	0.802	0.5	1.18e-23	4	FCGR2A
5.91e-28	0.41102	0.677	0.322	1.45e-23	4	LYVE1
1.69e-27	0.529719	0.544	0.271	4.16e-23	4	STMN1
3.18e-27	0.584588	0.907	0.631	7.81e-23	4	HCST
6.25e-27	0.582976	0.652	0.371	1.54e-22	4	LIPA
1.03e-26	0.693205	0.374	0.156	2.53e-22	4	VMO1
1.14e-26	0.466819	0.422	0.188	2.81e-22	4	EPS8
1.52e-26	0.33094	0.476	0.196	3.73e-22	4	LILRB5
1.57e-26	0.561359	0.365	0.145	3.86e-22	4	FILIP1L
8.55e-26	0.545713	0.487	0.244	2.1e-21	4	LPAR6
8.58e-26	0.302369	0.819	0.447	2.11e-21	4	SELENOP
9.73e-26	0.508312	0.782	0.51	2.39e-21	4	CD99
2.59e-25	0.597343	0.907	0.657	6.37e-21	4	CD14
3.25e-25	0.645941	0.807	0.565	8e-21	4	AHNAK
3.34e-25	0.408327	0.977	0.841	8.22e-21	4	NPC2
4.45e-25	0.595198	0.45	0.209	1.09e-20	4	FCGR3A
5.3e-25	0.501611	0.632	0.362	1.3e-20	4	PLEKHO1
1.7e-24	0.497375	0.564	0.308	4.17e-20	4	DDAH2
2.08e-24	0.392739	0.731	0.407	5.11e-20	4	MRC1
7.06e-24	0.521668	0.476	0.244	1.73e-19	4	CMTM3
4.79e-23	0.388182	0.405	0.184	1.18e-18	4	RAB13
6.43e-23	0.477715	0.898	0.662	1.58e-18	4	GNAS
1.11e-22	0.516465	0.697	0.449	2.73e-18	4	HLA-DMB
7.55e-22	0.424789	0.391	0.181	1.86e-17	4	ARHGAP5
1.24e-21	0.397047	0.49	0.252	3.05e-17	4	ZFHX3
1.31e-21	0.451198	0.326	0.139	3.22e-17	4	EPB41L2
1.49e-21	0.326497	0.402	0.181	3.65e-17	4	SPRED1
2.91e-21	0.652872	0.921	0.739	7.16e-17	4	KLF6
3.6e-21	0.523743	0.649	0.4	8.84e-17	4	CD81
4.78e-21	0.501599	0.878	0.638	1.17e-16	4	JUN
6.23e-21	0.396585	0.252	0.094	1.53e-16	4	ARL14EP
7.35e-21	0.595314	0.785	0.548	1.81e-16	4	KLF2
3.15e-20	0.352192	0.538	0.297	7.74e-16	4	NCF4
4.24e-20	0.405327	0.615	0.386	1.04e-15	4	DPYSL2
5.68e-20	0.389088	0.807	0.523	1.4e-15	4	CD163
6.23e-20	0.432617	0.465	0.252	1.53e-15	4	RASSF4
8.8e-20	0.368141	0.448	0.235	2.16e-15	4	MEF2A
9.73e-20	0.59771	0.527	0.32	2.39e-15	4	YWHAH
1.4e-19	0.327679	0.975	0.783	3.43e-15	4	CD63
1.41e-19	0.402515	0.337	0.154	3.47e-15	4	P2RX4
1.91e-19	0.333688	0.516	0.278	4.7e-15	4	ARHGAP18
2.94e-19	0.373315	0.323	0.146	7.24e-15	4	TM6SF1
3.17e-19	0.400602	0.652	0.413	7.79e-15	4	WASF2
3.27e-19	0.257707	1	0.996	8.04e-15	4	TMSB4X
6.19e-19	0.429829	0.405	0.205	1.52e-14	4	BMP2K
6.19e-19	0.299807	0.87	0.599	1.52e-14	4	MS4A7
6.54e-19	0.334386	0.601	0.36	1.61e-14	4	LRP1
1.14e-18	0.399723	0.499	0.286	2.79e-14	4	ISCU
1.24e-18	0.376639	0.382	0.19	3.05e-14	4	TNFSF12
1.51e-18	0.457304	0.686	0.444	3.7e-14	4	HSPB1
1.87e-18	0.323401	1	0.985	4.6e-14	4	TPT1
2.23e-18	0.32526	0.371	0.175	5.48e-14	4	SESN1
2.73e-18	0.422372	0.45	0.242	6.71e-14	4	CD84
4.58e-18	0.389264	0.731	0.502	1.13e-13	4	NOP53
4.79e-18	0.326922	0.989	0.919	1.18e-13	4	ITM2B
5.68e-18	0.405788	0.38	0.189	1.4e-13	4	FEZ2
6.35e-18	0.334443	0.538	0.31	1.56e-13	4	TSPAN4
8.27e-18	0.423106	0.717	0.449	2.03e-13	4	LMNA
1.01e-17	0.316243	0.654	0.4	2.48e-13	4	PLD3
1.02e-17	0.407219	0.431	0.231	2.5e-13	4	SCARB2
2.02e-17	0.326352	0.62	0.387	4.96e-13	4	SNX6
2.09e-17	0.357785	0.249	0.106	5.13e-13	4	HLA-DOA
2.14e-17	0.392862	0.873	0.656	5.25e-13	4	VAMP8
2.37e-17	0.346792	0.612	0.388	5.83e-13	4	MGST3
2.38e-17	0.367158	0.83	0.58	5.85e-13	4	RNASET2
3.82e-17	0.252931	0.303	0.131	9.39e-13	4	GATM
3.97e-17	0.434599	0.218	0.084	9.77e-13	4	DHRS9
8.7e-17	0.323273	0.547	0.322	2.14e-12	4	ITGAM
9.95e-17	0.321475	0.229	0.091	2.45e-12	4	ATP8B4
1.44e-16	0.435767	0.382	0.207	3.53e-12	4	CIITA
1.64e-16	0.347824	0.708	0.487	4.03e-12	4	TGFBI
1.7e-16	0.453415	0.623	0.415	4.17e-12	4	CTSH
3.11e-16	0.33453	0.881	0.628	7.65e-12	4	MAFB
3.91e-16	0.43406	0.399	0.224	9.62e-12	4	IL18
5.07e-16	0.287508	0.346	0.173	1.25e-11	4	APMAP
5.27e-16	0.319062	0.465	0.266	1.3e-11	4	USF2
5.46e-16	0.32199	0.884	0.669	1.34e-11	4	TUBA1B
5.94e-16	0.360974	0.955	0.796	1.46e-11	4	YBX1
1.06e-15	0.450891	0.779	0.562	2.59e-11	4	AC020916.1
1.2e-15	0.284472	0.728	0.501	2.95e-11	4	KRTCAP2
1.46e-15	0.280739	0.269	0.119	3.59e-11	4	CTNND1
2.12e-15	0.405968	0.535	0.344	5.21e-11	4	COMT
2.22e-15	0.959806	0.456	0.263	5.46e-11	4	RGS1
2.32e-15	0.278727	0.609	0.397	5.7e-11	4	N4BP2L2
2.37e-15	0.319966	0.674	0.451	5.82e-11	4	MEF2C
4.92e-15	0.362604	0.589	0.387	1.21e-10	4	PNISR
7.01e-15	0.31112	0.615	0.425	1.72e-10	4	AP2M1
7.03e-15	0.288999	0.252	0.11	1.73e-10	4	ITGB5
9.27e-15	0.316236	0.224	0.095	2.28e-10	4	MARVELD1
9.47e-15	0.312753	0.768	0.544	2.33e-10	4	RNF130
1.16e-14	0.33776	0.382	0.216	2.85e-10	4	NAA20
1.37e-14	0.356608	0.422	0.242	3.37e-10	4	GLUD1
1.43e-14	0.445125	0.969	0.876	3.51e-10	4	VIM
1.82e-14	0.275804	0.686	0.465	4.47e-10	4	EIF4A2
2.54e-14	0.265104	0.467	0.262	6.24e-10	4	MTSS1
2.67e-14	0.278077	0.249	0.113	6.56e-10	4	CAMK1D
3.92e-14	0.264928	0.397	0.223	9.64e-10	4	NKTR
4.54e-14	0.254748	0.235	0.102	1.12e-09	4	FCHO2
4.91e-14	0.319062	0.295	0.144	1.21e-09	4	SLC4A7
5.86e-14	0.259935	0.337	0.177	1.44e-09	4	CREBL2
6.67e-14	0.29624	0.204	0.085	1.64e-09	4	SLC39A10
6.79e-14	0.302187	0.654	0.441	1.67e-09	4	CXCL16
7.83e-14	0.252586	0.224	0.096	1.92e-09	4	DENND4C
8.69e-14	0.278584	0.204	0.084	2.14e-09	4	ABCC5
9.64e-14	0.619239	0.72	0.544	2.37e-09	4	SGK1
1.05e-13	0.338384	0.402	0.226	2.58e-09	4	CYTH4
1.31e-13	0.298267	0.609	0.412	3.23e-09	4	REX1BD
1.51e-13	0.412613	0.428	0.263	3.7e-09	4	EMILIN2
1.58e-13	0.260191	0.263	0.126	3.89e-09	4	RAP2A
1.78e-13	0.339378	0.433	0.261	4.37e-09	4	GAA
2.06e-13	0.439616	0.867	0.647	5.06e-09	4	ZFP36L2
2.35e-13	0.355765	0.419	0.257	5.78e-09	4	PRMT2
2.37e-13	0.313099	0.649	0.447	5.84e-09	4	SRRM2
2.43e-13	0.337411	0.793	0.586	5.96e-09	4	CSTB
2.44e-13	0.326957	0.442	0.264	6e-09	4	RB1
2.54e-13	0.27592	0.303	0.153	6.25e-09	4	NTAN1
3.71e-13	0.283875	0.331	0.18	9.13e-09	4	DCK
3.94e-13	0.285841	0.864	0.644	9.68e-09	4	CTSZ
5.11e-13	0.299847	0.745	0.565	1.26e-08	4	IQGAP1
7.32e-13	0.284041	0.303	0.144	1.8e-08	4	MAMDC2
8.92e-13	0.295594	0.246	0.117	2.19e-08	4	PCED1B-AS1
1.03e-12	0.2656	0.575	0.374	2.53e-08	4	HNMT
1.06e-12	0.386515	0.499	0.327	2.6e-08	4	DOK2
1.23e-12	0.265304	0.227	0.101	3.03e-08	4	C20orf194
1.24e-12	0.277721	0.578	0.393	3.05e-08	4	SCAF11
1.3e-12	0.287753	0.334	0.183	3.2e-08	4	TMEM173
1.57e-12	0.259944	0.235	0.11	3.86e-08	4	DPEP2
1.61e-12	0.353753	0.533	0.349	3.97e-08	4	FOXP1
1.75e-12	0.287809	0.218	0.101	4.31e-08	4	CTTNBP2NL
2.09e-12	0.257127	0.204	0.091	5.14e-08	4	ABI2
2.33e-12	0.314387	0.688	0.497	5.73e-08	4	ARRB2
2.42e-12	0.33192	0.799	0.597	5.94e-08	4	TSC22D3
2.72e-12	0.295684	0.28	0.141	6.68e-08	4	ANKH
2.92e-12	0.337496	0.207	0.092	7.19e-08	4	TLR1
4.4e-12	0.297217	0.895	0.697	1.08e-07	4	ZFP36L1
4.93e-12	0.268352	0.266	0.136	1.21e-07	4	MDFIC
4.94e-12	0.303133	0.368	0.214	1.21e-07	4	TMEM259
5.1e-12	0.328254	0.266	0.134	1.25e-07	4	PID1
5.36e-12	0.352156	0.493	0.324	1.32e-07	4	IQGAP2
5.38e-12	0.346417	0.394	0.238	1.32e-07	4	MXD4
6.33e-12	0.256699	0.637	0.446	1.55e-07	4	MFSD1
6.79e-12	0.361063	0.555	0.381	1.67e-07	4	CCDC88A
6.84e-12	0.426603	0.626	0.459	1.68e-07	4	IFNGR1
6.91e-12	0.280191	0.527	0.359	1.7e-07	4	TMEM14C
1.06e-11	0.441269	0.629	0.466	2.61e-07	4	LGALS3
2.09e-11	0.284323	0.215	0.102	5.14e-07	4	CXorf21
2.31e-11	0.268696	0.38	0.23	5.68e-07	4	ILK
3.36e-11	0.346951	0.266	0.14	8.25e-07	4	IER5L
3.8e-11	0.359703	0.306	0.17	9.34e-07	4	BIN1
4.12e-11	0.259983	0.646	0.456	1.01e-06	4	RGS10
4.81e-11	0.316276	0.255	0.135	1.18e-06	4	DBNDD2
5.31e-11	0.312401	0.21	0.097	1.3e-06	4	PDGFB
5.45e-11	0.307637	0.456	0.294	1.34e-06	4	SH2B3
6.17e-11	0.327402	0.467	0.318	1.52e-06	4	DRAM2
6.45e-11	0.286424	0.841	0.656	1.59e-06	4	CD68
7.23e-11	0.254491	0.303	0.166	1.78e-06	4	PTAFR
7.58e-11	0.286758	0.306	0.172	1.86e-06	4	RRAS
7.88e-11	0.364146	0.629	0.449	1.94e-06	4	SRSF7
1.14e-10	0.27216	0.275	0.149	2.81e-06	4	NIBAN1
1.16e-10	0.344611	0.516	0.355	2.85e-06	4	OGFRL1
1.3e-10	0.310005	0.215	0.104	3.19e-06	4	SRGAP1
1.61e-10	0.274996	0.555	0.382	3.96e-06	4	SRSF11
1.62e-10	0.268556	0.218	0.103	3.98e-06	4	HPGDS
2.06e-10	0.326562	0.535	0.367	5.05e-06	4	MYADM
2.2e-10	0.300575	0.286	0.153	5.41e-06	4	EGR2
3.23e-10	0.256913	0.484	0.327	7.94e-06	4	PRPF38B
5.67e-10	0.401464	0.45	0.29	1.39e-05	4	RGCC
6.05e-10	0.264792	0.388	0.243	1.49e-05	4	ATM
6.4e-10	0.404485	0.751	0.597	1.57e-05	4	HERPUD1
6.76e-10	0.309918	0.204	0.1	1.66e-05	4	SFXN3
7.08e-10	0.268373	0.272	0.148	1.74e-05	4	ADAM9
7.19e-10	0.47202	0.363	0.219	1.77e-05	4	XIST
1.02e-09	0.499741	0.255	0.136	2.5e-05	4	FN1
1.03e-09	0.302723	0.439	0.29	2.53e-05	4	RUNX1
1.17e-09	0.265999	0.496	0.347	2.88e-05	4	BRD2
1.7e-09	0.261578	0.297	0.17	4.18e-05	4	TENT5A
1.82e-09	0.257053	0.739	0.558	4.46e-05	4	SAMHD1
2.09e-09	0.263354	0.348	0.213	5.13e-05	4	BAZ2B
2.25e-09	0.250996	0.295	0.17	5.54e-05	4	CEP170
3.85e-09	0.25701	0.722	0.564	9.46e-05	4	DBI
4.41e-09	0.319652	0.348	0.223	0.000108455	4	ANXA4
1.12e-08	0.265061	0.994	0.927	0.000276152	4	NEAT1
2.57e-08	0.28196	0.337	0.221	0.000631035	4	POLR2J3
2.67e-08	0.353662	0.295	0.175	0.000655095	4	FCGR1A
3.11e-08	0.28742	0.394	0.267	0.000764533	4	TWF2
3.56e-08	0.256244	0.246	0.143	0.000875875	4	GATAD1
3.62e-08	0.295708	0.326	0.211	0.000888992	4	SRGAP2
7.03e-08	0.276822	0.904	0.757	0.00172711	4	ANXA1
1.17e-07	0.311579	0.337	0.224	0.00287282	4	SRGAP2B
1.28e-07	0.259008	0.218	0.125	0.00315455	4	GPRIN3
1.29e-07	0.267564	0.246	0.144	0.00316449	4	SESN3
1.84e-07	0.299767	0.756	0.608	0.00452127	4	RHOB
1.94e-07	0.313507	0.295	0.184	0.00475822	4	P2RY13
2.04e-07	0.57879	0.731	0.606	0.00502393	4	CRIP1
2.36e-07	0.289515	0.275	0.171	0.0057994	4	TCOF1
5.42e-07	0.325799	0.796	0.673	0.0133114	4	TAGLN2
6.28e-07	0.259789	0.303	0.201	0.0154234	4	ADAM15
6.35e-07	0.756046	0.431	0.346	0.0155954	4	HLA-DRB5
7.3e-07	0.28362	0.28	0.184	0.0179466	4	RNASEH2B
7.45e-07	0.296555	0.705	0.58	0.0183191	4	EGR1
1.38e-06	0.265674	0.334	0.225	0.0338309	4	TMEM70
1.03e-204	2.22479	0.661	0.055	2.54e-200	5	TREM2
2.44e-170	1.96044	0.487	0.031	5.99e-166	5	LPL
2.05e-154	2.45963	0.799	0.122	5.04e-150	5	GPNMB
1.6e-116	0.851887	0.323	0.019	3.93e-112	5	MATK
3.76e-116	3.31059	0.974	0.381	9.24e-112	5	FABP5
2.12e-113	3.35915	0.582	0.085	5.2e-109	5	APOC1
3.29e-112	2.4943	0.683	0.124	8.09e-108	5	CD9
4.96e-96	4.24173	0.317	0.025	1.22e-91	5	SPP1
4.58e-91	1.22024	0.429	0.051	1.13e-86	5	PLA2G7
1.6e-87	1.28588	0.487	0.069	3.94e-83	5	MMP19
5.15e-87	0.603795	0.286	0.021	1.27e-82	5	OTOA
1.58e-84	0.560251	0.228	0.013	3.89e-80	5	FABP3
1.53e-81	1.03227	0.344	0.036	3.75e-77	5	CYP27A1
1.26e-72	0.655547	0.286	0.027	3.09e-68	5	HSD3B7
4.85e-68	2.14711	0.884	0.461	1.19e-63	5	LGALS3
5.18e-64	2.70763	0.545	0.127	1.27e-59	5	FN1
9.27e-64	0.381599	0.201	0.014	2.28e-59	5	SCIN
1.03e-62	1.44535	0.238	0.022	2.54e-58	5	RARRES1
4.76e-59	0.783889	0.439	0.08	1.17e-54	5	DHRS9
6.12e-57	0.962323	1	0.994	1.5e-52	5	FTH1
2.02e-56	0.890792	0.471	0.096	4.97e-52	5	MGLL
7.64e-55	1.90678	0.577	0.162	1.88e-50	5	ACP5
1.67e-54	2.1574	0.772	0.377	4.1e-50	5	LIPA
1.24e-52	0.972481	0.476	0.108	3.05e-48	5	ALCAM
1.85e-51	0.543011	0.429	0.082	4.55e-47	5	VAT1
3.89e-50	0.269878	0.201	0.019	9.55e-46	5	CD276
2.59e-49	0.314647	0.233	0.026	6.37e-45	5	ABCC3
3.98e-46	0.504828	0.423	0.088	9.79e-42	5	MITF
1.5e-45	0.355486	0.249	0.033	3.67e-41	5	MRAS
6.8e-44	1.04697	0.968	0.791	1.67e-39	5	CD63
1.6e-42	1.40241	0.72	0.284	3.93e-38	5	RGCC
1.79e-42	1.11671	0.926	0.659	4.39e-38	5	CD68
2.2e-42	0.517453	0.386	0.082	5.4e-38	5	MAP4K3-DT
2.47e-42	1.39529	0.534	0.169	6.06e-38	5	FBP1
2.71e-41	1.10019	0.783	0.326	6.67e-37	5	MSR1
3.02e-41	1.12638	0.995	0.879	7.43e-37	5	VIM
3.32e-41	0.889612	0.513	0.145	8.15e-37	5	SDC2
3.98e-41	0.698268	0.254	0.039	9.78e-37	5	SDS
1.47e-40	0.858662	0.481	0.128	3.6e-36	5	PHLDA1
1.66e-40	0.732884	0.413	0.097	4.08e-36	5	TSC22D1
4.98e-40	0.471043	0.36	0.075	1.23e-35	5	GALM
5.09e-40	0.707738	0.529	0.152	1.25e-35	5	P2RX4
8.54e-40	1.81162	0.878	0.59	2.1e-35	5	CSTB
3.46e-39	0.463899	0.339	0.066	8.5e-35	5	SLC38A6
6.9e-39	0.437876	0.275	0.047	1.7e-34	5	RAB7B
1.26e-38	0.386504	0.201	0.026	3.1e-34	5	CD109
3.4e-38	1.21577	0.921	0.609	8.35e-34	5	ANXA2
9.6e-37	2.58729	0.772	0.387	2.36e-32	5	APOE
3.34e-36	1.03246	1	0.997	8.22e-32	5	FTL
3.54e-36	0.43267	0.323	0.067	8.69e-32	5	SRD5A3
3.85e-36	0.817031	0.556	0.186	9.46e-32	5	RAB13
9.57e-35	0.762127	0.376	0.094	2.35e-30	5	ARID5B
4.24e-34	1.50501	0.921	0.658	1.04e-29	5	CTSD
4.72e-34	1.0467	0.815	0.453	1.16e-29	5	GSTO1
5.14e-34	0.956474	0.862	0.543	1.26e-29	5	ATP6V1F
8.42e-34	0.618819	0.349	0.08	2.07e-29	5	NCEH1
1.05e-33	0.29825	0.228	0.036	2.58e-29	5	NR1H3
1.18e-33	0.948674	0.968	0.86	2.91e-29	5	S100A11
2.08e-33	0.846983	0.984	0.881	5.1e-29	5	SH3BGRL3
2.76e-33	2.66764	0.841	0.545	6.79e-29	5	FABP4
8.91e-33	1.12888	0.942	0.712	2.19e-28	5	CTSB
1.89e-32	0.426972	0.312	0.069	4.64e-28	5	TP53I3
3.38e-32	1.01651	0.963	0.696	8.31e-28	5	IFI30
4.76e-32	1.11354	0.735	0.372	1.17e-27	5	PLIN2
8.68e-32	1.0616	0.878	0.564	2.13e-27	5	DBI
2.13e-31	0.320659	0.238	0.043	5.22e-27	5	MYO1E
1.85e-30	0.323812	0.243	0.046	4.56e-26	5	PPARG
1.18e-29	0.487204	0.249	0.05	2.89e-25	5	SDSL
9.37e-29	0.42509	0.36	0.096	2.3e-24	5	FAM20C
1.94e-28	0.484128	0.381	0.108	4.76e-24	5	AVPI1
2.98e-28	0.752114	0.519	0.183	7.34e-24	5	ANPEP
4.6e-28	0.637442	0.561	0.208	1.13e-23	5	MPP1
1.25e-27	0.456848	0.354	0.095	3.07e-23	5	DENND4C
1.68e-27	0.402557	0.471	0.151	4.12e-23	5	NTAN1
2.36e-27	0.437972	0.513	0.175	5.79e-23	5	ENG
4e-27	1.0498	0.534	0.205	9.84e-23	5	MARCO
5.07e-27	0.403149	0.434	0.133	1.25e-22	5	MDFIC
7.1e-27	0.306601	0.228	0.045	1.75e-22	5	CDCP1
7.11e-26	0.834661	0.937	0.702	1.75e-21	5	ANXA5
2.45e-25	0.388418	0.423	0.131	6.01e-21	5	SLC43A3
5.82e-25	0.766246	0.799	0.41	1.43e-20	5	HMOX1
6.15e-25	0.691321	0.725	0.392	1.51e-20	5	MGST3
1.15e-24	0.869535	0.794	0.492	2.84e-20	5	ATP6AP2
2.26e-24	1.19757	0.788	0.407	5.56e-20	5	CTSL
4.65e-24	0.590927	0.974	0.846	1.14e-19	5	NPC2
1.11e-23	0.509954	0.492	0.176	2.73e-19	5	NPL
1.79e-23	0.445338	0.275	0.069	4.41e-19	5	LHFPL2
2.65e-23	0.348296	0.201	0.04	6.51e-19	5	DGKH
2.85e-23	0.286087	0.296	0.077	7.01e-19	5	P2RX7
3.04e-23	0.306879	0.307	0.084	7.47e-19	5	PDE4DIP
7.36e-23	0.276679	0.291	0.077	1.81e-18	5	ACP2
1.52e-22	0.750492	0.656	0.355	3.74e-18	5	BCAP31
2.61e-22	0.676884	0.698	0.365	6.41e-18	5	PTMS
4.07e-22	0.255437	0.36	0.11	1e-17	5	PBDC1
1.14e-21	0.697008	0.492	0.205	2.79e-17	5	GUSB
1.14e-21	0.452473	0.46	0.17	2.8e-17	5	MANF
1.92e-21	0.382492	0.423	0.146	4.73e-17	5	ADAM9
2.24e-21	0.427523	0.296	0.083	5.52e-17	5	CALHM2
2.63e-21	0.528397	0.979	0.895	6.46e-17	5	TYROBP
2.85e-21	0.841631	0.804	0.579	7e-17	5	PRDX1
3.8e-21	0.716299	0.81	0.504	9.34e-17	5	NOP10
5.68e-21	1.35331	0.688	0.408	1.4e-16	5	PLD3
6.2e-21	0.728195	0.614	0.296	1.52e-16	5	GLIPR2
6.97e-21	0.293596	0.27	0.071	1.71e-16	5	HGF
8.52e-21	0.509184	0.772	0.423	2.09e-16	5	TUBB
1.22e-20	0.297598	0.254	0.066	3e-16	5	PLBD2
1.88e-20	0.48715	0.646	0.305	4.62e-16	5	RHEB
2.27e-20	0.749288	0.878	0.643	5.57e-16	5	HCST
2.66e-20	0.872087	0.444	0.178	6.54e-16	5	IL1RN
4.2e-20	0.603453	0.534	0.235	1.03e-15	5	SCARB2
5.47e-20	0.433469	0.439	0.165	1.35e-15	5	SLC6A6
5.64e-20	0.854123	0.73	0.454	1.39e-15	5	CALM3
6.23e-20	0.310738	0.201	0.046	1.53e-15	5	SDC4
7.35e-20	0.615458	0.804	0.486	1.81e-15	5	RPS27L
7.44e-20	0.611969	0.392	0.141	1.83e-15	5	ANKH
9.14e-20	0.610227	0.857	0.582	2.25e-15	5	GSN
9.26e-20	0.428722	0.423	0.158	2.28e-15	5	PAPSS1
1.07e-19	0.519106	0.598	0.265	2.63e-15	5	MCRIP1
3.65e-19	0.541481	0.974	0.866	8.98e-15	5	PSAP
4.46e-19	0.269013	0.254	0.07	1.1e-14	5	CXXC5
5.87e-19	0.401444	0.418	0.157	1.44e-14	5	LPXN
6.73e-19	0.690568	0.64	0.317	1.65e-14	5	LIMS1
7.36e-19	0.554941	0.286	0.088	1.81e-14	5	IL1R1
2.83e-18	0.444112	0.656	0.314	6.97e-14	5	EMP1
2.92e-18	0.625801	0.614	0.339	7.17e-14	5	HEXB
3.62e-18	0.408268	0.545	0.24	8.91e-14	5	TUBA1C
3.7e-18	0.764543	0.677	0.383	9.09e-14	5	CCDC88A
3.99e-18	0.320017	0.317	0.106	9.81e-14	5	OPN3
6.44e-18	0.289515	0.275	0.083	1.58e-13	5	FZD1
7.32e-18	0.426499	0.429	0.166	1.8e-13	5	MFSD12
9.28e-18	0.712378	0.709	0.403	2.28e-13	5	FLNA
9.35e-18	0.265512	0.312	0.101	2.3e-13	5	CTTNBP2NL
1.07e-17	0.373109	0.392	0.144	2.63e-13	5	ACAA2
1.64e-17	0.349739	0.206	0.052	4.04e-13	5	DOCK4
3.24e-17	0.357142	0.444	0.179	7.96e-13	5	ABL2
3.34e-17	0.297386	0.312	0.101	8.2e-13	5	TFPT
4.22e-17	0.452996	0.503	0.22	1.04e-12	5	HAVCR2
4.4e-17	0.516048	0.63	0.326	1.08e-12	5	RHOC
6.87e-17	0.357895	0.513	0.221	1.69e-12	5	TMEM70
1.04e-16	0.457966	0.444	0.178	2.56e-12	5	TPD52L2
1.08e-16	0.533004	0.931	0.742	2.64e-12	5	SDCBP
1.49e-16	0.336272	0.471	0.199	3.66e-12	5	CORO1C
1.51e-16	0.377025	0.392	0.153	3.7e-12	5	C1orf122
1.75e-16	0.32229	0.349	0.127	4.3e-12	5	DERL2
3.08e-16	0.28281	0.206	0.056	7.58e-12	5	ZMYND15
3.45e-16	0.297595	0.201	0.054	8.47e-12	5	FCGBP
4.18e-16	0.738288	0.963	0.772	1.03e-11	5	LGALS1
5.4e-16	0.32727	0.381	0.144	1.33e-11	5	MRPS12
1.08e-15	0.588626	0.656	0.368	2.65e-11	5	C9orf16
1.24e-15	0.48061	0.339	0.128	3.05e-11	5	SPARC
1.99e-15	0.312156	0.423	0.173	4.89e-11	5	HPCAL1
2.13e-15	0.468593	0.561	0.289	5.24e-11	5	NENF
2.18e-15	0.254413	0.503	0.219	5.36e-11	5	LILRB4
2.18e-15	0.437441	0.545	0.265	5.36e-11	5	TWF2
3.17e-15	0.333775	0.402	0.166	7.8e-11	5	PLIN3
5.13e-15	0.381363	0.799	0.457	1.26e-10	5	LMNA
5.36e-15	0.277273	0.317	0.115	1.32e-10	5	EML4
5.86e-15	0.576012	0.899	0.708	1.44e-10	5	CLIC1
6.83e-15	0.262987	0.317	0.113	1.68e-10	5	GPR137B
7.47e-15	0.521912	0.825	0.586	1.84e-10	5	GNG5
7.7e-15	0.362848	0.476	0.218	1.89e-10	5	NAA20
8.17e-15	0.705196	0.661	0.409	2.01e-10	5	CD81
9.03e-15	0.322313	0.492	0.229	2.22e-10	5	VKORC1
9.33e-15	0.402389	0.365	0.145	2.29e-10	5	SLC25A24
1.42e-14	0.420513	0.492	0.237	3.5e-10	5	ITGAX
2.91e-14	0.488164	0.788	0.521	7.14e-10	5	CD99
3.18e-14	0.261577	0.333	0.13	7.82e-10	5	DNPH1
3.46e-14	0.267781	0.36	0.141	8.51e-10	5	TBC1D1
3.7e-14	0.493952	0.614	0.319	9.09e-10	5	ATP6V1B2
4.46e-14	0.346451	0.989	0.919	1.1e-09	5	SERF2
5.08e-14	0.396054	0.63	0.343	1.25e-09	5	VDAC1
5.41e-14	0.451354	0.201	0.061	1.33e-09	5	SLC39A8
6.07e-14	0.28552	0.497	0.229	1.49e-09	5	FUOM
6.29e-14	0.303159	0.344	0.131	1.55e-09	5	SLC35F6
6.3e-14	0.273054	0.407	0.175	1.55e-09	5	VEGFB
6.4e-14	0.515579	0.857	0.67	1.57e-09	5	GPX4
7.87e-14	0.538467	0.672	0.376	1.94e-09	5	A2M
7.98e-14	0.263362	0.487	0.222	1.96e-09	5	CYFIP1
8.12e-14	0.412648	0.487	0.226	2e-09	5	DYNC1I2
8.27e-14	0.2508	0.296	0.108	2.03e-09	5	ZDHHC12
8.6e-14	0.423957	0.582	0.296	2.11e-09	5	EIF6
9.11e-14	0.575332	0.46	0.223	2.24e-09	5	ANXA4
1.12e-13	0.354398	0.661	0.367	2.76e-09	5	LRP1
1.65e-13	0.745902	0.709	0.426	4.06e-09	5	CD52
2.28e-13	0.310325	0.344	0.14	5.6e-09	5	OAS1
2.5e-13	0.382675	0.677	0.395	6.15e-09	5	LAMP1
2.7e-13	0.390101	0.651	0.369	6.63e-09	5	LAMTOR2
2.82e-13	0.290686	0.28	0.103	6.93e-09	5	TRPV2
3.19e-13	0.254427	0.328	0.129	7.85e-09	5	SLAMF8
3.82e-13	0.330401	0.333	0.134	9.39e-09	5	SLC44A1
4.08e-13	0.499414	0.841	0.595	1e-08	5	PSMA7
4.62e-13	0.30197	0.513	0.243	1.14e-08	5	ARL8B
4.98e-13	0.251892	0.302	0.113	1.22e-08	5	ITGB5
5.13e-13	0.610185	0.439	0.213	1.26e-08	5	SDF2L1
5.26e-13	0.252432	0.28	0.102	1.29e-08	5	CCRL2
5.47e-13	0.532171	0.64	0.387	1.34e-08	5	ADA2
5.71e-13	0.380425	0.704	0.42	1.4e-08	5	PABPC4
6.22e-13	0.337062	0.603	0.316	1.53e-08	5	DDAH2
6.25e-13	0.76343	0.556	0.32	1.54e-08	5	CPM
6.6e-13	0.612497	0.683	0.41	1.62e-08	5	VSIG4
7.66e-13	0.473005	0.661	0.373	1.88e-08	5	PPDPF
7.81e-13	0.484779	0.598	0.368	1.92e-08	5	ANXA11
8.34e-13	0.456748	0.72	0.447	2.05e-08	5	CXCL16
9.12e-13	0.255131	0.312	0.122	2.24e-08	5	SIL1
9.15e-13	0.470043	0.857	0.587	2.25e-08	5	CD44
1.25e-12	0.278666	0.222	0.074	3.07e-08	5	CD180
1.29e-12	0.299444	0.407	0.18	3.17e-08	5	RAB4A
1.44e-12	0.265652	0.519	0.25	3.55e-08	5	FPR3
1.7e-12	0.305577	0.402	0.175	4.18e-08	5	SOAT1
1.85e-12	0.253691	0.571	0.286	4.54e-08	5	ARHGAP18
1.96e-12	0.444843	0.667	0.393	4.83e-08	5	TMED10
2.2e-12	0.313846	0.46	0.221	5.4e-08	5	SLC16A3
2.3e-12	0.292011	0.339	0.141	5.65e-08	5	HCFC1R1
2.66e-12	0.286103	0.206	0.067	6.54e-08	5	NIBAN2
2.78e-12	0.27439	0.471	0.232	6.83e-08	5	CD151
2.81e-12	0.363687	0.407	0.18	6.9e-08	5	TRAPPC2L
2.85e-12	0.322477	0.524	0.263	7.01e-08	5	TOMM5
3.61e-12	0.379725	0.556	0.299	8.88e-08	5	HM13
3.89e-12	0.290964	0.481	0.236	9.57e-08	5	FAM174C
4e-12	0.398924	0.503	0.254	9.83e-08	5	TMED9
4.2e-12	0.305854	0.354	0.154	1.03e-07	5	POR
4.88e-12	0.399518	0.46	0.227	1.2e-07	5	EVL
5.8e-12	0.492944	0.582	0.338	1.42e-07	5	PDIA6
6.15e-12	0.604527	0.751	0.526	1.51e-07	5	CALR
6.63e-12	0.351376	0.862	0.605	1.63e-07	5	VAPA
6.72e-12	0.262735	0.286	0.11	1.65e-07	5	CEBPA
6.76e-12	0.349982	0.593	0.337	1.66e-07	5	ATP6AP1
8.18e-12	0.599211	0.899	0.742	2.01e-07	5	GRN
9.88e-12	0.457456	0.974	0.883	2.43e-07	5	ACTG1
1.11e-11	0.361209	0.587	0.33	2.72e-07	5	DOK2
1.23e-11	0.292509	0.577	0.316	3.01e-07	5	BANF1
1.6e-11	0.294466	0.524	0.27	3.92e-07	5	AP3S1
1.63e-11	0.325083	0.503	0.272	4.02e-07	5	LRPAP1
1.72e-11	0.27247	0.265	0.1	4.23e-07	5	COMMD2
2.18e-11	0.254284	0.503	0.252	5.36e-07	5	MRPL57
2.36e-11	0.539532	0.582	0.337	5.79e-07	5	IGSF6
2.36e-11	0.832728	0.714	0.489	5.8e-07	5	CD36
2.5e-11	0.315568	0.503	0.258	6.13e-07	5	MDH1
2.73e-11	0.545752	0.825	0.602	6.7e-07	5	ENO1
3.04e-11	0.256672	0.307	0.125	7.46e-07	5	ZNF593
3.76e-11	0.295215	0.582	0.325	9.24e-07	5	CTSA
4.53e-11	0.285885	0.481	0.242	1.11e-06	5	ATP1B1
4.92e-11	0.469846	0.841	0.649	1.21e-06	5	AP2S1
4.93e-11	0.255571	0.466	0.233	1.21e-06	5	STX4
5.14e-11	0.322185	0.365	0.162	1.26e-06	5	ABHD2
6.8e-11	0.505483	0.709	0.459	1.67e-06	5	TPM4
7.31e-11	0.465611	0.788	0.592	1.8e-06	5	ASAH1
7.66e-11	0.339955	0.661	0.39	1.88e-06	5	SELENOT
7.76e-11	0.295577	0.37	0.168	1.91e-06	5	ACTN1
9e-11	0.297605	0.481	0.246	2.21e-06	5	TXNDC17
1.09e-10	0.787035	0.434	0.244	2.68e-06	5	CAPG
1.12e-10	0.376857	0.661	0.409	2.75e-06	5	REEP5
1.13e-10	0.410159	0.926	0.803	2.78e-06	5	YBX1
1.35e-10	0.425918	0.81	0.589	3.31e-06	5	H2AFY
1.38e-10	0.326949	0.434	0.217	3.39e-06	5	HMGA1
1.54e-10	0.414139	0.577	0.34	3.78e-06	5	YWHAQ
1.64e-10	0.487538	0.804	0.581	4.03e-06	5	MARCKS
1.79e-10	0.325388	0.635	0.368	4.41e-06	5	TMEM230
1.87e-10	0.406669	0.619	0.377	4.6e-06	5	ZYX
2.12e-10	0.354819	0.344	0.156	5.21e-06	5	ASPH
2.21e-10	0.280151	0.571	0.327	5.44e-06	5	DSTN
2.5e-10	0.342982	0.73	0.46	6.14e-06	5	RAB7A
2.52e-10	0.466215	0.635	0.423	6.2e-06	5	CTSH
2.67e-10	0.341684	0.476	0.244	6.56e-06	5	ATP13A3
3.03e-10	0.287755	0.46	0.231	7.44e-06	5	MEAF6
3.08e-10	0.340492	0.55	0.317	7.57e-06	5	AKR1A1
3.3e-10	0.31067	0.45	0.228	8.1e-06	5	SIRPA
3.37e-10	0.308182	0.45	0.228	8.27e-06	5	VCP
3.54e-10	0.286213	0.577	0.328	8.7e-06	5	WDR1
3.68e-10	0.271024	0.677	0.4	9.04e-06	5	MAP1LC3B
4.07e-10	0.440561	0.73	0.524	1e-05	5	RNH1
4.22e-10	0.937507	0.958	0.799	1.04e-05	5	S100A10
4.59e-10	0.290048	0.307	0.132	1.13e-05	5	COMMD1
4.83e-10	0.411304	0.836	0.625	1.19e-05	5	CALM1
4.88e-10	0.252016	0.466	0.237	1.2e-05	5	MCUB
5.75e-10	0.298922	0.556	0.313	1.41e-05	5	H2AFJ
6.32e-10	0.689636	0.783	0.626	1.55e-05	5	ITGB2
6.78e-10	0.322272	0.762	0.479	1.67e-05	5	HSBP1
6.91e-10	0.267835	0.37	0.175	1.7e-05	5	ANTKMT
7.43e-10	0.327412	0.556	0.314	1.83e-05	5	FGR
7.79e-10	0.322349	0.413	0.204	1.91e-05	5	GSPT1
9.45e-10	0.310345	0.481	0.266	2.32e-05	5	GAA
1.01e-09	0.26876	0.339	0.155	2.49e-05	5	MRPS7
1.31e-09	0.259481	0.46	0.239	3.23e-05	5	MRPS6
1.6e-09	0.270221	0.593	0.342	3.92e-05	5	C3AR1
1.69e-09	0.259555	0.317	0.147	4.15e-05	5	SEL1L
1.7e-09	0.263733	0.466	0.247	4.18e-05	5	PSMD7
1.72e-09	0.270221	0.513	0.296	4.23e-05	5	SMS
1.73e-09	0.317365	0.471	0.256	4.25e-05	5	ECH1
1.75e-09	0.385728	0.974	0.884	4.31e-05	5	MYL6
1.84e-09	0.322026	0.212	0.083	4.51e-05	5	GFOD1
1.89e-09	0.702108	0.91	0.766	4.65e-05	5	EMP3
1.97e-09	0.288291	0.677	0.437	4.84e-05	5	MGAT1
2.25e-09	0.258715	0.503	0.274	5.52e-05	5	PSMC5
2.54e-09	0.317277	0.503	0.273	6.25e-05	5	PSMB7
3.37e-09	0.255755	0.45	0.24	8.29e-05	5	FNIP2
3.42e-09	0.419166	0.894	0.737	8.41e-05	5	RHOA
3.6e-09	0.254551	0.233	0.093	8.84e-05	5	MPV17
4.25e-09	0.330171	0.487	0.27	0.000104418	5	SCPEP1
4.52e-09	0.311712	0.349	0.17	0.000111038	5	GPAA1
4.89e-09	0.291161	0.661	0.422	0.000120173	5	SSR3
5.2e-09	0.356741	0.635	0.412	0.000127765	5	LGALS9
5.27e-09	0.264116	0.513	0.282	0.000129528	5	CCT6A
5.49e-09	0.355918	0.767	0.525	0.000135056	5	ACTR3
5.63e-09	0.338005	0.831	0.627	0.000138327	5	POMP
6.09e-09	0.354915	0.497	0.289	0.000149733	5	MYDGF
6.1e-09	0.290533	0.63	0.4	0.000149992	5	SQSTM1
6.95e-09	0.300336	0.624	0.37	0.000170916	5	SNRPG
1.1e-08	0.425148	0.788	0.677	0.00026997	5	GNAS
1.17e-08	0.280905	0.741	0.504	0.000287782	5	PPIB
1.18e-08	0.251714	0.497	0.28	0.000290679	5	CORO1B
1.25e-08	0.293764	0.667	0.44	0.000307595	5	PPP1CA
1.26e-08	0.331435	0.64	0.404	0.000310568	5	RNF13
1.28e-08	0.337048	0.884	0.75	0.000314547	5	LAPTM5
1.91e-08	0.417717	0.265	0.123	0.000470132	5	FAM126A
2.79e-08	0.346665	0.825	0.638	0.000684526	5	RTN4
2.9e-08	0.26669	0.571	0.344	0.000713225	5	CXCL3
3.04e-08	0.269779	0.302	0.143	0.000747526	5	NRGN
3.15e-08	0.264885	0.344	0.172	0.000772997	5	FNDC3B
3.3e-08	0.440753	0.656	0.425	0.00081141	5	HSPA5
3.9e-08	0.260493	0.767	0.553	0.000957823	5	RNF130
4.15e-08	0.362258	0.857	0.686	0.00102098	5	ARPC5
4.19e-08	0.347033	0.72	0.499	0.00103008	5	ATP5MC3
4.23e-08	0.256156	0.958	0.806	0.00104066	5	RNASEK
4.52e-08	0.292309	0.598	0.379	0.00111125	5	TLN1
4.64e-08	0.321289	0.889	0.757	0.00114062	5	ATP6V0C
4.67e-08	0.286623	0.772	0.508	0.00114677	5	KRTCAP2
4.97e-08	0.253949	0.296	0.142	0.00122194	5	ATP6V1C1
5.18e-08	0.315114	0.741	0.545	0.0012734	5	CLTA
7.31e-08	0.266303	0.672	0.427	0.00179572	5	HMGN1
7.61e-08	0.267022	0.661	0.426	0.00187142	5	VPS29
7.79e-08	0.269287	0.413	0.226	0.00191485	5	KYNU
9.93e-08	0.323199	0.571	0.354	0.00244085	5	PSMB6
1.43e-07	0.252774	0.873	0.649	0.00350362	5	APLP2
1.65e-07	0.261632	0.529	0.321	0.00406338	5	DRAM2
1.93e-07	0.261781	1	0.996	0.00474087	5	TMSB4X
1.96e-07	0.254513	0.587	0.361	0.00482028	5	FERMT3
2.09e-07	0.285141	0.587	0.368	0.0051379	5	SPCS3
2.53e-07	0.364585	0.72	0.529	0.00621489	5	PKM
2.68e-07	0.342572	0.577	0.396	0.00659593	5	P4HB
2.96e-07	0.335481	0.291	0.148	0.00728098	5	EPB41L2
2.97e-07	0.319696	0.952	0.807	0.00729557	5	EIF4A1
3.75e-07	0.282763	0.275	0.131	0.00921685	5	SEC61A1
4.11e-07	0.291239	0.82	0.667	0.0100981	5	VAMP8
4.27e-07	0.286445	0.714	0.515	0.0105045	5	LY96
4.37e-07	0.359889	0.825	0.683	0.0107288	5	BRI3
5.4e-07	0.266757	0.201	0.087	0.0132793	5	TPGS2
5.5e-07	0.315269	0.757	0.615	0.013523	5	SH3BGRL
5.86e-07	0.291076	0.831	0.608	0.0144122	5	UBL5
6.21e-07	0.454349	0.757	0.658	0.0152649	5	CTSZ
6.75e-07	0.301356	0.577	0.371	0.0165885	5	CITED2
7.2e-07	0.491022	0.344	0.198	0.0176962	5	CYTOR
7.66e-07	0.462359	0.614	0.399	0.0188241	5	HIF1A
9.17e-07	0.333477	0.402	0.231	0.0225278	5	RNF145
1.07e-06	0.259483	0.873	0.675	0.0262301	5	PCBP1
1.1e-06	0.261164	0.54	0.331	0.0270068	5	GADD45GIP1
1.21e-06	0.255932	0.772	0.536	0.029677	5	SEC61B
1.29e-06	0.25205	0.714	0.484	0.0315884	5	TMEM258
1.4e-06	0.466587	0.899	0.763	0.03437	5	ANXA1
1.58e-06	0.307185	0.825	0.626	0.0388991	5	DYNLL1
1.82e-06	0.265802	0.746	0.498	0.0446872	5	FAM49B
1.92e-191	2.45024	0.273	0.003	4.71e-187	6	LYPD2
4.48e-167	0.506754	0.208	0.001	1.1e-162	6	AC104809.2
7.25e-163	0.674236	0.273	0.006	1.78e-158	6	NEURL1
3.56e-151	2.6614	0.907	0.198	8.76e-147	6	FCGR3A
2.96e-147	1.85999	0.596	0.062	7.26e-143	6	CDKN1C
3e-145	2.48341	0.907	0.193	7.37e-141	6	SMIM25
8.3e-145	0.985903	0.393	0.023	2.04e-140	6	CD79B
4.83e-144	1.3931	0.486	0.039	1.19e-139	6	HES4
1.87e-142	1.45335	0.639	0.077	4.61e-138	6	TCF7L2
5.93e-124	1.79725	0.656	0.095	1.46e-119	6	PLAC8
9.27e-115	1.57702	0.656	0.109	2.28e-110	6	SPN
1.19e-103	0.771439	0.322	0.022	2.93e-99	6	LINC02432
2.09e-103	2.46344	0.989	0.626	5.15e-99	6	LST1
5.06e-100	1.37491	0.628	0.112	1.24e-95	6	ABI3
1.25e-91	1.05423	0.426	0.05	3.08e-87	6	SLC2A6
2.54e-91	0.935612	0.404	0.046	6.23e-87	6	SIGLEC10
2.9e-88	1.51562	1	0.919	7.14e-84	6	RPS19
7.77e-87	1.8279	0.962	0.412	1.91e-82	6	SERPINA1
1.33e-80	0.757401	0.355	0.039	3.27e-76	6	SYTL1
1.92e-77	1.17978	0.634	0.133	4.71e-73	6	LILRA5
6.94e-77	1.97509	0.934	0.416	1.7e-72	6	CD52
8.18e-74	1.02789	0.415	0.06	2.01e-69	6	CKB
1.28e-72	1.62037	0.967	0.643	3.15e-68	6	COTL1
2.82e-72	1.40352	1	0.853	6.93e-68	6	AIF1
7.06e-70	0.454433	0.213	0.014	1.74e-65	6	TNFRSF8
1.1e-66	0.821388	0.448	0.076	2.71e-62	6	GCH1
1.3e-66	1.32966	0.694	0.202	3.19e-62	6	WARS
3.25e-66	1.16509	0.617	0.157	7.98e-62	6	C19orf38
4e-66	0.911597	0.481	0.088	9.83e-62	6	GPBAR1
3.12e-65	0.86116	0.492	0.092	7.66e-61	6	TESC
2.26e-64	1.50713	0.814	0.318	5.55e-60	6	RHOC
7.28e-64	1.47893	0.989	0.695	1.79e-59	6	IFI30
1.31e-63	1.24819	0.792	0.278	3.21e-59	6	LILRB2
2.56e-63	0.9765	0.388	0.061	6.28e-59	6	FAM110A
1.4e-62	1.01016	0.388	0.062	3.43e-58	6	LTB
1.7e-62	1.32523	0.514	0.105	4.17e-58	6	APOBEC3A
1.88e-61	1.52174	0.891	0.396	4.61e-57	6	STXBP2
7.52e-61	0.784688	0.404	0.067	1.85e-56	6	CALML4
1.64e-60	0.863278	0.333	0.047	4.03e-56	6	ADA
8.34e-60	0.921309	0.525	0.117	2.05e-55	6	RASGRP2
1.69e-58	0.811412	0.415	0.073	4.14e-54	6	CD300LF
1.3e-57	0.556874	0.262	0.029	3.19e-53	6	CDH23
5.81e-56	1.19112	0.689	0.237	1.43e-51	6	BID
4.89e-55	1.39036	0.934	0.554	1.2e-50	6	NAP1L1
1.21e-54	0.922479	0.448	0.095	2.97e-50	6	ITGAL
2.26e-54	0.909151	0.59	0.152	5.55e-50	6	RIPOR2
1.76e-53	0.721293	0.393	0.072	4.33e-49	6	LILRA1
4.14e-53	1.31919	0.913	0.513	1.02e-48	6	CORO1A
5.38e-53	1.2483	0.798	0.328	1.32e-48	6	LY6E
1.09e-52	0.55988	0.251	0.029	2.68e-48	6	ADGRE1
1.36e-52	1.16095	0.579	0.163	3.34e-48	6	PAG1
1.82e-52	0.94772	1	0.887	4.48e-48	6	FCER1G
5.43e-51	1.28977	0.814	0.379	1.33e-46	6	CD48
8.58e-51	0.940889	0.59	0.176	2.11e-46	6	MAPKAPK3
3.64e-49	0.985603	0.612	0.189	8.95e-45	6	CNIH4
4.07e-49	1.25215	0.661	0.22	1e-44	6	ISG15
1.63e-48	0.99168	0.656	0.217	4.01e-44	6	LYST
1.69e-48	1.10856	0.738	0.274	4.14e-44	6	POU2F2
2.47e-48	1.2426	0.792	0.349	6.06e-44	6	CALHM6
9.05e-48	1.08407	0.678	0.25	2.22e-43	6	PILRA
1.95e-47	1.16673	0.738	0.297	4.78e-43	6	HCK
2.42e-47	1.10833	0.754	0.307	5.94e-43	6	CYTIP
2.23e-46	0.633424	0.24	0.03	5.48e-42	6	FFAR2
5.78e-46	1.26326	0.956	0.641	1.42e-41	6	IFITM2
7.02e-46	1.06204	0.749	0.3	1.72e-41	6	SLC7A7
7.51e-45	1.16733	0.842	0.428	1.85e-40	6	VSIR
2.37e-44	1.00044	0.503	0.137	5.83e-40	6	LILRB1
1.43e-43	0.897283	0.459	0.115	3.51e-39	6	ZNF703
2.02e-43	1.08378	0.809	0.366	4.96e-39	6	CARD16
6.07e-43	0.543085	0.311	0.055	1.49e-38	6	TBC1D10C
3.3e-42	1.03104	0.694	0.271	8.12e-38	6	LRRC25
3.58e-42	0.827321	0.995	0.859	8.79e-38	6	S100A11
6.47e-42	1.05905	0.874	0.472	1.59e-37	6	PRELID1
9.27e-42	0.752847	0.454	0.119	2.28e-37	6	UNC119
1.04e-41	1.12644	0.814	0.43	2.56e-37	6	DRAP1
2.32e-41	1.0998	0.754	0.334	5.71e-37	6	LIMD2
2.41e-41	0.540187	0.361	0.073	5.92e-37	6	HK3
3.26e-41	1.0061	0.721	0.307	8.01e-37	6	FGR
4.1e-41	0.500783	0.24	0.034	1.01e-36	6	SLC44A2
1.37e-39	1.08469	0.738	0.329	3.37e-35	6	PSMB9
1.5e-39	0.827146	0.464	0.132	3.69e-35	6	CAMK1
1.11e-38	0.846891	0.995	0.9	2.73e-34	6	SAT1
2.35e-38	0.679661	0.492	0.14	5.77e-34	6	SNX18
3.06e-38	0.999887	0.814	0.429	7.53e-34	6	TNFRSF1B
6.78e-38	0.860846	0.65	0.259	1.67e-33	6	CSK
7.1e-38	0.577247	0.486	0.137	1.75e-33	6	ICAM2
8.19e-38	0.966936	1	0.844	2.01e-33	6	S100A4
9.57e-38	1.1388	0.727	0.348	2.35e-33	6	PTPN6
9.8e-38	0.696904	0.393	0.091	2.41e-33	6	FPR2
2.25e-37	0.707148	0.383	0.093	5.53e-33	6	S1PR4
5.13e-37	1.01483	0.781	0.391	1.26e-32	6	LYN
7.83e-37	1.01718	0.792	0.396	1.92e-32	6	PSME2
9.47e-37	1.0089	0.94	0.45	2.33e-32	6	FCN1
1.13e-36	1.00718	0.907	0.584	2.77e-32	6	SPI1
1.63e-36	0.830573	0.984	0.844	4e-32	6	NACA
7.88e-36	1.18784	0.951	0.707	1.94e-31	6	IFITM3
1.54e-35	0.708124	0.317	0.068	3.78e-31	6	CX3CR1
4.51e-35	0.797039	0.667	0.271	1.11e-30	6	RAC2
5.08e-35	0.926777	0.661	0.278	1.25e-30	6	JPT1
5.82e-35	0.886509	0.525	0.181	1.43e-30	6	ITGA4
1.25e-34	0.828464	0.514	0.174	3.07e-30	6	CD300A
2.6e-34	0.73524	0.503	0.161	6.38e-30	6	UTRN
3.43e-34	0.809355	0.978	0.824	8.44e-30	6	CTSS
2.06e-33	0.841741	0.497	0.166	5.06e-29	6	MYO1G
3.57e-33	0.745962	0.426	0.125	8.77e-29	6	BIN2
4.5e-33	1.00864	0.825	0.513	1.11e-28	6	RAP1B
5.07e-33	0.613255	0.443	0.129	1.25e-28	6	LILRA2
1.24e-32	0.863314	0.699	0.317	3.05e-28	6	CASP1
1.78e-32	0.772146	0.579	0.221	4.37e-28	6	EVL
3.38e-32	0.83256	0.989	0.845	8.31e-28	6	PFN1
6.16e-32	0.445535	1	0.998	1.51e-27	6	B2M
6.33e-32	0.773747	0.497	0.169	1.56e-27	6	RRAS
1.18e-31	0.832768	0.497	0.175	2.9e-27	6	NAAA
1.86e-31	0.960945	0.311	0.071	4.58e-27	6	HES1
4.71e-31	0.376128	0.219	0.037	1.16e-26	6	P2RX1
1.03e-30	0.809683	0.754	0.39	2.54e-26	6	VASP
1.14e-30	0.785979	0.956	0.68	2.8e-26	6	TYMP
1.33e-30	0.774311	0.541	0.194	3.26e-26	6	ICAM3
2.78e-30	0.709543	0.519	0.187	6.82e-26	6	SCIMP
3.68e-30	0.680308	0.541	0.197	9.04e-26	6	RXRA
1.36e-29	0.557148	1	0.93	3.35e-25	6	RPL8
1.46e-29	0.935109	0.765	0.377	3.6e-25	6	CFP
2.47e-29	0.953394	0.617	0.276	6.06e-25	6	PECAM1
2.72e-29	0.684181	0.585	0.235	6.68e-25	6	RGS19
2.78e-29	0.738678	0.475	0.162	6.83e-25	6	TMPO
7.55e-29	0.732992	0.585	0.238	1.85e-24	6	HLA-F
1.75e-28	0.799264	0.678	0.321	4.3e-24	6	POLD4
1.87e-28	0.799229	0.749	0.367	4.6e-24	6	BCL2A1
3.87e-28	0.733406	0.699	0.303	9.51e-24	6	SLC11A1
3.94e-28	0.861017	0.82	0.5	9.68e-24	6	PSME1
4.08e-28	0.573284	0.989	0.877	1e-23	6	OAZ1
5.91e-28	0.645202	0.973	0.787	1.45e-23	6	ARPC3
1.47e-27	0.511299	0.251	0.053	3.61e-23	6	TPPP3
1.7e-27	0.853365	0.732	0.391	4.17e-23	6	VAMP5
1.7e-27	0.732115	0.869	0.502	4.19e-23	6	TKT
1.9e-27	0.432667	0.257	0.055	4.66e-23	6	CDC42EP2
2.4e-27	0.643199	0.448	0.152	5.89e-23	6	AC090559.1
3.13e-27	0.43283	0.213	0.04	7.7e-23	6	AL139246.5
4.22e-27	0.599039	0.235	0.048	1.04e-22	6	IFITM1
4.32e-27	0.735341	0.962	0.677	1.06e-22	6	COX7C
5.76e-27	0.750242	0.973	0.698	1.42e-22	6	UQCRB
6.9e-27	0.766316	0.945	0.673	1.7e-22	6	SLC25A6
9.35e-27	0.841875	0.863	0.525	2.3e-22	6	CD37
1.56e-26	0.534812	0.333	0.091	3.82e-22	6	GBP1
1.95e-26	0.417179	0.202	0.038	4.8e-22	6	C11orf21
2.43e-26	0.629253	0.475	0.17	5.97e-22	6	DENND10
6.73e-26	0.662801	0.94	0.747	1.65e-21	6	ARPC2
6.84e-26	0.68451	0.77	0.436	1.68e-21	6	PPP1CA
9.08e-26	0.759857	0.923	0.65	2.23e-21	6	GMFG
1.24e-25	0.529567	0.35	0.103	3.06e-21	6	CDKN2D
3.29e-25	0.602902	0.503	0.193	8.08e-21	6	CPPED1
1.07e-24	0.645422	0.536	0.223	2.62e-20	6	CCND3
1.48e-24	0.631822	0.825	0.478	3.64e-20	6	HIGD2A
1.69e-24	0.727543	0.639	0.317	4.16e-20	6	TCIRG1
2.19e-24	0.873561	0.858	0.628	5.38e-20	6	PTPRC
2.25e-24	0.583655	0.377	0.122	5.54e-20	6	RABGAP1L
2.84e-24	0.636259	0.995	0.85	6.99e-20	6	HLA-C
3.53e-24	0.593112	0.361	0.114	8.67e-20	6	GRK6
5.06e-24	0.649613	1	0.948	1.24e-19	6	RPS27
1e-23	0.581251	0.443	0.161	2.46e-19	6	ADGRE2
1.43e-23	0.748652	0.645	0.314	3.52e-19	6	C20orf27
3.24e-23	0.575263	0.481	0.194	7.97e-19	6	UBE2J1
5.02e-23	0.654269	0.792	0.478	1.23e-18	6	HSBP1
5.03e-23	0.688374	0.798	0.48	1.24e-18	6	RHOG
5.6e-23	0.628569	0.464	0.183	1.38e-18	6	TSPAN14
5.99e-23	0.741534	0.541	0.244	1.47e-18	6	SEPTIN9
8.17e-23	0.465353	0.23	0.054	2.01e-18	6	RAB24
8.93e-23	0.648248	0.743	0.41	2.2e-18	6	MTPN
1e-22	0.579162	0.426	0.157	2.47e-18	6	PCGF5
1.68e-22	0.678961	0.393	0.138	4.12e-18	6	OAS1
1.93e-22	0.611835	0.639	0.324	4.75e-18	6	PSMB8
1.94e-22	0.635869	0.678	0.36	4.77e-18	6	ABRACL
3.26e-22	0.710333	0.847	0.559	8e-18	6	ZFAS1
4.98e-22	0.624325	0.945	0.758	1.22e-17	6	HLA-E
5.99e-22	0.553063	0.989	0.865	1.47e-17	6	PSAP
9.11e-22	0.667612	0.934	0.662	2.24e-17	6	ARHGDIB
9.93e-22	0.612417	0.557	0.26	2.44e-17	6	PKN1
2.28e-21	0.683457	0.781	0.458	5.59e-17	6	GPSM3
2.42e-21	0.501934	0.333	0.109	5.95e-17	6	RELT
3.11e-21	0.332319	0.23	0.057	7.65e-17	6	PHF19
3.3e-21	0.360709	0.202	0.044	8.12e-17	6	IFIT2
3.68e-21	0.677911	0.945	0.71	9.05e-17	6	ARPC1B
6.82e-21	0.530257	1	0.906	1.68e-16	6	RPS9
7.21e-21	0.40435	0.355	0.12	1.77e-16	6	AP2A1
8.44e-21	0.721133	0.792	0.507	2.08e-16	6	PTP4A2
1.06e-20	0.572342	0.831	0.507	2.61e-16	6	NOP53
1.15e-20	0.424983	0.967	0.713	2.82e-16	6	TIMP1
1.46e-20	0.615926	0.426	0.169	3.58e-16	6	PLAAT4
1.94e-20	0.484956	0.421	0.157	4.77e-16	6	TMC6
2.3e-20	0.456808	0.24	0.064	5.66e-16	6	RHOF
3.23e-20	0.574317	0.552	0.247	7.94e-16	6	CLEC12A
3.99e-20	0.614125	0.415	0.16	9.81e-16	6	TNFSF10
4.6e-20	0.563797	0.503	0.224	1.13e-15	6	TNFRSF14
4.84e-20	0.679975	0.956	0.764	1.19e-15	6	EMP3
5.45e-20	0.466139	0.995	0.86	1.34e-15	6	PFDN5
5.6e-20	0.49835	1	0.894	1.38e-15	6	TYROBP
6.32e-20	0.570822	0.432	0.18	1.55e-15	6	MYD88
6.65e-20	0.435918	0.213	0.054	1.64e-15	6	TSPAN32
6.66e-20	0.455253	1	0.99	1.64e-15	6	ACTB
1.17e-19	0.630226	0.563	0.268	2.88e-15	6	LILRB3
1.28e-19	0.640931	0.596	0.291	3.15e-15	6	ADGRE5
1.36e-19	0.532126	0.301	0.097	3.34e-15	6	TRAF3IP3
1.58e-19	0.52388	0.262	0.076	3.89e-15	6	SIDT2
1.76e-19	0.485037	0.377	0.141	4.32e-15	6	DOCK5
3.82e-19	0.58937	0.874	0.589	9.4e-15	6	RNASET2
4.4e-19	0.52512	0.481	0.212	1.08e-14	6	SP110
5.7e-19	0.604394	0.705	0.411	1.4e-14	6	PSMA4
5.78e-19	0.522125	0.333	0.116	1.42e-14	6	LFNG
9.51e-19	0.411197	0.29	0.092	2.34e-14	6	DEDD2
1.19e-18	0.56567	0.787	0.495	2.92e-14	6	GDI2
1.22e-18	0.577728	0.743	0.396	3e-14	6	LSP1
1.29e-18	0.641673	0.842	0.59	3.18e-14	6	ASAH1
1.48e-18	0.383392	0.224	0.06	3.65e-14	6	SNX20
1.57e-18	0.529754	0.426	0.171	3.85e-14	6	GBP2
1.66e-18	0.474696	0.235	0.064	4.08e-14	6	NKG7
2.2e-18	0.453481	1	0.963	5.4e-14	6	RPL41
2.27e-18	0.504518	0.437	0.182	5.59e-14	6	SELPLG
4.08e-18	0.508018	0.923	0.706	1e-13	6	COX6B1
4.33e-18	0.574583	0.76	0.461	1.06e-13	6	FYB1
4.93e-18	0.418275	0.246	0.073	1.21e-13	6	RUNX3
7.44e-18	0.520114	0.923	0.607	1.83e-13	6	RHOB
7.45e-18	0.536501	0.437	0.186	1.83e-13	6	CUX1
8.36e-18	0.571397	0.399	0.167	2.06e-13	6	RASSF5
8.47e-18	0.430796	0.995	0.912	2.08e-13	6	HLA-B
9.57e-18	0.287153	0.213	0.055	2.35e-13	6	DNASE2
1.23e-17	0.593171	0.716	0.404	3.03e-13	6	FLNA
1.42e-17	0.325206	0.23	0.064	3.5e-13	6	KDM1B
1.87e-17	0.505721	0.514	0.243	4.6e-13	6	ZBTB7A
2.3e-17	0.566219	0.699	0.403	5.65e-13	6	CHCHD10
2.56e-17	0.622612	0.995	0.838	6.28e-13	6	RPL36A
3.1e-17	0.597578	0.792	0.54	7.62e-13	6	PYCARD
3.3e-17	0.35917	1	0.997	8.12e-13	6	FTL
3.62e-17	0.356877	0.24	0.07	8.91e-13	6	CLIP4
4.03e-17	0.387035	1	0.907	9.9e-13	6	H3F3A
4.3e-17	0.635157	0.683	0.399	1.06e-12	6	CLEC7A
4.54e-17	0.466479	0.951	0.754	1.12e-12	6	ATP6V0C
5.69e-17	0.518917	0.426	0.185	1.4e-12	6	KCNAB2
5.79e-17	0.561545	0.765	0.502	1.42e-12	6	MSN
5.93e-17	0.475932	0.902	0.62	1.46e-12	6	EIF3K
5.98e-17	0.554203	0.464	0.209	1.47e-12	6	FAM49A
5.99e-17	0.417635	1	0.996	1.47e-12	6	TMSB4X
6.38e-17	0.533297	0.792	0.543	1.57e-12	6	ARL6IP4
6.48e-17	0.404438	1	0.938	1.59e-12	6	RPL18A
6.71e-17	0.498654	0.399	0.165	1.65e-12	6	SECTM1
7.24e-17	0.501836	0.896	0.624	1.78e-12	6	SERP1
9.39e-17	0.529257	0.475	0.221	2.31e-12	6	SLC16A3
9.56e-17	0.465959	0.699	0.415	2.35e-12	6	ZNF706
1.28e-16	0.442501	0.448	0.198	3.14e-12	6	C9orf78
1.32e-16	0.363525	0.344	0.126	3.25e-12	6	GIMAP1
1.33e-16	0.520828	0.814	0.508	3.27e-12	6	EVI2B
1.34e-16	0.565374	0.661	0.383	3.29e-12	6	PSMB10
1.45e-16	0.435183	1	0.902	3.57e-12	6	CYBA
1.49e-16	0.544149	0.421	0.185	3.65e-12	6	UBE2L6
2.23e-16	0.479748	0.94	0.676	5.49e-12	6	TSPO
2.86e-16	0.432388	0.596	0.306	7.03e-12	6	TBXAS1
3.37e-16	0.544493	0.787	0.531	8.29e-12	6	BLOC1S1
3.54e-16	0.355725	0.235	0.072	8.71e-12	6	MTHFS
3.7e-16	0.315446	1	0.994	9.1e-12	6	FTH1
4.53e-16	0.489819	0.792	0.539	1.11e-11	6	PGK1
7.93e-16	0.345664	0.311	0.112	1.95e-11	6	PRAM1
8.41e-16	0.359433	1	0.974	2.07e-11	6	RPL28
9.52e-16	0.419326	1	0.925	2.34e-11	6	RPS2
1.04e-15	0.49527	0.792	0.509	2.56e-11	6	PGLS
1.07e-15	0.415221	0.437	0.196	2.62e-11	6	ARHGEF1
1.15e-15	0.513752	0.842	0.568	2.83e-11	6	CMTM6
1.34e-15	0.507134	0.749	0.474	3.29e-11	6	PRR13
1.4e-15	0.522263	0.77	0.482	3.43e-11	6	PTGES3
1.73e-15	0.357963	0.24	0.075	4.24e-11	6	GBP4
1.79e-15	0.323162	0.202	0.057	4.4e-11	6	ICAM4
1.88e-15	0.486417	0.322	0.122	4.62e-11	6	GIMAP7
1.93e-15	0.409938	1	0.88	4.74e-11	6	SH3BGRL3
2.15e-15	0.419632	0.661	0.374	5.29e-11	6	COX17
2.27e-15	0.520483	0.792	0.536	5.57e-11	6	COX7B
2.28e-15	0.475093	0.869	0.599	5.6e-11	6	LRRFIP1
2.3e-15	0.499172	0.891	0.621	5.64e-11	6	ITGB2
2.31e-15	0.324945	0.208	0.06	5.67e-11	6	KIAA0513
2.51e-15	0.324925	0.23	0.07	6.17e-11	6	MTMR11
3.12e-15	0.332137	0.208	0.06	7.68e-11	6	NSMF
5.02e-15	0.489426	0.492	0.247	1.23e-10	6	PRKCB
5.87e-15	0.401307	0.328	0.131	1.44e-10	6	HAGH
5.91e-15	0.94572	0.667	0.426	1.45e-10	6	CXCR4
6.2e-15	0.465403	0.596	0.32	1.52e-10	6	LIMS1
7.11e-15	0.467853	0.847	0.543	1.75e-10	6	FXYD5
7.51e-15	0.545932	0.705	0.45	1.85e-10	6	CAPNS1
8.66e-15	0.440365	0.885	0.615	2.13e-10	6	COX5B
1.07e-14	0.378619	0.361	0.149	2.63e-10	6	STK10
1.13e-14	0.351985	1	0.984	2.77e-10	6	EEF1A1
1.21e-14	0.288069	0.208	0.061	2.96e-10	6	CKS1B
1.27e-14	0.636422	0.579	0.328	3.13e-10	6	ARL4A
1.29e-14	0.439446	0.388	0.171	3.17e-10	6	ANKRD13D
1.45e-14	0.579736	0.568	0.323	3.57e-10	6	SUPT4H1
1.5e-14	0.534158	0.459	0.226	3.68e-10	6	ACAA1
1.57e-14	0.458018	1	0.847	3.87e-10	6	RPL23A
1.58e-14	0.512719	1	0.86	3.88e-10	6	S100A6
1.63e-14	0.341842	1	0.986	4e-10	6	RPL10
1.69e-14	0.501188	0.514	0.26	4.17e-10	6	RNF213
1.71e-14	0.395466	0.311	0.121	4.21e-10	6	HK1
1.88e-14	0.501127	0.678	0.411	4.61e-10	6	LGALS9
3.66e-14	0.388303	0.366	0.157	8.99e-10	6	RGS18
4e-14	0.40857	0.754	0.477	9.83e-10	6	RBX1
4.64e-14	0.392045	0.41	0.189	1.14e-09	6	CCNDBP1
5.5e-14	0.372515	0.803	0.536	1.35e-09	6	HMGN2
5.6e-14	0.400262	0.464	0.228	1.38e-09	6	SSNA1
7.91e-14	0.338269	0.443	0.194	1.94e-09	6	CD300E
9.87e-14	0.339302	0.268	0.096	2.43e-09	6	ARAP2
1.18e-13	0.373904	0.284	0.109	2.89e-09	6	MRPS35
1.3e-13	0.49491	0.552	0.314	3.19e-09	6	RAB10
1.41e-13	0.414661	0.995	0.84	3.46e-09	6	CFL1
1.93e-13	0.447258	0.481	0.244	4.75e-09	6	SH3BP2
1.98e-13	0.363283	0.623	0.353	4.87e-09	6	PGAM1
2.04e-13	0.396189	1	0.888	5.01e-09	6	ATP5F1E
2.05e-13	0.407216	0.388	0.179	5.04e-09	6	BTK
2.06e-13	0.415968	0.781	0.506	5.05e-09	6	NOP10
2.28e-13	0.469786	0.541	0.293	5.61e-09	6	SNHG8
2.95e-13	0.348638	0.678	0.365	7.26e-09	6	FPR1
2.99e-13	0.358779	1	0.95	7.35e-09	6	RPL26
3.03e-13	0.383266	0.503	0.267	7.44e-09	6	LEPROTL1
3.06e-13	0.290488	0.202	0.063	7.52e-09	6	FMNL2
3.39e-13	0.382123	0.328	0.137	8.34e-09	6	PPM1F
3.63e-13	0.341761	0.328	0.133	8.93e-09	6	CHST15
3.97e-13	0.33765	0.23	0.079	9.76e-09	6	FAM117B
[truncated: 960 more rows]
