# Supplementary material for: Single-cell transcriptomics reveals zinc and copper ions homeostasis in epicardial adipose tissue of heart failure
Source: Int J Biol Sci. 2023 Jul 31;19(13):4036–51. doi: 10.7150/ijbs.82844 (PMC10496493; doi:10.7150/ijbs.82844)
Supplement: Supplementary file 1 — Supplementary figures and tables. [file ijbsv19p4036s1.zip › Supplementary Table S5.xls]

## Sheet: Table S5 Endothelial_cells_sig_
p_val	avg_log2FC	pct.1	pct.2	p_val_adj	cluster	gene
0	1.45974	0.811	0.279	0	0	RGCC
0	1.40655	0.691	0.335	0	0	C11orf96
0	1.31115	0.79	0.227	0	0	CA4
0	1.08853	0.474	0.105	0	0	LPL
0	0.976064	0.632	0.17	0	0	CD300LG
0	0.960357	0.653	0.219	0	0	H19
0	0.934459	0.833	0.439	0	0	MGLL
0	0.914402	0.944	0.655	0	0	CD36
0	0.891675	0.516	0.155	0	0	TIMP4
0	0.858351	0.899	0.636	0	0	LGALS1
0	0.850719	0.558	0.173	0	0	FMO2
0	0.731333	0.769	0.385	0	0	TPM1
0	0.72554	0.928	0.578	0	0	BST2
0	0.710357	0.518	0.172	0	0	ATOH8
0	0.591111	0.986	0.883	0	0	HLA-C
0	0.582612	0.738	0.283	0	0	BTNL9
9.36335e-302	0.698522	0.779	0.408	2.30132e-297	0	ESAM
2.45526e-291	0.847234	0.759	0.407	6.03454e-287	0	SPARC
1.78606e-283	0.652153	0.651	0.272	4.38978e-279	0	GPIHBP1
4.17607e-282	0.874789	0.851	0.534	1.02639e-277	0	RBP7
2.48029e-278	0.777001	0.382	0.104	6.09605e-274	0	TCIM
6.2567e-270	0.584941	0.473	0.162	1.53777e-265	0	CTNNBIP1
3.47894e-265	0.605381	0.363	0.1	8.55054e-261	0	RFLNB
1.81806e-263	0.562656	0.584	0.247	4.46843e-259	0	ABLIM3
4.19142e-253	0.494728	0.612	0.253	1.03017e-248	0	NOTCH4
1.68685e-252	0.622076	0.758	0.406	4.14594e-248	0	TMEM88
4.21798e-250	0.74528	0.601	0.257	1.03669e-245	0	SOX17
1.56847e-244	0.73455	0.643	0.322	3.85498e-240	0	COL4A1
1.84351e-243	0.580514	0.71	0.354	4.53097e-239	0	ADGRF5
1.15387e-241	0.662232	0.459	0.168	2.83597e-237	0	FADS3
3.39517e-241	0.773638	0.756	0.419	8.34465e-237	0	IL32
7.93517e-240	0.624019	0.599	0.272	1.95031e-235	0	ITGA1
1.37327e-239	0.498737	0.548	0.229	3.37522e-235	0	TSPAN13
1.52264e-235	0.552073	0.404	0.137	3.74235e-231	0	MLEC
2.81106e-235	0.849449	0.381	0.121	6.90901e-231	0	TCF15
3.98474e-233	0.718136	0.845	0.469	9.7937e-229	0	AQP1
4.37874e-232	0.470936	0.984	0.887	1.07621e-227	0	HLA-A
4.42426e-225	0.345346	1	0.998	1.08739e-220	0	B2M
1.45726e-223	1.07855	0.702	0.399	3.58165e-219	0	MT1M
9.74462e-215	0.531026	0.672	0.338	2.39503e-210	0	NRP1
6.26968e-212	0.543066	0.68	0.365	1.54096e-207	0	SEC14L1
7.38746e-211	0.523103	0.423	0.158	1.81569e-206	0	C1orf54
3.00464e-210	0.568115	0.617	0.289	7.38481e-206	0	COL15A1
5.42686e-210	0.471573	0.501	0.208	1.33381e-205	0	MCF2L
8.52681e-205	0.599689	0.353	0.115	2.09572e-200	0	ECRG4
1.32019e-203	0.517277	0.561	0.26	3.24477e-199	0	CDH13
6.45819e-200	0.524686	0.977	0.749	1.58729e-195	0	IFI27
8.73721e-199	0.435147	0.99	0.929	2.14743e-194	0	HLA-B
1.5958e-194	0.419464	0.332	0.105	3.92216e-190	0	EFNB1
1.64804e-194	0.616642	0.553	0.265	4.05056e-190	0	GPX3
1.49407e-192	0.611386	0.576	0.307	3.67211e-188	0	CARHSP1
1.73128e-190	0.439226	0.507	0.21	4.25515e-186	0	PPP1R14A
6.86787e-186	0.59601	0.511	0.232	1.68799e-181	0	ANXA3
1.15322e-184	0.507473	0.413	0.169	2.83438e-180	0	CDC42EP4
1.50443e-181	0.560501	0.533	0.263	3.6976e-177	0	COL4A2
6.73717e-181	0.465242	0.224	0.05	1.65586e-176	0	CYP4B1
1.98625e-180	0.717176	0.988	0.929	4.8818e-176	0	FABP4
2.24698e-180	0.487014	0.83	0.505	5.52263e-176	0	ADGRL4
1.91638e-179	0.394885	0.657	0.346	4.71008e-175	0	LPAR6
4.95975e-179	0.47176	0.771	0.455	1.21901e-174	0	CLEC14A
2.73237e-177	0.409552	0.776	0.475	6.71562e-173	0	ICAM2
1.70107e-176	0.463364	0.557	0.267	4.18089e-172	0	FAM107A
2.10726e-176	0.506642	0.341	0.123	5.17921e-172	0	ARHGAP18
1.48545e-174	0.41665	0.373	0.142	3.65093e-170	0	CDC42EP1
1.07068e-173	0.359155	0.37	0.136	2.63152e-169	0	AIF1L
4.77037e-173	0.434156	0.339	0.123	1.17246e-168	0	ANXA6
8.16247e-173	0.488404	0.565	0.298	2.00617e-168	0	SERPINH1
1.21641e-171	0.406742	0.306	0.099	2.9897e-167	0	ISOC1
7.27579e-171	0.505315	0.363	0.139	1.78824e-166	0	C1QTNF9
3.06165e-170	0.943896	0.783	0.538	7.52492e-166	0	MT1E
7.42737e-170	0.467051	0.407	0.164	1.8255e-165	0	CX3CL1
3.50127e-167	0.55014	0.497	0.251	8.60543e-163	0	TMEM204
9.8277e-167	0.458958	0.941	0.718	2.41545e-162	0	A2M
1.3049e-166	0.640923	0.548	0.291	3.20719e-162	0	SGK1
7.3027e-166	0.513799	0.716	0.438	1.79486e-161	0	TINAGL1
1.11349e-165	0.401717	0.404	0.167	2.73675e-161	0	NEURL1B
8.11937e-165	0.578764	0.347	0.134	1.99558e-160	0	INHBB
7.82012e-164	1.05079	0.372	0.154	1.92203e-159	0	MT1A
1.66797e-163	0.429002	0.613	0.326	4.09953e-159	0	FLT1
6.85033e-162	0.625988	0.314	0.113	1.68367e-157	0	INMT
8.10039e-162	0.488856	0.671	0.376	1.99091e-157	0	IGFBP2
2.85291e-160	0.451587	0.846	0.565	7.01189e-156	0	ITM2A
8.14658e-159	0.346994	0.221	0.057	2.00227e-154	0	SPAAR
1.07864e-158	0.483845	0.796	0.526	2.65107e-154	0	CCDC85B
3.08132e-158	0.511216	0.429	0.198	7.57328e-154	0	PPARG
6.585e-158	0.422171	0.544	0.279	1.61846e-153	0	VSIR
1.13117e-157	0.88794	0.924	0.791	2.78019e-153	0	MT2A
5.17431e-154	0.454826	0.521	0.278	1.27174e-149	0	CAPN2
1.56263e-148	0.495271	0.697	0.425	3.84064e-144	0	ITGA6
6.66452e-148	0.461276	0.822	0.586	1.63801e-143	0	SLC9A3R2
3.25332e-147	0.429441	0.826	0.593	7.996e-143	0	RHOC
6.46026e-147	0.38448	0.226	0.064	1.5878e-142	0	PRAG1
9.40428e-147	0.38645	0.396	0.175	2.31138e-142	0	ADGRG1
6.39083e-146	0.974232	0.772	0.544	1.57074e-141	0	MT1X
4.92558e-145	0.491284	0.89	0.703	1.21061e-140	0	CALM1
6.09378e-145	0.434481	0.376	0.158	1.49773e-140	0	APLNR
2.60672e-143	0.288075	0.225	0.063	6.4068e-139	0	CLIC5
5.32373e-143	0.377313	0.481	0.24	1.30847e-138	0	SMTN
3.27359e-142	0.335532	0.464	0.224	8.04582e-138	0	GFOD1
5.05904e-141	0.329712	0.34	0.136	1.24341e-136	0	HIPK2
1.21911e-140	0.524348	0.596	0.324	2.99632e-136	0	SLC2A3
8.10345e-139	0.476096	0.414	0.196	1.99167e-134	0	SOX7
1.03954e-138	0.481543	0.307	0.12	2.55498e-134	0	LITAF
4.4064e-138	0.30581	0.232	0.07	1.08301e-133	0	LIPE
3.22314e-137	0.439602	0.26	0.09	7.92185e-133	0	GBE1
9.73272e-136	0.437253	0.464	0.24	2.39211e-131	0	PLPP3
3.1698e-135	0.44203	0.441	0.218	7.79073e-131	0	FOXN3
2.92264e-133	0.445981	0.62	0.384	7.18325e-129	0	ZBTB16
3.43164e-133	0.516675	0.271	0.1	8.43429e-129	0	SNAI1
5.63456e-133	0.372667	0.997	0.977	1.38486e-128	0	TMSB4X
1.05156e-132	0.383765	0.3	0.117	2.58454e-128	0	NAV1
1.99005e-132	0.383663	0.279	0.104	4.89115e-128	0	PXDN
3.15391e-132	0.424143	0.539	0.302	7.75168e-128	0	WARS
5.06648e-132	0.39159	0.867	0.664	1.24524e-127	0	TCF4
1.22241e-131	0.399819	0.951	0.773	3.00445e-127	0	GSN
2.14747e-131	0.394099	0.459	0.236	5.27805e-127	0	OSBPL1A
1.03653e-130	0.352383	0.673	0.396	2.54759e-126	0	PALMD
1.14521e-129	0.272179	0.48	0.238	2.8147e-125	0	XAF1
2.73124e-129	0.365865	0.705	0.416	6.71284e-125	0	CD93
3.71928e-129	0.350654	0.535	0.291	9.14125e-125	0	DLC1
4.01289e-129	0.452753	0.571	0.332	9.86289e-125	0	TSC22D1
9.9807e-129	0.334355	0.242	0.082	2.45306e-124	0	IL27RA
2.03351e-128	0.345312	0.593	0.338	4.99795e-124	0	LAP3
3.41022e-128	0.432269	0.288	0.109	8.38164e-124	0	TNFRSF4
1.69435e-127	0.735628	0.537	0.322	4.16438e-123	0	CDKN1C
9.50446e-127	0.405302	0.992	0.792	2.33601e-122	0	SPARCL1
3.27731e-126	0.359276	0.643	0.394	8.05496e-122	0	CDH5
5.91607e-126	0.335993	0.241	0.081	1.45405e-121	0	CCDC85A
5.76026e-124	0.401299	0.217	0.068	1.41576e-119	0	CD82
1.77647e-123	0.263284	0.23	0.073	4.3662e-119	0	AQP7
1.9698e-122	0.306369	0.433	0.218	4.84137e-118	0	ARHGDIB
6.21391e-122	0.370164	0.332	0.145	1.52725e-117	0	PDGFB
1.67108e-120	0.478726	0.918	0.763	4.10718e-116	0	CLDN5
1.24972e-119	0.358989	0.315	0.136	3.07156e-115	0	BCL6B
2.33886e-119	0.408079	0.622	0.392	5.74844e-115	0	YWHAH
1.15338e-118	0.316086	0.77	0.523	2.83478e-114	0	CDC37
1.30282e-118	0.364375	0.427	0.223	3.20207e-114	0	FERMT2
7.62865e-118	0.402293	0.39	0.194	1.87497e-113	0	CAT
7.61266e-117	0.362162	0.793	0.565	1.87104e-112	0	VAMP5
1.54745e-116	0.311733	0.715	0.447	3.80332e-112	0	GYPC
3.097e-116	0.381758	0.305	0.13	7.61182e-112	0	GALNT15
6.81355e-116	0.337714	0.78	0.512	1.67464e-111	0	BCAM
7.02243e-116	0.416024	0.734	0.505	1.72597e-111	0	RHOB
1.01965e-115	0.327738	0.356	0.167	2.5061e-111	0	PITPNC1
6.14808e-115	0.421506	0.848	0.637	1.51108e-110	0	LGALS3
1.3064e-114	0.562318	0.579	0.366	3.21086e-110	0	ID2
1.9571e-114	0.334914	0.741	0.513	4.81016e-110	0	POMP
5.09036e-114	0.33644	0.58	0.347	1.25111e-109	0	MYL9
7.89674e-114	0.287469	0.961	0.834	1.94086e-109	0	CAV1
1.01778e-113	0.391364	0.433	0.227	2.50151e-109	0	TYMP
4.72335e-113	0.364187	0.743	0.51	1.1609e-108	0	TACC1
5.40022e-113	0.395682	0.435	0.231	1.32727e-108	0	ATP2B4
8.35823e-113	0.42179	0.693	0.45	2.05429e-108	0	APOLD1
2.7677e-112	0.350397	0.606	0.371	6.80246e-108	0	PALM2-AKAP2
5.34425e-112	0.459007	0.826	0.622	1.31351e-107	0	TUBA1B
6.02397e-112	0.296516	0.629	0.392	1.48057e-107	0	PSMB9
1.13302e-110	0.35276	0.486	0.275	2.78473e-106	0	NBL1
2.69599e-110	0.772421	0.58	0.365	6.6262e-106	0	CXCL2
1.2601e-109	0.336356	0.414	0.216	3.09707e-105	0	CPD
1.43391e-109	0.476222	0.848	0.613	3.52426e-105	0	SOCS3
1.63306e-109	0.506524	0.45	0.253	4.01372e-105	0	FAM43A
2.29248e-109	0.297423	0.297	0.128	5.63446e-105	0	ITPKB
5.26802e-109	0.287037	0.369	0.179	1.29478e-104	0	ARHGEF15
1.33998e-108	0.359608	0.342	0.16	3.29341e-104	0	NES
2.72909e-108	0.330514	0.702	0.482	6.70756e-104	0	CAV2
2.29614e-107	0.372937	0.753	0.528	5.64345e-103	0	SRSF3
1.15944e-106	0.371902	0.254	0.103	2.84968e-102	0	LXN
9.12738e-103	0.378367	0.299	0.135	2.24333e-98	0	FAM167B
3.48515e-102	0.289196	0.564	0.344	8.56579e-98	0	HLA-F
7.77331e-102	0.349661	0.241	0.096	1.91053e-97	0	TUBB2A
1.08772e-101	0.279274	0.522	0.301	2.6734e-97	0	CYYR1
1.28454e-101	0.363318	0.244	0.096	3.15715e-97	0	B3GNT5
1.80404e-101	0.296836	0.63	0.38	4.43396e-97	0	CD34
8.46392e-101	0.310137	0.595	0.376	2.08026e-96	0	PSMB8
2.03714e-100	0.313844	0.271	0.113	5.00689e-96	0	STXBP6
2.14581e-100	0.315018	0.356	0.18	5.27397e-96	0	VASP
6.44106e-100	0.300299	0.531	0.32	1.58308e-95	0	ROBO4
1.01392e-99	0.286038	0.431	0.229	2.49201e-95	0	IL3RA
5.71468e-99	0.456686	0.626	0.396	1.40455e-94	0	SPRY1
9.15535e-99	0.334321	0.824	0.599	2.2502e-94	0	TAGLN2
8.68876e-98	0.308307	0.506	0.295	2.13552e-93	0	NEDD9
7.43623e-97	0.257224	0.221	0.084	1.82768e-92	0	FAM229B
1.84606e-96	0.32298	0.498	0.301	4.53725e-92	0	EHD2
5.73804e-96	0.266015	0.812	0.563	1.41029e-91	0	EPAS1
1.10919e-95	0.401311	0.202	0.072	2.72616e-91	0	PTGER4
1.53049e-95	0.302179	0.432	0.235	3.76164e-91	0	CDC42EP3
5.86313e-95	0.522987	0.561	0.354	1.44104e-90	0	HES1
7.44875e-95	0.357373	0.283	0.13	1.83075e-90	0	MEOX1
3.59336e-94	0.368291	0.37	0.197	8.83177e-90	0	AFAP1L1
3.94817e-93	0.315472	0.279	0.127	9.70381e-89	0	ERF
4.96114e-93	0.373772	0.51	0.316	1.21935e-88	0	SERTAD1
6.34221e-93	0.26937	0.627	0.412	1.55879e-88	0	ACTN4
1.01442e-92	0.38113	0.8	0.592	2.49324e-88	0	EGR1
1.08309e-92	0.262216	0.562	0.34	2.66202e-88	0	IFI6
1.38153e-92	0.415124	0.925	0.761	3.39551e-88	0	IER2
8.60814e-92	0.295004	0.516	0.317	2.11571e-87	0	NECTIN2
3.33077e-91	0.556157	0.536	0.334	8.18636e-87	0	HSPA1B
9.69094e-91	0.294211	0.356	0.184	2.38184e-86	0	HSPA12B
1.75261e-89	0.261718	0.401	0.213	4.30757e-85	0	NOSTRIN
2.0225e-89	0.369821	0.254	0.114	4.97091e-85	0	VWA1
3.01512e-89	0.3192	0.544	0.343	7.41056e-85	0	GIMAP5
3.57328e-89	0.25762	0.473	0.281	8.7824e-85	0	MGAT1
8.64997e-89	0.268461	0.279	0.128	2.12599e-84	0	ARHGEF7
8.66442e-89	0.436768	0.85	0.661	2.12954e-84	0	ID1
9.86054e-88	0.513464	0.505	0.314	2.42352e-83	0	IRF1
1.17067e-87	0.435969	0.474	0.268	2.87728e-83	0	HLA-DRB5
1.40421e-87	0.37051	0.412	0.235	3.45126e-83	0	GADD45A
1.42715e-87	0.285963	0.495	0.305	3.50764e-83	0	TSPAN14
2.32418e-87	0.357426	0.583	0.365	5.71237e-83	0	CDKN1A
2.80515e-87	0.297805	0.273	0.125	6.8945e-83	0	RAPGEF1
3.12317e-87	0.402057	0.764	0.54	7.67613e-83	0	PDLIM1
9.41598e-87	0.256891	0.223	0.091	2.31426e-82	0	GNAI1
6.07008e-86	0.284696	0.308	0.154	1.4919e-81	0	LRRC8C
8.01863e-86	0.305108	0.272	0.127	1.97082e-81	0	BAALC
1.28341e-85	0.353444	0.451	0.255	3.15437e-81	0	FAM110D
3.00583e-85	0.309788	0.321	0.164	7.38774e-81	0	IVNS1ABP
8.37014e-85	0.28798	0.232	0.099	2.05721e-80	0	MYO10
1.07824e-84	0.301772	0.886	0.703	2.65009e-80	0	FKBP1A
1.93346e-84	0.314384	0.512	0.325	4.75207e-80	0	PPIC
2.85409e-84	0.255276	0.347	0.183	7.01477e-80	0	TAP1
3.41365e-84	0.274624	0.66	0.451	8.39007e-80	0	S100A16
3.53198e-84	0.317322	0.363	0.195	8.68089e-80	0	MX1
9.73733e-84	0.257368	0.701	0.47	2.39324e-79	0	HSPG2
2.29808e-83	0.283364	0.9	0.661	5.64823e-79	0	VWF
6.0959e-83	0.272187	0.41	0.235	1.49825e-78	0	MXD4
1.23827e-82	0.280229	0.349	0.188	3.04341e-78	0	SH2D3C
5.56524e-81	0.388482	0.819	0.602	1.36782e-76	0	ID3
1.06225e-80	0.261409	0.738	0.508	2.61079e-76	0	IFI16
2.30589e-80	0.255541	0.228	0.099	5.66741e-76	0	PCDH12
6.89392e-80	0.287214	0.503	0.319	1.69439e-75	0	AFDN
1.40911e-79	0.335972	0.82	0.619	3.46331e-75	0	BTG1
2.05247e-79	0.309141	0.584	0.379	5.04456e-75	0	MIDN
6.39381e-79	0.319409	0.894	0.714	1.57147e-74	0	CFL1
2.14489e-78	0.428768	0.348	0.198	5.2717e-74	0	PLIN2
2.23173e-78	0.277012	0.946	0.815	5.48513e-74	0	GNG11
8.83127e-78	0.31275	0.681	0.488	2.17055e-73	0	CLIC1
9.06068e-78	0.281604	0.297	0.153	2.22693e-73	0	IDI1
2.54751e-77	0.255152	0.295	0.149	6.26127e-73	0	DBN1
9.83411e-77	0.313508	0.299	0.157	2.41703e-72	0	SEPHS2
1.213e-75	0.254878	0.374	0.215	2.98132e-71	0	PML
1.4419e-75	0.262216	0.453	0.272	3.54389e-71	0	ISG15
3.36325e-75	0.380891	0.664	0.461	8.2662e-71	0	SOX18
6.71347e-75	0.397412	0.552	0.374	1.65004e-70	0	CD320
4.21526e-74	0.283581	0.392	0.224	1.03603e-69	0	EPB41L2
2.78126e-73	0.472676	0.295	0.154	6.83579e-69	0	KCNQ1OT1
6.86222e-72	0.296438	0.762	0.567	1.6866e-67	0	LY6E
8.95071e-71	0.258861	0.297	0.158	2.19991e-66	0	IRF2BPL
1.50602e-70	0.373223	0.269	0.139	3.7015e-66	0	CFAP20
1.9803e-70	0.302144	0.316	0.172	4.86718e-66	0	FSCN1
2.37472e-70	0.702949	0.405	0.244	5.8366e-66	0	CCL2
6.73415e-70	0.349908	0.34	0.196	1.65512e-65	0	TSPAN18
1.10779e-69	0.315025	0.963	0.832	2.72274e-65	0	UBC
2.29906e-69	0.360157	0.783	0.569	5.65063e-65	0	CEBPD
2.98945e-68	0.275236	0.586	0.407	7.34746e-64	0	RAN
3.59539e-68	0.507239	0.718	0.534	8.83675e-64	0	HSPA1A
4.6803e-68	0.376051	0.935	0.775	1.15032e-63	0	ZFP36
5.77021e-68	0.253616	0.661	0.482	1.4182e-63	0	ARPC2
1.19588e-67	0.29858	0.562	0.395	2.93924e-63	0	PRDX6
6.78376e-67	0.258482	0.474	0.309	1.66731e-62	0	SOCS2
7.96109e-66	0.25036	0.261	0.134	1.95668e-61	0	RNF125
6.67216e-65	0.259935	0.388	0.237	1.63988e-60	0	EFCAB14
1.67369e-64	0.347081	0.499	0.333	4.11358e-60	0	KLF10
2.04592e-64	0.288781	0.362	0.209	5.02847e-60	0	FHL1
5.68586e-64	0.348872	0.585	0.393	1.39747e-59	0	APOD
1.58852e-63	0.255202	0.531	0.355	3.90426e-59	0	F8
2.64483e-63	0.281083	0.39	0.241	6.50046e-59	0	GPR146
3.82442e-63	0.262449	0.436	0.28	9.39967e-59	0	SHANK3
1.49316e-62	0.320042	0.84	0.67	3.6699e-58	0	UBB
1.35912e-61	0.345613	0.343	0.203	3.34045e-57	0	IFIT3
2.18327e-61	0.295715	0.205	0.096	5.36603e-57	0	ADM
4.02909e-60	0.3721	0.935	0.81	9.9027e-56	0	ACTG1
6.3616e-60	0.338463	0.441	0.284	1.56355e-55	0	BHLHE40
7.15961e-57	0.257204	0.329	0.191	1.75969e-52	0	MCAM
9.05872e-57	0.264564	0.952	0.848	2.22645e-52	0	MYL6
1.15628e-56	0.289195	0.914	0.783	2.8419e-52	0	FABP5
1.08023e-54	0.446244	0.354	0.217	2.65499e-50	0	C2CD4B
1.39221e-53	0.287778	0.265	0.149	3.42178e-49	0	BCL3
5.6611e-52	0.362838	0.474	0.327	1.39139e-47	0	DDIT4
2.49224e-50	0.274113	0.724	0.546	6.12542e-46	0	KLF4
2.77412e-50	0.29473	0.876	0.725	6.81824e-46	0	TIMP3
3.63294e-49	0.31402	0.875	0.736	8.92904e-45	0	RPL27A
3.6708e-48	0.34352	0.758	0.569	9.02208e-44	0	GADD45B
2.42267e-41	0.294251	0.447	0.314	5.95445e-37	0	DNAJB1
4.54478e-41	0.250594	0.822	0.643	1.11702e-36	0	EIF4A1
3.10662e-39	0.266103	0.482	0.344	7.63544e-35	0	HSPE1
6.11742e-34	0.284953	0.975	0.931	1.50354e-29	0	ACTB
2.07688e-32	0.25108	0.96	0.855	5.10455e-28	0	JUNB
1.14778e-27	0.26009	0.235	0.154	2.82102e-23	0	ENPP2
4.79672e-152	0.410907	0.998	0.998	1.17894e-147	1	B2M
3.15136e-149	0.813788	0.954	0.943	7.7454e-145	1	FABP4
1.82014e-127	0.841017	0.757	0.734	4.47354e-123	1	CD36
3.529e-71	0.262299	0.175	0.411	8.67357e-67	1	TCF25
3.19491e-61	1.07899	0.469	0.397	7.85244e-57	1	BTNL9
8.82653e-60	0.272033	0.182	0.4	2.16939e-55	1	DDX18
3.34856e-59	0.271776	0.199	0.429	8.2301e-55	1	NDUFA3
1.08424e-58	0.766635	0.649	0.709	2.66485e-54	1	CFD
7.88781e-57	0.274897	0.224	0.464	1.93867e-52	1	ADCY4
2.94378e-55	0.71254	0.681	0.724	7.23523e-51	1	LGALS1
3.02919e-55	0.286121	0.216	0.448	7.44514e-51	1	PHACTR2
1.84276e-54	0.29284	0.202	0.424	4.52913e-50	1	PPP1CB
3.76525e-53	0.253364	0.182	0.386	9.25423e-49	1	KIAA0355
6.54778e-53	0.257897	0.203	0.42	1.60931e-48	1	DLC1
7.08602e-53	0.253051	0.142	0.319	1.7416e-48	1	ANKRD29
3.2772e-52	0.255844	0.23	0.465	8.0547e-48	1	COX17
5.44647e-52	0.257686	0.213	0.44	1.33863e-47	1	DBI
9.84572e-52	0.255195	0.264	0.527	2.41988e-47	1	C12orf57
8.74887e-51	0.262378	0.193	0.402	2.1503e-46	1	ETS1
1.83636e-50	0.278459	0.196	0.403	4.5134e-46	1	PLS3
1.06429e-48	0.257402	0.178	0.371	2.61582e-44	1	RBM17
6.06451e-48	0.293619	0.163	0.344	1.49054e-43	1	LIMS2
1.61023e-47	0.300873	0.154	0.33	3.95763e-43	1	FERMT2
2.79371e-46	0.296742	0.175	0.361	6.86637e-42	1	CD46
3.35993e-46	0.298184	0.192	0.39	8.25804e-42	1	MGAT1
5.28363e-45	0.606047	0.65	0.692	1.29861e-40	1	BST2
7.00516e-45	0.432694	0.236	0.471	1.72173e-40	1	TRA2B
7.65478e-45	0.300954	0.164	0.34	1.88139e-40	1	PTPRM
2.76895e-44	0.299432	0.24	0.467	6.80554e-40	1	F8
3.67041e-44	0.281348	0.316	0.601	9.02114e-40	1	ATP5ME
4.81732e-44	0.902911	0.6	0.637	1.184e-39	1	RBP7
2.09763e-41	0.297632	0.114	0.25	5.15556e-37	1	LEPROTL1
3.06188e-41	0.307917	0.125	0.269	7.52548e-37	1	FRYL
4.34901e-41	0.26918	0.298	0.56	1.0689e-36	1	PCAT19
2.52487e-40	0.290893	0.132	0.279	6.20563e-36	1	ADGRG1
5.90252e-40	0.283633	0.13	0.273	1.45072e-35	1	ARHGEF15
9.56263e-40	0.30075	0.159	0.319	2.3503e-35	1	PARP14
2.65124e-39	0.261189	0.205	0.392	6.51621e-35	1	COL4A2
8.96599e-39	0.29209	0.281	0.527	2.20366e-34	1	PSMB9
1.74226e-38	0.318736	0.213	0.406	4.28212e-34	1	CYBA
2.94471e-38	0.27898	0.169	0.33	7.23751e-34	1	TYMP
5.20985e-38	0.257395	0.101	0.222	1.28048e-33	1	OGA
1.92644e-37	0.285052	0.154	0.306	4.73481e-33	1	PPARG
5.03136e-37	0.265236	0.134	0.272	1.23661e-32	1	HEXIM1
5.32627e-37	0.287239	0.116	0.244	1.30909e-32	1	IVNS1ABP
4.4776e-36	0.714485	0.479	0.419	1.1005e-31	1	RGCC
9.69109e-36	0.383411	0.195	0.373	2.38188e-31	1	SHANK3
1.03898e-35	0.321192	0.902	0.832	2.55362e-31	1	SPARCL1
1.76051e-35	0.365925	0.16	0.315	4.32699e-31	1	CPD
3.46429e-35	0.358519	0.317	0.59	8.51454e-31	1	N4BP2L2
4.1226e-35	0.371637	0.834	0.81	1.01325e-30	1	IFI27
9.65027e-35	0.269969	0.125	0.253	2.37184e-30	1	RIN2
1.52394e-34	0.25875	0.1	0.215	3.74553e-30	1	DOCK6
4.32471e-34	0.33896	0.29	0.531	1.06293e-29	1	CDH5
6.60225e-34	0.29764	0.123	0.249	1.6227e-29	1	MLEC
7.3661e-34	0.382558	0.219	0.407	1.81044e-29	1	UACA
1.49513e-33	0.343197	0.343	0.629	3.67472e-29	1	ARGLU1
1.97181e-33	0.340477	0.134	0.265	4.84631e-29	1	MAST4
2.9691e-33	0.410877	0.176	0.337	7.29746e-29	1	RAPGEF3
4.02374e-33	0.323707	0.278	0.5	9.88956e-29	1	PTPRB
4.04022e-33	0.313961	0.22	0.406	9.93006e-29	1	VSIR
2.26041e-32	0.265719	0.182	0.335	5.55563e-28	1	IFI44L
2.69061e-32	0.757793	0.435	0.376	6.61299e-28	1	CA4
6.17122e-32	0.260344	0.14	0.269	1.51676e-27	1	CX3CL1
8.3321e-32	0.387215	0.179	0.336	2.04786e-27	1	GFOD1
2.43649e-31	0.269351	0.22	0.394	5.9884e-27	1	PODXL
2.56047e-31	0.271479	0.101	0.21	6.29313e-27	1	ACSL3
3.68256e-31	0.364475	0.124	0.245	9.05099e-27	1	RBM6
3.89435e-31	0.487993	0.932	0.984	9.57152e-27	1	MALAT1
1.0159e-30	0.338431	0.124	0.245	2.49689e-26	1	ENAH
1.20108e-30	0.260562	0.369	0.656	2.95203e-26	1	POMP
5.73434e-29	0.445259	0.235	0.422	1.40939e-24	1	AFDN
1.13217e-28	0.309624	0.349	0.62	2.78266e-24	1	ARHGAP29
2.06491e-28	0.382247	0.176	0.322	5.07513e-24	1	FOXN3
1.93266e-27	0.322282	0.104	0.205	4.7501e-23	1	UPF2
1.84554e-25	0.470041	0.182	0.327	4.53596e-21	1	CARD8
3.62866e-25	0.479372	0.278	0.465	8.91852e-21	1	HES1
5.03226e-25	0.805345	0.103	0.2	1.23683e-20	1	IGHG4
1.24243e-23	0.426623	0.154	0.275	3.05364e-19	1	MECOM
1.96169e-23	0.395284	0.272	0.46	4.82143e-19	1	FLT1
1.99161e-23	0.430932	0.188	0.328	4.89499e-19	1	ATP2B4
2.13878e-23	0.279303	0.387	0.671	5.2567e-19	1	CDC37
1.22006e-22	0.432561	0.175	0.306	2.99867e-18	1	HIF3A
1.86009e-22	0.270688	0.384	0.649	4.57172e-18	1	TACC1
2.47256e-22	0.36016	0.138	0.245	6.07707e-18	1	DHRS3
4.53366e-22	0.381134	0.165	0.285	1.11428e-17	1	FADS3
5.91381e-22	0.328501	0.272	0.453	1.4535e-17	1	IFI6
7.51037e-22	0.379233	0.122	0.222	1.8459e-17	1	HIPK2
1.30733e-21	0.361846	0.386	0.673	3.21315e-17	1	SEC62
1.69377e-21	0.28405	0.339	0.559	4.16296e-17	1	CD93
4.18152e-21	0.366732	0.389	0.678	1.02773e-16	1	SON
4.74858e-21	0.328669	0.133	0.233	1.16711e-16	1	COL6A2
1.12477e-20	0.432596	0.262	0.429	2.76447e-16	1	CDKN1C
2.55774e-20	0.33746	0.359	0.602	6.28642e-16	1	HSPG2
4.34242e-20	0.371681	0.28	0.464	1.06728e-15	1	MYL9
7.97559e-20	0.436892	0.155	0.266	1.96024e-15	1	NEURL1B
1.00697e-19	0.441026	0.126	0.22	2.47493e-15	1	KCNQ1OT1
1.5802e-19	0.275737	0.351	0.58	3.88381e-15	1	TINAGL1
1.75001e-18	0.475788	0.184	0.305	4.30117e-14	1	EPB41L2
5.40811e-18	0.460929	0.209	0.347	1.32921e-13	1	SMTN
6.59346e-18	0.438479	0.307	0.51	1.62054e-13	1	IFNGR1
7.37894e-18	0.425694	0.157	0.264	1.8136e-13	1	C1orf54
3.1894e-16	0.386052	0.313	0.509	7.83891e-12	1	SEC14L1
4.87473e-16	0.267153	0.21	0.32	1.19811e-11	1	CCL2
5.30602e-16	0.389035	0.288	0.462	1.30411e-11	1	COL4A1
2.00151e-15	0.273695	0.359	0.573	4.91931e-11	1	ESAM
1.48147e-13	0.727855	0.357	0.342	3.64116e-09	1	H19
3.14038e-13	0.511458	0.245	0.386	7.71843e-09	1	CDH13
3.28523e-13	0.468139	0.16	0.254	8.07443e-09	1	APOE
4.07615e-13	0.436015	0.354	0.56	1.00184e-08	1	ITGA6
9.78065e-13	0.511573	0.227	0.357	2.40389e-08	1	TSPAN13
5.85414e-12	0.486851	0.148	0.229	1.43883e-07	1	S100A4
5.86778e-12	0.438763	0.181	0.279	1.44218e-07	1	CTNNBIP1
5.53527e-11	0.319703	0.4	0.622	1.36046e-06	1	ICAM2
7.78392e-11	0.262705	0.772	0.907	1.91313e-06	1	CAV1
1.29988e-10	0.55003	0.211	0.324	3.19485e-06	1	MCF2L
1.97062e-10	0.445266	0.14	0.213	4.84339e-06	1	FBLN1
3.30037e-10	0.78938	0.234	0.205	8.11165e-06	1	LPL
6.66545e-10	0.394985	0.343	0.525	1.63823e-05	1	PALMD
1.50962e-09	0.308939	0.73	0.837	3.71033e-05	1	CLDN5
2.88113e-09	0.723006	0.306	0.305	7.08123e-05	1	CD300LG
3.76516e-09	0.415137	0.675	0.856	9.25402e-05	1	EGFL7
4.37727e-09	0.484305	0.202	0.299	0.000107584	1	ATOH8
3.02857e-08	0.579987	0.228	0.34	0.000744363	1	PTGDS
9.98561e-08	0.577383	0.36	0.564	0.00245426	1	MEF2C
1.57412e-07	0.75309	0.356	0.392	0.00386888	1	GPIHBP1
2.03002e-07	0.395131	0.335	0.49	0.00498939	1	APOD
2.69039e-07	0.268818	0.43	0.624	0.00661245	1	RHOB
2.80536e-07	0.413372	0.592	0.713	0.006895	1	RNASE1
3.7668e-07	1.1083	0.253	0.37	0.00925803	1	IGKC
4.9354e-07	0.369137	0.153	0.214	0.0121302	1	TCF15
5.761e-07	0.576371	0.232	0.337	0.0141594	1	XAF1
0	3.77105	0.927	0.139	0	2	ACKR1
0	1.97097	0.968	0.581	0	2	CCL14
0	1.78135	0.508	0.052	0	2	POSTN
0	1.67881	0.871	0.327	0	2	PLVAP
0	1.574	0.653	0.118	0	2	PLAT
0	1.55869	0.641	0.131	0	2	HLA-DQA1
0	1.46637	0.806	0.328	0	2	CLU
0	1.43648	0.959	0.647	0	2	HLA-DRA
0	1.42348	0.253	0.015	0	2	SELE
0	1.37713	0.595	0.11	0	2	CTSC
0	1.35145	0.426	0.035	0	2	VCAM1
0	1.19564	0.881	0.497	0	2	HLA-DPA1
0	1.18397	0.935	0.646	0	2	ADIRF
0	1.16741	0.718	0.293	0	2	RAMP3
0	1.13448	0.659	0.229	0	2	DUSP23
0	1.13334	0.981	0.807	0	2	CD74
0	1.11534	0.86	0.452	0	2	HLA-DPB1
0	1.10799	0.956	0.704	0	2	HLA-DRB1
0	1.09592	0.496	0.104	0	2	OLFM1
0	1.08579	0.543	0.128	0	2	TGFBR3
0	1.03553	0.332	0.035	0	2	VCAN
0	1.03539	0.767	0.354	0	2	LIFR
0	0.972922	0.511	0.131	0	2	IL1R1
0	0.943193	0.696	0.267	0	2	HLA-DQB1
0	0.9332	0.672	0.261	0	2	PRCP
0	0.897933	0.55	0.163	0	2	ZNF385D
0	0.896524	0.381	0.031	0	2	CYSLTR1
0	0.896016	0.446	0.081	0	2	LPCAT4
0	0.891695	0.334	0.015	0	2	MLPH
0	0.888609	0.379	0.042	0	2	CPXM2
0	0.849238	0.4	0.092	0	2	RHOU
0	0.82128	0.537	0.155	0	2	MRTFB
0	0.778383	0.268	0.006	0	2	ADGRG6
0	0.771081	0.387	0.08	0	2	FKBP11
0	0.752484	0.344	0.031	0	2	SELP
0	0.713714	0.315	0.044	0	2	MPZL2
0	0.709654	0.257	0.016	0	2	RASA4
0	0.691937	0.313	0.039	0	2	LHX6
0	0.691154	0.273	0.01	0	2	RAB3C
0	0.673351	0.288	0.038	0	2	TLL1
0	0.651729	0.318	0.042	0	2	TESC
0	0.614337	0.276	0.026	0	2	MYOF
0	0.583427	0.27	0.027	0	2	CPVL
2.33193e-301	0.909137	0.738	0.34	5.73142e-297	2	TSPAN7
3.45597e-299	0.815251	0.57	0.189	8.49409e-295	2	IL33
1.68991e-297	0.870784	0.737	0.322	4.15347e-293	2	HLA-DMA
2.9829e-296	0.832863	0.43	0.11	7.33138e-292	2	LYST
1.93228e-293	0.887847	0.256	0.035	4.74916e-289	2	HLA-DQA2
2.25188e-284	0.60504	0.307	0.056	5.53468e-280	2	PDIA5
4.65548e-283	0.62761	0.402	0.097	1.14422e-278	2	TMEM273
2.88851e-281	0.847342	0.573	0.204	7.09937e-277	2	ACTN1
1.09647e-274	0.786884	0.937	0.755	2.6949e-270	2	CST3
1.38099e-271	0.662108	0.976	0.869	3.3942e-267	2	RPL12
2.19603e-269	0.530173	0.265	0.042	5.39739e-265	2	CALML4
2.27975e-265	0.593707	0.314	0.063	5.60316e-261	2	LRRC1
4.69133e-263	0.691154	0.373	0.092	1.15303e-258	2	MAP3K8
7.58745e-263	0.614703	0.316	0.065	1.86484e-258	2	HAPLN3
1.01645e-262	0.695894	0.432	0.123	2.49823e-258	2	DOC2B
3.86769e-260	0.679529	0.551	0.188	9.50601e-256	2	FBLN2
2.18795e-246	0.798147	0.829	0.482	5.37755e-242	2	NPDC1
3.83464e-239	0.687179	0.964	0.852	9.42477e-235	2	RPS2
5.57336e-237	0.598951	0.227	0.035	1.36982e-232	2	SLCO2A1
2.00348e-236	0.79524	0.486	0.162	4.92414e-232	2	ICAM1
1.64657e-231	0.648045	0.306	0.068	4.04693e-227	2	ADM5
6.66977e-229	0.522237	0.338	0.084	1.6393e-224	2	PBX1
2.71425e-228	0.5451	0.978	0.902	6.67109e-224	2	RPS3A
7.22289e-227	0.876766	0.754	0.412	1.77524e-222	2	IL6ST
2.88934e-226	0.69828	0.452	0.15	7.10142e-222	2	DAAM1
3.20982e-225	0.766724	0.596	0.245	7.88909e-221	2	FAM110D
8.70536e-223	0.449756	0.241	0.043	2.1396e-218	2	SCN1B
4.5166e-219	0.492924	0.225	0.037	1.11009e-214	2	CYTL1
6.04578e-218	0.385869	0.216	0.033	1.48593e-213	2	PCDH19
2.53445e-216	0.743038	0.832	0.552	6.22917e-212	2	SNHG29
7.90762e-214	0.554593	0.463	0.16	1.94354e-209	2	CMIP
1.63823e-212	0.459111	0.995	0.981	4.02643e-208	2	RPL10
8.13712e-212	0.598636	0.427	0.137	1.99994e-207	2	ITGB4
1.62772e-211	0.614859	0.323	0.083	4.0006e-207	2	NET1
3.87237e-209	0.591127	0.658	0.291	9.51751e-205	2	JAM2
1.63886e-208	0.568874	0.967	0.869	4.02799e-204	2	RPS4X
2.23627e-206	0.600988	0.72	0.357	5.49632e-202	2	SNCG
2.40052e-206	0.481307	0.99	0.956	5.9e-202	2	RPL13
3.61879e-204	0.502702	0.298	0.072	8.89427e-200	2	ENTPD1
1.27863e-201	0.576762	0.875	0.509	3.14261e-197	2	AQP1
2.02319e-201	0.425701	0.335	0.09	4.97259e-197	2	SPNS2
1.11124e-200	0.551887	0.538	0.204	2.7312e-196	2	NOSTRIN
7.95433e-197	0.906698	0.338	0.096	1.95501e-192	2	IL6
2.30774e-196	0.596887	0.267	0.062	5.67196e-192	2	PERP
8.47353e-195	0.654821	0.605	0.266	2.08262e-190	2	TSHZ2
2.70569e-193	0.462231	0.99	0.952	6.65004e-189	2	RPL32
3.37019e-192	0.430656	0.376	0.114	8.28325e-188	2	CD79B
5.92021e-190	0.590089	0.508	0.202	1.45507e-185	2	SLC3A2
8.6661e-189	0.606635	0.588	0.265	2.12996e-184	2	SH3BP5
1.15431e-186	0.686606	0.829	0.572	2.83706e-182	2	EEF1B2
4.16781e-185	0.771687	0.62	0.301	1.02436e-180	2	NDRG1
5.16648e-185	0.721952	0.71	0.4	1.26982e-180	2	NPC2
1.70504e-184	0.597243	0.424	0.15	4.19064e-180	2	FOXC1
3.77504e-184	0.617589	0.964	0.871	9.27829e-180	2	RPS6
1.00738e-181	0.450477	0.99	0.959	2.47594e-177	2	EEF1A1
1.02346e-181	0.556936	0.986	0.938	2.51545e-177	2	RPS18
1.20275e-179	0.705607	0.761	0.455	2.95612e-175	2	LDHA
1.04435e-178	0.689853	0.526	0.223	2.5668e-174	2	NUAK1
1.09977e-178	0.417256	0.49	0.186	2.70301e-174	2	TPD52L1
2.62748e-178	0.570803	0.465	0.182	6.45782e-174	2	ANXA4
3.7584e-174	0.385026	0.31	0.086	9.2374e-170	2	HLA-DMB
3.4959e-173	0.561373	0.423	0.155	8.59223e-169	2	SERPINB1
1.54337e-171	0.558569	0.32	0.097	3.79331e-167	2	YPEL2
2.28057e-170	0.681328	0.696	0.383	5.60519e-166	2	GAS5
6.28044e-170	0.524565	0.465	0.182	1.54361e-165	2	NCOA7
1.21803e-169	0.326252	0.275	0.071	2.99367e-165	2	MET
2.53943e-167	0.487369	0.322	0.098	6.2414e-163	2	SPHK1
2.24708e-165	0.569545	0.711	0.366	5.52289e-161	2	CNN3
2.36612e-165	0.502847	0.444	0.171	5.81546e-161	2	MALL
4.04173e-164	0.512058	0.946	0.834	9.93377e-160	2	RPL7A
3.64598e-163	0.510447	0.39	0.14	8.96109e-159	2	COTL1
4.65568e-163	0.450287	0.555	0.235	1.14427e-158	2	NR2F2
1.85046e-161	0.544598	0.671	0.34	4.54806e-157	2	SLC2A3
7.31752e-161	0.500631	0.344	0.113	1.7985e-156	2	THSD7A
1.18399e-159	0.46693	0.97	0.898	2.91002e-155	2	RPS23
2.27831e-159	0.630669	0.596	0.303	5.59963e-155	2	TNFRSF1A
5.21565e-158	0.491732	0.446	0.177	1.2819e-153	2	SNTB2
2.1142e-157	0.497622	0.452	0.179	5.19627e-153	2	MCAM
2.69508e-157	0.473493	0.503	0.216	6.62398e-153	2	TMEM173
4.77059e-157	0.460499	0.981	0.944	1.17252e-152	2	TPT1
7.034e-156	0.444427	0.977	0.899	1.72882e-151	2	RPS24
6.62348e-154	0.491358	0.942	0.813	1.62792e-149	2	RPL5
3.38905e-152	0.366411	0.326	0.105	8.32961e-148	2	SCARB1
1.48602e-151	0.475517	0.986	0.948	3.65233e-147	2	RPL34
1.69194e-151	0.464542	0.973	0.917	4.15845e-147	2	RPS8
1.27416e-150	0.543966	0.91	0.732	3.13162e-146	2	GAPDH
1.30611e-150	0.419439	0.979	0.925	3.21015e-146	2	RPL26
3.80595e-150	0.523178	0.297	0.093	9.35426e-146	2	TRIB1
1.4371e-148	0.347936	0.233	0.058	3.53209e-144	2	C21orf91
1.23468e-147	0.510163	0.96	0.878	3.03459e-143	2	RPL3
3.7748e-145	0.417315	0.483	0.206	9.2777e-141	2	LIMA1
8.15705e-145	0.582909	0.854	0.612	2.00484e-140	2	PECAM1
1.69661e-143	0.388384	0.358	0.129	4.16992e-139	2	PKP4
5.31429e-142	0.485538	0.516	0.235	1.30615e-137	2	EHD4
6.87974e-142	0.465426	0.439	0.183	1.6909e-137	2	PIK3C2A
4.75233e-141	0.413537	0.36	0.132	1.16803e-136	2	BAG3
1.18181e-140	0.487813	0.926	0.774	2.90465e-136	2	NACA
1.29285e-140	0.574377	0.434	0.184	3.17756e-136	2	TMEM70
2.18699e-140	0.407857	0.288	0.091	5.37518e-136	2	ITPKC
7.05703e-140	0.519307	0.567	0.277	1.73448e-135	2	PIM3
8.33028e-140	0.341579	0.288	0.09	2.04742e-135	2	LRATD2
1.96282e-139	0.531124	0.725	0.428	4.82422e-135	2	ETS2
5.63228e-136	0.54417	0.595	0.303	1.3843e-131	2	ATP1A1
1.28375e-135	0.333058	0.243	0.069	3.15521e-131	2	MCUB
1.03326e-134	0.395682	0.296	0.097	2.53954e-130	2	ITPR1
4.3016e-133	0.761762	0.705	0.427	1.05725e-128	2	ADAMTS1
1.52782e-132	0.442839	0.233	0.065	3.75509e-128	2	LRG1
4.94051e-132	0.413727	0.368	0.142	1.21428e-127	2	SLC25A25
7.59813e-132	0.264553	0.27	0.083	1.86747e-127	2	ORAI1
1.32552e-131	0.469981	0.345	0.128	3.25785e-127	2	UPP1
1.4576e-131	0.478674	0.923	0.788	3.58248e-127	2	RPL10A
1.15208e-130	0.36667	0.984	0.952	2.83158e-126	2	RPLP1
1.82854e-130	0.563658	0.868	0.668	4.49418e-126	2	RPLP0
2.47744e-130	0.792603	0.411	0.178	6.08904e-126	2	STC1
8.13453e-130	0.431195	0.372	0.147	1.99931e-125	2	LINC-PINT
1.97125e-129	0.707816	0.578	0.308	4.84494e-125	2	ADAMTS9
2.26209e-129	0.564686	0.684	0.403	5.55976e-125	2	NRN1
1.2913e-128	0.287871	0.213	0.056	3.17376e-124	2	SBNO2
2.86404e-128	0.276998	0.338	0.122	7.03924e-124	2	CCDC69
1.21608e-127	0.420064	0.283	0.094	2.98888e-123	2	METRNL
3.18179e-125	0.540969	0.842	0.633	7.8202e-121	2	GUK1
6.74372e-125	0.483101	0.243	0.073	1.65747e-120	2	ADAMTS4
1.77392e-123	0.3717	0.211	0.057	4.35994e-119	2	LFNG
4.66146e-123	0.375022	0.968	0.901	1.14569e-118	2	RPL8
7.59133e-122	0.351681	0.985	0.939	1.8658e-117	2	RPS27A
8.34691e-122	0.432137	0.953	0.871	2.0515e-117	2	RPS3
2.01992e-121	0.388817	0.449	0.201	4.96455e-117	2	HIPK3
2.29559e-121	0.525035	0.355	0.144	5.64211e-117	2	C7
7.60348e-120	0.876896	0.499	0.254	1.86878e-115	2	IER3
8.47846e-120	0.311216	0.28	0.094	2.08384e-115	2	EPS8
9.12333e-120	0.286166	0.337	0.126	2.24233e-115	2	CD40
1.09144e-119	0.405932	0.405	0.175	2.68254e-115	2	EBPL
4.55727e-119	0.402198	0.967	0.888	1.12008e-114	2	RPL37
6.17119e-119	0.275018	0.239	0.073	1.51675e-114	2	C1QTNF1
1.48315e-118	0.375582	0.27	0.091	3.64528e-114	2	CEMIP2
2.1957e-118	0.402201	0.973	0.916	5.39659e-114	2	RPS14
1.77865e-117	0.611987	0.686	0.411	4.37157e-113	2	SPRY1
4.27187e-117	0.333298	0.504	0.237	1.04994e-112	2	IL3RA
3.95898e-114	0.334674	0.299	0.108	9.73039e-110	2	SLCO4A1
6.442e-113	0.308409	0.353	0.142	1.58331e-108	2	ABCD4
1.00402e-112	0.36903	0.415	0.186	2.46769e-108	2	SNHG16
1.07534e-112	0.325437	0.309	0.114	2.64298e-108	2	MCTP1
7.64334e-112	0.513514	0.535	0.276	1.87858e-107	2	SOD2
7.9088e-112	0.334578	0.357	0.147	1.94383e-107	2	NANS
1.99527e-111	0.354091	0.962	0.9	4.90397e-107	2	RPL30
4.86394e-111	0.334943	0.4	0.174	1.19546e-106	2	EGLN1
1.39911e-110	0.33733	0.982	0.931	3.43873e-106	2	RPL11
3.05073e-110	0.382517	0.536	0.277	7.49808e-106	2	POLE4
1.66915e-107	0.28786	0.203	0.059	4.10244e-103	2	ADGRL2
2.18923e-107	0.347017	0.36	0.151	5.38068e-103	2	LTBR
3.03205e-107	0.328349	0.374	0.157	7.45218e-103	2	LTC4S
1.17275e-106	0.325078	0.399	0.174	2.88238e-102	2	LRRC32
1.36101e-106	0.365667	0.955	0.874	3.34509e-102	2	RPL29
3.92912e-106	0.342118	0.342	0.141	9.65698e-102	2	CTNNAL1
7.52361e-106	0.292073	0.312	0.121	1.84915e-101	2	GNB4
1.09476e-105	0.307943	0.38	0.163	2.69071e-101	2	EBF1
1.29171e-105	0.392166	0.667	0.389	3.17476e-101	2	KCTD12
1.04974e-104	0.381836	0.421	0.193	2.58006e-100	2	CFH
1.7676e-104	0.300917	0.211	0.065	4.34441e-100	2	ZNF462
9.40659e-104	0.272666	0.414	0.184	2.31195e-99	2	RASAL2
1.48131e-103	0.381841	0.604	0.335	3.64077e-99	2	NAMPT
2.77427e-103	0.325945	0.478	0.231	6.81859e-99	2	HEG1
1.20498e-102	0.362691	0.961	0.872	2.96161e-98	2	ITM2B
1.95522e-102	0.365249	0.446	0.215	4.80555e-98	2	ZFYVE21
4.57358e-102	0.269564	0.262	0.092	1.1241e-97	2	MMP28
5.05713e-102	0.305647	0.337	0.136	1.24294e-97	2	MEOX1
9.74075e-102	0.299611	0.409	0.186	2.39408e-97	2	ITGA5
2.6148e-101	0.348916	0.429	0.204	6.42665e-97	2	RSL1D1
3.88342e-100	0.34345	0.95	0.865	9.54468e-96	2	RPL18
5.74869e-100	0.297013	0.405	0.183	1.41291e-95	2	FZD4
6.34091e-100	0.327378	0.503	0.255	1.55847e-95	2	CFI
2.20519e-99	0.424983	0.387	0.178	5.41991e-95	2	HIF1A
4.90954e-99	0.583191	0.567	0.326	1.20667e-94	2	MYC
5.09517e-99	0.361502	0.544	0.292	1.25229e-94	2	HSPD1
9.19471e-99	0.284911	0.215	0.069	2.25988e-94	2	CELF2
9.30505e-99	0.409208	0.919	0.793	2.287e-94	2	RPS5
1.50319e-97	0.390608	0.958	0.873	3.69454e-93	2	RPL17
5.55676e-97	0.327744	0.619	0.329	1.36574e-92	2	COL15A1
1.68468e-96	0.319256	0.312	0.128	4.1406e-92	2	TSPAN12
7.17419e-96	0.309489	0.98	0.928	1.76327e-91	2	RPL28
1.61321e-95	0.288622	0.251	0.091	3.96495e-91	2	CDC25B
4.03098e-95	0.264382	0.361	0.158	9.90734e-91	2	LY96
6.57717e-95	0.434431	0.549	0.305	1.61654e-90	2	AKR1C3
1.31998e-94	0.354633	0.561	0.312	3.24426e-90	2	ANP32B
7.32196e-94	0.426702	0.78	0.521	1.79959e-89	2	ENG
7.96275e-94	0.399491	0.514	0.274	1.95709e-89	2	ATF3
1.07377e-93	0.282731	0.227	0.078	2.63912e-89	2	AGPAT2
2.45117e-93	0.287732	0.39	0.179	6.02448e-89	2	METTL7A
5.24612e-92	0.400415	0.932	0.833	1.28939e-87	2	RPS9
3.29085e-91	0.342152	0.6	0.342	8.08824e-87	2	EIF4B
5.4603e-91	0.264058	0.476	0.239	1.34203e-86	2	ARL6IP5
3.81995e-90	0.350014	0.37	0.172	9.38867e-86	2	PNP
4.26539e-90	0.465427	0.693	0.45	1.04835e-85	2	LMNA
1.80467e-89	0.342476	0.478	0.245	4.43553e-85	2	BMPR2
8.19908e-89	0.341139	0.956	0.87	2.01517e-84	2	RPS13
3.57567e-88	0.394493	0.781	0.539	8.78828e-84	2	EIF3E
8.4942e-88	0.305322	0.481	0.248	2.0877e-83	2	CDC42EP3
2.43983e-87	0.287323	0.313	0.135	5.99663e-83	2	NFE2L1
3.4182e-87	0.300149	0.454	0.231	8.40126e-83	2	EIF2S3
2.39773e-86	0.394938	0.76	0.502	5.89315e-82	2	NNMT
6.54238e-86	0.31119	0.58	0.33	1.60799e-81	2	SELENOM
8.80879e-86	0.379854	0.912	0.781	2.16502e-81	2	RACK1
9.20492e-86	0.296352	0.98	0.939	2.26238e-81	2	RPS12
9.02566e-85	0.377848	0.473	0.253	2.21833e-80	2	PMP22
1.85509e-83	0.253634	0.557	0.308	4.55945e-79	2	SNHG8
3.99269e-83	0.253268	0.589	0.335	9.81323e-79	2	LMCD1
3.76e-82	0.257803	0.238	0.091	9.24132e-78	2	CCNG2
1.30499e-81	0.254402	0.49	0.261	3.2074e-77	2	PRDX4
1.54814e-81	0.268417	0.248	0.099	3.80501e-77	2	BZW2
5.10874e-81	0.29243	0.498	0.268	1.25563e-76	2	FAM241A
5.34496e-81	0.259662	0.22	0.081	1.31368e-76	2	PRKAG2
7.50704e-81	0.346978	0.7	0.448	1.84508e-76	2	MYH9
1.38082e-80	0.307435	0.959	0.9	3.39377e-76	2	RPL19
2.26523e-80	0.304404	0.622	0.371	5.56749e-76	2	PLSCR1
1.12535e-77	0.269206	0.368	0.18	2.76588e-73	2	SH3BGRL2
1.7778e-76	0.260138	0.268	0.114	4.36948e-72	2	RYBP
3.72927e-76	0.371529	0.762	0.527	9.16579e-72	2	NPM1
9.71221e-76	0.265025	0.208	0.077	2.38707e-71	2	FAM13C
9.22393e-75	0.344807	0.722	0.484	2.26706e-70	2	TGFBR2
2.54908e-74	0.338474	0.615	0.384	6.26512e-70	2	CDKN1A
6.69846e-74	0.386816	0.801	0.575	1.64635e-69	2	ZFP36L2
9.18966e-74	0.327698	0.963	0.9	2.25864e-69	2	RPS19
1.62935e-72	0.314394	0.972	0.906	4.00461e-68	2	RPL39
3.99392e-72	0.312413	0.765	0.531	9.81626e-68	2	IFI16
5.51606e-72	0.286652	0.225	0.09	1.35574e-67	2	CNKSR3
8.54652e-72	0.268112	0.376	0.185	2.10056e-67	2	APLNR
1.29618e-71	0.324848	0.651	0.406	3.18576e-67	2	THBD
6.17558e-71	0.310288	0.64	0.41	1.51783e-66	2	LRRFIP1
8.51885e-71	0.418288	0.854	0.68	2.09376e-66	2	IGFBP4
2.16673e-70	0.352647	0.712	0.485	5.3254e-66	2	NOP53
2.90352e-70	0.377125	0.913	0.794	7.13628e-66	2	RPL7
3.57468e-70	0.360534	0.834	0.655	8.78584e-66	2	BTF3
1.18436e-68	0.345043	0.823	0.611	2.91091e-64	2	YBX3
1.9155e-68	0.317692	0.985	0.819	4.70792e-64	2	SPARCL1
3.19625e-68	0.29745	0.927	0.821	7.85576e-64	2	RPL24
3.95972e-66	0.321325	0.518	0.303	9.73219e-62	2	CALCRL
1.37943e-65	0.277127	0.615	0.391	3.39037e-61	2	ZFAS1
4.74066e-65	0.281422	0.96	0.877	1.16516e-60	2	RPL9
1.12091e-63	0.318701	0.741	0.522	2.75497e-59	2	CCNI
2.88694e-63	0.328734	0.705	0.488	7.09553e-59	2	TPM3
4.15474e-63	0.420124	0.401	0.223	1.02115e-58	2	C2CD4B
1.15056e-62	0.330265	0.803	0.605	2.82785e-58	2	NME2
5.85202e-62	0.445655	0.305	0.153	1.43831e-57	2	RGS16
1.6953e-61	0.278192	0.574	0.355	4.16671e-57	2	RAB13
3.15523e-60	0.27425	0.718	0.488	7.75493e-56	2	COMMD6
5.401e-59	0.261903	0.663	0.437	1.32746e-54	2	SERBP1
4.30639e-58	0.259523	0.318	0.163	1.05843e-53	2	PLK2
2.18063e-57	0.277495	0.704	0.493	5.35955e-53	2	AHNAK
4.6812e-56	0.280317	0.879	0.696	1.15055e-51	2	VWF
1.44918e-55	0.35381	0.825	0.648	3.56179e-51	2	SOCS3
7.14135e-55	0.284619	0.986	0.957	1.7552e-50	2	RPL41
1.04171e-54	0.258367	0.675	0.454	2.56033e-50	2	ARPC1B
1.26518e-53	0.49645	0.285	0.148	3.10955e-49	2	XIST
9.63377e-53	0.256129	0.922	0.795	2.36779e-48	2	RPS21
6.07832e-51	0.336376	0.916	0.77	1.49393e-46	2	RPL36A
6.98371e-51	0.264908	0.935	0.801	1.71646e-46	2	RPL22
1.48838e-49	0.255283	0.944	0.866	3.65813e-45	2	RPL15
6.50992e-48	0.287941	0.799	0.591	1.60001e-43	2	RPL4
1.31405e-47	0.331035	0.859	0.688	3.22967e-43	2	EEF1G
5.00824e-41	0.270292	0.933	0.843	1.23092e-36	2	FOS
2.76521e-39	0.318608	0.712	0.529	6.79634e-35	2	NFKBIA
9.89482e-27	0.498238	0.406	0.31	2.43195e-22	2	HLA-DRB5
1.08589e-21	0.290436	0.486	0.388	2.66889e-17	2	RPS4Y1
0	6.11831	0.946	0.11	0	3	CCL21
0	5.22944	0.973	0.066	0	3	TFF3
0	3.70391	0.863	0.05	0	3	MMRN1
0	3.50853	0.947	0.227	0	3	TFPI
0	3.01731	0.678	0.047	0	3	EFEMP1
0	2.97484	0.395	0.015	0	3	NTS
0	2.79808	0.73	0.012	0	3	NR2F1
0	2.67907	0.676	0.011	0	3	PROX1
0	2.30634	0.866	0.364	0	3	CD9
0	2.23362	0.473	0.016	0	3	LYVE1
0	1.97105	0.558	0.008	0	3	TBX1
0	1.92151	0.556	0.04	0	3	MAF
0	1.87918	0.761	0.283	0	3	AKAP12
0	1.8707	0.521	0.006	0	3	PKHD1L1
0	1.81762	0.524	0.102	0	3	PRSS23
0	1.80007	0.82	0.38	0	3	MARCKS
0	1.75366	0.602	0.099	0	3	LAPTM5
0	1.72807	0.726	0.217	0	3	NR2F2
0	1.69573	0.474	0.008	0	3	MRC1
0	1.66856	0.597	0.096	0	3	PTPRE
0	1.65557	0.502	0.011	0	3	TSPAN5
0	1.64683	0.482	0.01	0	3	COLEC12
0	1.64524	0.716	0.253	0	3	ARL4A
0	1.61239	0.583	0.168	0	3	NRP2
0	1.59336	0.451	0.005	0	3	PDPN
0	1.58704	0.778	0.359	0	3	TIMP1
0	1.54307	0.754	0.316	0	3	PPFIBP1
0	1.51824	0.499	0.075	0	3	RARRES2
0	1.47054	0.33	0.054	0	3	MFAP4
0	1.41903	0.403	0.028	0	3	ABI3BP
0	1.41681	0.363	0.005	0	3	SEMA3D
0	1.39375	0.354	0.028	0	3	IGF1
0	1.38968	0.674	0.299	0	3	LIMS1
0	1.38717	0.644	0.265	0	3	LMO2
0	1.38255	0.706	0.307	0	3	STMN1
0	1.35608	0.473	0.113	0	3	NUDT4
0	1.34829	0.422	0.032	0	3	RAB11FIP1
0	1.32207	0.401	0.033	0	3	DSP
0	1.32058	0.352	0.002	0	3	RELN
0	1.3194	0.571	0.184	0	3	ARID5B
0	1.3141	0.365	0.004	0	3	SEMA3A
0	1.31291	0.561	0.179	0	3	PLSCR4
0	1.30786	0.431	0.105	0	3	FGL2
0	1.30514	0.352	0.019	0	3	DKK3
0	1.30471	0.87	0.647	0	3	GNAS
0	1.2606	0.562	0.164	0	3	ADD3
0	1.25597	0.402	0.07	0	3	HOMER3
0	1.24974	0.373	0.013	0	3	GPM6A
0	1.239	0.362	0.003	0	3	MPP7
0	1.23363	0.855	0.652	0	3	ANXA2
0	1.22938	0.416	0.075	0	3	MAP1B
0	1.18081	0.405	0.053	0	3	SLC38A1
0	1.16663	0.318	0.032	0	3	PTX3
0	1.16161	0.928	0.762	0	3	ATP5F1E
0	1.14379	0.303	0.005	0	3	EFNA5
0	1.1341	0.978	0.881	0	3	VIM
0	1.12086	0.35	0.032	0	3	FAM107B
0	1.10456	0.956	0.819	0	3	S100A10
0	1.09023	0.338	0.003	0	3	PARD6G
0	1.08393	0.407	0.088	0	3	FLT4
0	1.05132	0.345	0.036	0	3	SCN3B
0	1.04331	0.366	0.056	0	3	OAF
0	1.03931	0.403	0.078	0	3	VPS35L
0	1.03658	0.376	0.057	0	3	PDLIM4
0	1.03422	0.309	0.008	0	3	ART4
0	1.02271	0.281	0.006	0	3	DOCK5
0	0.995871	0.336	0.04	0	3	FAM189A2
0	0.993116	0.265	0.003	0	3	SRGAP3
0	0.985	0.287	0.027	0	3	HS3ST1
0	0.963462	0.304	0.042	0	3	FLRT2
0	0.956239	0.246	0.004	0	3	FOXC2
0	0.941703	0.289	0.016	0	3	SNCA
0	0.92617	0.255	0.005	0	3	CHRDL1
0	0.917836	0.271	0.009	0	3	KLHL4
0	0.915956	0.293	0.019	0	3	KBTBD11
0	0.904754	0.265	0.013	0	3	TC2N
0	0.893957	0.238	0.021	0	3	GJC2
0	0.891539	0.321	0.051	0	3	C4orf48
0	0.890496	0.272	0.003	0	3	STON2
0	0.879673	0.288	0.022	0	3	ALDH1A1
0	0.829946	0.204	0.014	0	3	SFRP1
0	0.829015	0.212	0.001	0	3	STAB2
0	0.80851	0.271	0.029	0	3	PLIN5
0	0.742373	0.227	0.003	0	3	IL7
0	0.733769	0.222	0.015	0	3	HOXD9
0	0.728958	0.222	0.006	0	3	TNFRSF11A
0	0.726485	0.212	0.003	0	3	PRKAA2
0	0.715925	0.207	0.005	0	3	PDE1A
0	0.708615	0.224	0.013	0	3	TMOD1
0	0.703895	0.223	0.007	0	3	NR2F1-AS1
0	0.701218	0.234	0.021	0	3	LINC01197
0	0.67991	0.233	0.022	0	3	DPP4
2.01859e-306	0.627226	0.2	0.014	4.96128e-302	3	MFAP2
6.03593e-303	1.34003	0.606	0.24	1.48351e-298	3	CTSZ
6.74134e-293	0.638845	0.223	0.022	1.65689e-288	3	RAB3IL1
1.8177e-292	0.75248	0.285	0.042	4.46755e-288	3	DMTN
1.17963e-287	0.765623	0.248	0.031	2.8993e-283	3	NT5E
7.90455e-284	0.860591	0.249	0.031	1.94278e-279	3	SLPI
6.9626e-280	1.14805	0.825	0.554	1.71127e-275	3	ECSCR
1.14999e-278	0.61176	0.209	0.02	2.82644e-274	3	TMEM98
2.79981e-277	0.554848	0.201	0.017	6.88138e-273	3	GLIPR2
4.41769e-277	0.997492	0.452	0.124	1.08578e-272	3	LAMA4
7.95164e-274	0.734434	0.227	0.025	1.95435e-269	3	SYNM
7.269e-272	0.769544	0.283	0.046	1.78657e-267	3	ZDHHC14
1.29931e-268	1.08392	0.393	0.096	3.19345e-264	3	CCDC80
1.12562e-266	1.28557	0.45	0.132	2.76656e-262	3	CCND1
2.46648e-266	0.671838	0.232	0.029	6.06212e-262	3	SMYD2
4.98684e-261	1.00999	0.432	0.124	1.22566e-256	3	PGM5
1.00908e-260	0.807839	0.375	0.088	2.48013e-256	3	CHCHD10
6.34526e-253	1.06025	0.38	0.099	1.55954e-248	3	PROCR
1.79832e-252	0.761894	0.328	0.071	4.41992e-248	3	PCBD1
3.99325e-251	0.942463	0.444	0.135	9.81462e-247	3	GNG12
2.09331e-250	1.21395	0.519	0.193	5.14495e-246	3	UGP2
5.79509e-250	0.689196	0.265	0.043	1.42432e-245	3	LYN
8.09164e-247	0.657404	0.259	0.041	1.98876e-242	3	SGCE
2.52348e-241	0.923517	0.402	0.109	6.20221e-237	3	MIR99AHG
2.31832e-235	0.717152	0.296	0.06	5.69796e-231	3	LAYN
3.092e-234	0.828959	0.462	0.14	7.59951e-230	3	EDNRB
1.86048e-232	0.662596	0.973	0.896	4.57269e-228	3	FTL
2.08143e-232	0.856519	0.425	0.127	5.11573e-228	3	MDFIC
1.4374e-228	0.867483	0.244	0.04	3.53283e-224	3	KRT18
9.07213e-225	1.38975	0.681	0.38	2.22975e-220	3	SNCG
5.32998e-223	0.764487	0.314	0.072	1.31e-218	3	HOXD8
2.07286e-221	0.71823	0.272	0.053	5.09467e-217	3	ENOSF1
2.76943e-220	0.713761	0.341	0.086	6.80671e-216	3	MYL6B
1.61471e-219	0.94741	0.503	0.193	3.96864e-215	3	BCL7C
4.81826e-219	0.981328	0.726	0.378	1.18423e-214	3	CNN3
7.31106e-217	0.939489	0.56	0.227	1.79691e-212	3	FXYD6
1.70441e-215	0.939055	0.539	0.223	4.18911e-211	3	REXO2
3.57774e-214	0.989285	0.552	0.232	8.79336e-210	3	CD47
6.0737e-214	1.04355	0.734	0.361	1.49279e-209	3	CLU
7.80731e-213	0.703034	0.248	0.044	1.91888e-208	3	PDE4B
1.89381e-212	0.994181	0.614	0.284	4.65462e-208	3	TIMP2
3.62818e-212	0.843483	0.959	0.824	8.91735e-208	3	IGFBP7
6.36502e-212	0.865218	0.882	0.657	1.56439e-207	3	CAVIN2
4.11811e-203	0.948369	0.65	0.322	1.01215e-198	3	NUPR1
2.25457e-201	0.875113	0.469	0.177	5.54128e-197	3	NTAN1
1.82376e-200	1.18863	0.44	0.155	4.48244e-196	3	RBP1
4.87373e-200	0.682168	0.251	0.049	1.19787e-195	3	LINC02802
8.12127e-199	0.685609	0.221	0.038	1.99605e-194	3	CITED4
1.27448e-198	0.54818	0.202	0.031	3.13242e-194	3	PRR5
3.08435e-198	0.926926	0.572	0.255	7.58072e-194	3	PPP1R2
5.55454e-198	0.621975	0.226	0.04	1.3652e-193	3	ZFHX3
4.96508e-196	0.956765	0.812	0.582	1.22032e-191	3	POLR2L
3.8304e-190	1.05604	0.596	0.297	9.41436e-186	3	CTSD
2.89208e-187	0.575555	0.287	0.067	7.10816e-183	3	SHC2
3.94836e-184	0.620908	0.224	0.042	9.70428e-180	3	BMP2K
8.86471e-184	0.951969	0.768	0.481	2.17877e-179	3	GYPC
4.5037e-181	0.719125	0.33	0.094	1.10692e-176	3	PDLIM3
5.5838e-180	1.05252	0.41	0.141	1.37239e-175	3	RGS16
7.15001e-176	0.693105	0.335	0.099	1.75733e-171	3	FRMD4B
2.84144e-170	0.792813	0.383	0.135	6.98369e-166	3	RHOJ
3.3513e-169	0.760985	0.241	0.054	8.23682e-165	3	LOX
5.06418e-168	0.714342	0.399	0.143	1.24467e-163	3	GUSB
3.41147e-167	0.771361	0.408	0.153	8.38471e-163	3	PEPD
1.01692e-166	0.86372	0.526	0.238	2.4994e-162	3	SLC38A2
2.68834e-166	0.759416	0.347	0.113	6.60739e-162	3	NXN
5.04706e-161	0.787078	0.517	0.23	1.24047e-156	3	ACTN1
1.19221e-160	0.791269	0.416	0.161	2.93022e-156	3	SNX2
4.20097e-160	0.784473	0.763	0.48	1.03251e-155	3	CALD1
2.00304e-158	0.646692	0.328	0.105	4.92306e-154	3	IPO11
1.01416e-155	0.685486	0.251	0.062	2.4926e-151	3	ACKR3
1.28147e-155	0.740265	0.324	0.102	3.14959e-151	3	PHLDA1
2.36324e-155	0.800115	0.408	0.157	5.80838e-151	3	MAN1A1
9.71935e-155	0.706034	0.365	0.125	2.38882e-150	3	WFS1
2.25463e-154	0.55197	0.979	0.934	5.54142e-150	3	FTH1
1.34446e-151	0.664776	0.311	0.098	3.3044e-147	3	MRPS6
1.61693e-151	0.519524	0.217	0.048	3.97409e-147	3	INSIG2
2.59434e-151	0.834624	0.519	0.248	6.37637e-147	3	SHC1
7.46517e-151	0.726323	0.406	0.159	1.83479e-146	3	LY96
1.17101e-149	0.853049	0.51	0.237	2.87811e-145	3	SMAD1
2.79576e-145	0.653172	0.361	0.133	6.87141e-141	3	ALDH2
3.06404e-145	0.740398	0.452	0.198	7.5308e-141	3	CDC42EP5
5.44706e-145	0.777166	0.298	0.092	1.33878e-140	3	MAFB
9.2128e-145	0.63794	0.275	0.081	2.26432e-140	3	ZNF521
7.20969e-144	0.844306	0.468	0.213	1.772e-139	3	CTSL
2.88629e-143	0.749171	0.443	0.189	7.09393e-139	3	SNTB2
6.95448e-142	0.700459	0.816	0.62	1.70927e-137	3	MIF
1.98978e-141	0.678628	0.455	0.202	4.89049e-137	3	HEBP1
3.04874e-141	0.556315	0.22	0.053	7.4932e-137	3	CHST15
6.76593e-139	0.635224	0.301	0.097	1.66293e-134	3	RNASE4
8.61389e-138	0.615954	0.318	0.108	2.11712e-133	3	TMX4
1.74293e-137	0.564899	0.419	0.165	4.28377e-133	3	LTBP4
7.46743e-137	0.765415	0.725	0.47	1.83534e-132	3	RAB11A
2.27632e-134	1.00021	0.652	0.401	5.59473e-130	3	TUBA1A
5.11508e-134	0.711945	0.362	0.141	1.25718e-129	3	FAM3C
7.4731e-134	0.533015	0.217	0.054	1.83674e-129	3	ITGA9
2.77792e-133	0.600058	0.234	0.062	6.82756e-129	3	RASSF9
1.11493e-131	0.841481	0.535	0.271	2.74028e-127	3	TNXB
5.1288e-131	0.770027	0.537	0.282	1.26056e-126	3	TRIOBP
3.15805e-128	0.799337	0.694	0.455	7.76186e-124	3	SELENOP
1.03078e-127	0.689038	0.352	0.135	2.53345e-123	3	PTPN14
5.43527e-127	0.641928	0.917	0.741	1.33588e-122	3	S100A6
1.10884e-125	0.429269	0.989	0.939	2.7253e-121	3	RPS12
3.53451e-125	0.646717	0.414	0.18	8.68711e-121	3	BCAR1
1.39536e-124	0.732429	0.771	0.568	3.42952e-120	3	APP
3.45219e-122	0.399718	0.216	0.057	8.48479e-118	3	THEM6
4.89509e-122	0.540544	0.248	0.074	1.20312e-117	3	PERP
2.34581e-120	0.62562	0.403	0.178	5.76554e-116	3	MZT2A
3.49342e-120	0.61647	0.401	0.174	8.58613e-116	3	GALNT1
8.07448e-120	0.885157	0.712	0.487	1.98455e-115	3	KLF6
2.4269e-119	0.683178	0.427	0.196	5.96482e-115	3	PPP1R14B
1.58759e-118	0.691964	0.636	0.392	3.90199e-114	3	TSPO
2.56768e-118	0.564769	0.336	0.128	6.31084e-114	3	STX7
2.92039e-118	0.638946	0.277	0.093	7.17774e-114	3	SRPX
3.83518e-118	0.522285	0.299	0.105	9.42611e-114	3	PALM
8.97277e-117	0.424305	0.22	0.061	2.20533e-112	3	LINC01116
3.79257e-115	0.638359	0.623	0.372	9.32137e-111	3	SARAF
1.06485e-114	0.483402	0.252	0.08	2.61718e-110	3	CTDSPL
1.18394e-114	0.562618	0.211	0.058	2.90989e-110	3	NFATC1
1.70973e-114	0.599788	0.266	0.088	4.20218e-110	3	CNKSR3
9.08165e-114	0.664759	0.767	0.572	2.23209e-109	3	OAZ1
1.2985e-113	0.688787	0.713	0.5	3.19144e-109	3	SLC25A6
1.71469e-113	0.656987	0.299	0.112	4.21436e-109	3	SPHK1
2.48395e-113	0.474359	0.235	0.071	6.10506e-109	3	SMAD9
9.86434e-113	0.539295	0.218	0.062	2.42446e-108	3	PMEPA1
1.72844e-112	0.582114	0.27	0.092	4.24817e-108	3	SFT2D2
1.24182e-110	0.568421	0.437	0.208	3.05215e-106	3	TMEM205
2.21539e-110	0.54173	0.282	0.099	5.44499e-106	3	CTHRC1
2.30872e-110	0.652989	0.448	0.22	5.67437e-106	3	LRPAP1
1.90928e-109	0.662477	0.851	0.655	4.69264e-105	3	JUND
1.04083e-108	0.502264	0.248	0.08	2.55816e-104	3	SERPINB9
1.43975e-108	0.425566	0.238	0.075	3.53862e-104	3	ZNF467
5.57053e-108	0.423799	0.213	0.06	1.36912e-103	3	MAP4K2
1.72829e-107	0.588092	0.454	0.223	4.2478e-103	3	PNPLA2
7.51514e-107	0.550227	0.879	0.722	1.84707e-102	3	HSPB1
3.96545e-104	0.59858	0.641	0.401	9.74628e-100	3	GRN
7.48423e-104	0.614514	0.421	0.202	1.83947e-99	3	CDK2AP1
3.36072e-103	0.472878	0.218	0.067	8.25998e-99	3	UQCC2
1.23988e-101	0.585001	0.365	0.159	3.04738e-97	3	PIEZO1
1.47251e-101	0.475676	0.352	0.15	3.61913e-97	3	ACAT1
7.91081e-101	0.600757	0.724	0.527	1.94432e-96	3	CD151
4.46412e-100	0.51305	0.506	0.269	1.09719e-95	3	NDUFS7
2.3317e-99	0.43762	0.2	0.059	5.73085e-95	3	ALDH3A2
2.31683e-98	0.616471	0.561	0.321	5.69429e-94	3	H1FX
6.72843e-98	0.357942	0.988	0.961	1.65371e-93	3	EEF1A1
8.24356e-98	0.579429	0.709	0.497	2.0261e-93	3	OST4
3.71342e-97	0.43747	0.292	0.11	9.12685e-93	3	RASGRP3
2.80682e-95	0.581668	0.311	0.13	6.8986e-91	3	CISD1
5.224e-95	0.529577	0.385	0.178	1.28396e-90	3	DEGS1
1.48679e-94	0.612205	0.632	0.412	3.65422e-90	3	CYB5R3
2.30507e-94	0.556489	0.432	0.22	5.66539e-90	3	COMT
2.40882e-94	0.54894	0.613	0.374	5.92039e-90	3	KANK3
2.43383e-94	0.656798	0.372	0.174	5.98187e-90	3	CD55
6.59324e-94	0.635754	0.585	0.358	1.62049e-89	3	ELK3
1.06447e-93	0.517269	0.291	0.115	2.61625e-89	3	CEBPB
2.83243e-93	0.485092	0.455	0.236	6.96155e-89	3	RNASEH2C
5.45365e-93	0.552516	0.204	0.064	1.3404e-88	3	AKR1C1
7.34341e-93	0.59635	0.648	0.413	1.80486e-88	3	NUCKS1
7.88167e-93	0.435179	0.91	0.811	1.93716e-88	3	RPL6
1.25587e-92	0.499869	0.272	0.104	3.08667e-88	3	METRNL
2.39804e-92	0.601756	0.747	0.558	5.8939e-88	3	PTMS
5.91007e-91	0.570895	0.305	0.125	1.45258e-86	3	CYTOR
1.33928e-90	0.41564	0.203	0.065	3.29169e-86	3	MAGED1
3.31599e-90	0.546977	0.251	0.093	8.15004e-86	3	MAP3K1
9.18008e-90	0.494687	0.331	0.145	2.25628e-85	3	CHST12
4.01018e-89	0.529833	0.66	0.447	9.85621e-85	3	ANXA5
4.02369e-89	0.509781	0.823	0.687	9.88942e-85	3	PPIA
6.64286e-89	0.423928	0.272	0.107	1.63268e-84	3	MPST
1.90046e-88	0.409435	0.935	0.841	4.67094e-84	3	RPL14
2.94667e-88	0.58905	0.484	0.271	7.24233e-84	3	TMEM123
4.9163e-88	0.370809	0.22	0.076	1.20833e-83	3	PRKAR1B
8.37682e-88	0.509673	0.321	0.139	2.05885e-83	3	NFAT5
8.96983e-88	0.513785	0.248	0.092	2.20461e-83	3	PCNX4
1.90361e-86	0.582753	0.613	0.395	4.67869e-82	3	PPDPF
3.62322e-86	0.519007	0.614	0.395	8.90515e-82	3	MZT2B
1.03532e-85	0.426189	0.9	0.785	2.5446e-81	3	NACA
7.75759e-85	0.616149	0.756	0.565	1.90666e-80	3	ARL6IP1
1.14711e-84	0.539148	0.59	0.365	2.81936e-80	3	ANAPC16
1.19801e-84	0.907914	0.841	0.676	2.94446e-80	3	ADIRF
1.7315e-84	0.477457	0.232	0.084	4.25569e-80	3	NID1
1.86856e-84	0.47563	0.241	0.091	4.59256e-80	3	TXNDC5
1.44713e-83	0.476619	0.553	0.318	3.55675e-79	3	CYBA
7.10905e-83	0.508766	0.431	0.221	1.74726e-78	3	FHL1
1.26149e-82	0.503281	0.71	0.511	3.10048e-78	3	DAD1
6.61846e-82	0.505789	0.517	0.303	1.62669e-77	3	BEX3
4.30504e-81	0.507362	0.338	0.16	1.05809e-76	3	MSRB3
1.33079e-80	0.511641	0.57	0.357	3.2708e-76	3	PEBP1
1.63131e-80	0.453452	0.323	0.146	4.00943e-76	3	TLE1
1.9048e-80	0.584525	0.426	0.229	4.68161e-76	3	CDV3
1.09413e-79	0.459226	0.301	0.134	2.68915e-75	3	NARF
1.87671e-79	0.59034	0.673	0.441	4.61258e-75	3	IL6ST
6.86674e-79	0.383158	0.934	0.862	1.68771e-74	3	RPS2
1.89915e-77	0.48591	0.546	0.334	4.66773e-73	3	NDUFB11
2.69575e-77	0.448239	0.279	0.121	6.6256e-73	3	PARVA
3.46019e-77	0.460008	0.714	0.515	8.50445e-73	3	NDUFA13
5.63848e-77	0.622441	0.351	0.171	1.38583e-72	3	LTC4S
5.82442e-77	0.344743	0.301	0.131	1.43153e-72	3	CMTM3
8.67761e-77	0.438895	0.325	0.151	2.13278e-72	3	MCFD2
1.07186e-76	0.433354	0.22	0.081	2.63441e-72	3	PHLDB2
1.15992e-76	0.418836	0.279	0.12	2.85084e-72	3	ADI1
7.40554e-76	0.572683	0.37	0.19	1.82013e-71	3	TSTA3
9.10713e-76	0.431866	0.286	0.126	2.23835e-71	3	SMIM19
1.54993e-75	0.886306	0.329	0.161	3.80943e-71	3	ANGPT2
1.87221e-75	0.529571	0.512	0.311	4.60152e-71	3	PHPT1
2.53232e-75	0.477476	0.801	0.637	6.22395e-71	3	DYNLL1
1.42373e-74	0.442487	0.442	0.242	3.49925e-70	3	TUBB6
1.52642e-74	0.489186	0.373	0.191	3.75164e-70	3	ADAM10
2.66638e-74	1.54481	0.283	0.131	6.55343e-70	3	IGFBP5
3.62397e-74	0.529492	0.673	0.482	8.90699e-70	3	CD99
3.72733e-74	0.469815	0.67	0.462	9.16102e-70	3	SYPL1
6.39242e-74	0.48314	0.392	0.208	1.57113e-69	3	BORCS7
1.10862e-73	0.478547	0.551	0.344	2.72476e-69	3	HMGN3
9.20759e-73	0.335195	0.957	0.903	2.26304e-68	3	RPS23
1.42098e-72	0.3837	0.2	0.073	3.49248e-68	3	RAB11FIP5
5.48454e-72	0.431031	0.409	0.217	1.34799e-67	3	SULF2
8.20909e-72	0.459838	0.744	0.557	2.01763e-67	3	UQCRB
7.33369e-71	0.43131	0.886	0.744	1.80248e-66	3	GAPDH
1.05916e-70	0.557168	0.21	0.082	2.60321e-66	3	GGT5
1.75231e-70	0.383337	0.218	0.084	4.30683e-66	3	SGK3
2.27902e-70	0.410407	0.286	0.128	5.60137e-66	3	SLC40A1
8.04434e-70	0.322265	0.227	0.09	1.97714e-65	3	CKS1B
9.45106e-70	0.435179	0.34	0.167	2.32288e-65	3	SKAP2
9.58365e-70	0.394287	0.227	0.09	2.35547e-65	3	HIC1
3.59317e-69	0.449563	0.624	0.406	8.83128e-65	3	FOXP1
3.934e-69	0.46658	0.668	0.466	9.66897e-65	3	TXN
5.03568e-69	0.444833	0.597	0.385	1.23767e-64	3	GMFG
6.65456e-69	0.524529	0.389	0.215	1.63556e-64	3	BACE2
1.11359e-67	0.478042	0.23	0.094	2.73699e-63	3	MGST1
1.88281e-67	0.404798	0.276	0.124	4.62757e-63	3	CERT1
3.13739e-67	0.491735	0.403	0.224	7.71109e-63	3	WWTR1
3.26478e-67	0.439305	0.232	0.096	8.02418e-63	3	VEGFB
7.28469e-67	0.352848	0.26	0.114	1.79043e-62	3	TRAPPC6A
1.14306e-66	0.596307	0.651	0.47	2.8094e-62	3	HSP90B1
5.35087e-66	0.48799	0.707	0.509	1.31514e-61	3	RTN4
1.15223e-65	0.621749	0.232	0.099	2.83195e-61	3	ODC1
1.31797e-65	0.40331	0.246	0.106	3.23931e-61	3	SQOR
1.25339e-64	0.412424	0.645	0.439	3.08059e-60	3	TSPAN4
1.59598e-64	0.399559	0.582	0.385	3.9226e-60	3	NDUFB7
2.0838e-64	0.46773	0.704	0.497	5.12157e-60	3	NFIA
1.26368e-63	0.509292	0.205	0.082	3.10587e-59	3	SESN3
1.38083e-63	0.479914	0.5	0.31	3.3938e-59	3	ZNF706
1.41658e-63	0.325114	0.241	0.104	3.48167e-59	3	BLCAP
1.58747e-63	0.330626	0.22	0.091	3.90169e-59	3	LRRC1
1.61613e-63	0.37538	0.854	0.744	3.97213e-59	3	CD63
2.39338e-63	0.346794	0.263	0.12	5.88245e-59	3	TPD52L2
4.38177e-63	0.442026	0.688	0.502	1.07695e-58	3	UQCR11
6.79117e-63	0.445067	0.799	0.653	1.66913e-58	3	YBX1
1.21153e-62	0.391631	0.399	0.223	2.9777e-58	3	PGLS
3.11598e-62	0.358472	0.92	0.82	7.65846e-58	3	CD59
3.75156e-62	0.407698	0.645	0.457	9.22059e-58	3	TMEM50A
6.10267e-62	0.325372	0.341	0.171	1.49992e-57	3	JUP
1.22941e-61	0.361164	0.39	0.215	3.02163e-57	3	MAP1LC3A
1.52103e-61	0.367248	0.217	0.091	3.73839e-57	3	SLC41A3
2.54721e-61	0.533567	0.566	0.378	6.26053e-57	3	EPHX1
3.23236e-61	0.345492	0.344	0.179	7.94449e-57	3	SAT2
4.99794e-61	0.459916	0.555	0.365	1.22839e-56	3	CSTB
1.78996e-60	0.360503	0.496	0.3	4.39935e-56	3	GLUL
2.14518e-60	0.471117	0.629	0.445	5.27242e-56	3	MARCKSL1
5.77936e-60	0.485703	0.691	0.5	1.42045e-55	3	TGFBR2
1.00342e-59	0.303432	0.974	0.908	2.4662e-55	3	RPL39
1.72393e-59	0.39984	0.298	0.148	4.23707e-55	3	BEX4
2.38662e-59	0.392454	0.728	0.559	5.86584e-55	3	NDUFA4
2.42601e-59	0.45703	0.638	0.45	5.96265e-55	3	LEPROT
2.152e-58	0.377011	0.303	0.151	5.28918e-54	3	EPS15
2.33191e-58	0.36526	0.416	0.241	5.73136e-54	3	FUNDC2
5.821e-58	0.284704	0.948	0.879	1.43069e-53	3	RPL29
6.79078e-58	0.343645	0.267	0.126	1.66904e-53	3	VPS36
1.16166e-57	0.40548	0.585	0.407	2.85512e-53	3	PARK7
2.12042e-57	0.360311	0.562	0.375	5.21156e-53	3	PRDX2
2.40346e-57	0.376692	0.778	0.629	5.90724e-53	3	COX4I1
5.31199e-57	0.262888	0.201	0.082	1.30558e-52	3	TMEM140
7.8078e-57	0.384963	0.761	0.581	1.919e-52	3	MGST3
8.5931e-57	0.367574	0.395	0.225	2.11201e-52	3	TMEM35B
1.39779e-56	0.313013	0.926	0.843	3.43549e-52	3	RPL7A
4.0031e-56	0.400402	0.707	0.527	9.83881e-52	3	COX6A1
4.417e-56	0.337345	0.212	0.092	1.08561e-51	3	HYI
2.21794e-55	0.348658	0.351	0.19	5.45126e-51	3	ERICH1
3.71538e-55	0.330219	0.479	0.299	9.13165e-51	3	TRAPPC5
4.52974e-55	0.334585	0.348	0.189	1.11332e-50	3	TECR
3.68852e-54	0.405085	0.3	0.155	9.06565e-50	3	RFC1
4.07147e-54	0.38777	0.32	0.167	1.00069e-49	3	NPTN
5.58905e-54	0.274111	0.213	0.093	1.37368e-49	3	TRIP6
6.68251e-54	0.415174	0.782	0.617	1.64243e-49	3	LAPTM4A
9.71515e-54	0.320045	0.225	0.102	2.38779e-49	3	HMBOX1
9.76069e-54	0.298541	0.34	0.185	2.39898e-49	3	SNRPN
1.24103e-53	0.31627	0.287	0.145	3.0502e-49	3	AGTRAP
1.41258e-53	0.359707	0.39	0.227	3.47183e-49	3	BNIP3L
1.68864e-53	0.277863	0.97	0.903	4.15034e-49	3	RPS24
2.39694e-53	0.368458	0.308	0.162	5.8912e-49	3	TPST2
4.47645e-53	0.399218	0.481	0.305	1.10022e-48	3	VDAC2
4.74886e-53	0.38365	0.763	0.597	1.16718e-48	3	CD81
7.91474e-53	0.349285	0.573	0.387	1.94528e-48	3	ATP5PO
2.07725e-52	0.305593	0.21	0.093	5.10546e-48	3	FAM200B
2.64905e-52	0.326823	0.24	0.112	6.51082e-48	3	ZMYND8
2.92436e-52	0.322937	0.265	0.131	7.1875e-48	3	CFL2
3.36859e-52	0.384055	0.447	0.276	8.27932e-48	3	CFI
4.09464e-52	0.351088	0.252	0.121	1.00638e-47	3	CBX5
2.23794e-51	0.26646	0.964	0.908	5.50041e-47	3	RPS3A
2.33206e-51	0.502196	0.606	0.425	5.73173e-47	3	THBD
2.62438e-51	0.452811	0.608	0.438	6.45021e-47	3	RPS27L
3.0934e-51	0.376317	0.37	0.213	7.60296e-47	3	SCARB2
1.50602e-50	0.27712	0.951	0.876	3.70149e-46	3	RPS4X
1.61961e-50	0.36925	0.603	0.42	3.98068e-46	3	ATP5MPL
1.84872e-50	0.474291	0.384	0.229	4.54379e-46	3	DAB2
3.84862e-50	0.321459	0.222	0.103	9.45913e-46	3	CDC25B
5.00191e-50	0.336747	0.219	0.1	1.22937e-45	3	ZDHHC17
6.25234e-50	0.472559	0.549	0.38	1.5367e-45	3	RPS4Y1
6.40767e-50	0.327469	0.362	0.21	1.57488e-45	3	VDAC3
7.14915e-50	0.311769	0.249	0.122	1.75712e-45	3	CHID1
7.67546e-50	0.307698	0.202	0.089	1.88647e-45	3	CAMKK2
9.30697e-50	0.282821	0.271	0.138	2.28747e-45	3	TSPAN3
9.35456e-50	0.364122	0.342	0.193	2.29916e-45	3	HEBP2
4.05407e-49	0.324534	0.263	0.132	9.9641e-45	3	MYH10
6.79767e-49	0.345612	0.775	0.618	1.67073e-44	3	HINT1
7.78359e-49	0.383324	0.632	0.455	1.91305e-44	3	ATP6V0E1
9.40428e-49	0.379513	0.313	0.171	2.31138e-44	3	DNAJB4
1.69493e-48	0.341227	0.52	0.341	4.16579e-44	3	TCEAL4
1.27142e-47	0.373677	0.484	0.315	3.12489e-43	3	HMGN2
1.36275e-47	0.281824	0.929	0.872	3.34936e-43	3	RPL15
1.51008e-47	0.336739	0.479	0.309	3.71148e-43	3	BCAP29
1.57323e-47	0.343465	0.539	0.373	3.86669e-43	3	AP2M1
1.63048e-47	0.286191	0.286	0.152	4.0074e-43	3	CCDC25
2.1065e-47	0.352034	0.762	0.61	5.17735e-43	3	RNASEK
3.22454e-47	0.369068	0.235	0.114	7.92528e-43	3	AIG1
3.46393e-47	0.282944	0.247	0.121	8.51366e-43	3	TTF1
7.55003e-47	0.275058	0.259	0.131	1.85565e-42	3	SBF2
1.09186e-46	0.350906	0.457	0.292	2.68356e-42	3	CUTA
1.72929e-46	0.334508	0.233	0.114	4.25026e-42	3	HHEX
2.93325e-46	0.278382	0.245	0.123	7.20934e-42	3	PMF1
3.39517e-46	0.385111	0.68	0.517	8.34466e-42	3	TUBB
7.91e-46	0.268443	0.386	0.23	1.94412e-41	3	ODF2L
1.24522e-45	0.347595	0.659	0.492	3.06051e-41	3	SSR4
1.44012e-45	0.267625	0.955	0.904	3.53952e-41	3	RPL30
1.52488e-45	0.330372	0.785	0.652	3.74786e-41	3	GUK1
1.56677e-45	0.312839	0.252	0.128	3.85081e-41	3	TMBIM1
1.57277e-45	0.346104	0.351	0.208	3.86556e-41	3	ITGB1BP1
1.92925e-45	0.289516	0.249	0.124	4.74172e-41	3	AP2A2
2.19972e-45	0.310997	0.423	0.26	5.40647e-41	3	YPEL3
2.37275e-45	0.277486	0.23	0.112	5.83175e-41	3	SIRPA
2.50156e-45	0.301649	0.317	0.178	6.14833e-41	3	BLVRB
3.01937e-45	0.324548	0.475	0.311	7.42101e-41	3	RWDD1
4.04051e-45	0.316044	0.459	0.297	9.93075e-41	3	REEP5
4.85732e-45	0.250897	0.965	0.921	1.19383e-40	3	RPS8
8.94055e-45	0.307786	0.474	0.308	2.19741e-40	3	KDELR1
9.79962e-45	0.370252	0.388	0.241	2.40855e-40	3	SUMO3
1.1721e-44	0.350876	0.484	0.32	2.8808e-40	3	TMEM230
1.2094e-44	0.312428	0.337	0.191	2.97245e-40	3	FSCN1
1.43733e-44	0.308574	0.352	0.206	3.53266e-40	3	CCDC47
1.58846e-44	0.336585	0.26	0.136	3.90411e-40	3	PXDC1
1.60836e-44	0.307845	0.291	0.158	3.95303e-40	3	TBL1XR1
1.76229e-44	0.27794	0.289	0.155	4.33136e-40	3	CNTNAP3B
4.97514e-44	0.342129	0.555	0.386	1.22279e-39	3	COX8A
5.19812e-44	0.405193	0.343	0.201	1.27759e-39	3	TTC3
7.65091e-44	0.777446	0.452	0.313	1.88044e-39	3	MDK
8.23398e-44	0.324606	0.399	0.247	2.02375e-39	3	BPTF
9.56857e-44	0.319579	0.451	0.293	2.35176e-39	3	NDUFAF3
1.4879e-43	0.347216	0.631	0.465	3.65696e-39	3	NDUFA11
2.15244e-43	0.319599	0.299	0.167	5.29027e-39	3	OPTN
2.42149e-43	0.277226	0.217	0.106	5.95153e-39	3	NAXE
2.50503e-43	0.323964	0.507	0.339	6.15687e-39	3	ARPC5
2.75103e-43	0.316581	0.612	0.442	6.76148e-39	3	NDUFB2
1.49403e-42	0.29514	0.361	0.218	3.67202e-38	3	MED10
2.28987e-42	0.369136	0.664	0.503	5.62805e-38	3	DSTN
3.40736e-42	0.293044	0.531	0.367	8.37462e-38	3	COX7B
5.71219e-42	0.329821	0.722	0.555	1.40394e-37	3	ATP5MC2
8.09598e-42	0.285963	0.361	0.216	1.98983e-37	3	SDHD
1.02537e-41	0.331304	0.41	0.261	2.52017e-37	3	NSA2
1.04756e-41	0.266596	0.201	0.096	2.5747e-37	3	PCID2
2.05627e-41	0.336732	0.345	0.206	5.0539e-37	3	ARL5A
2.55665e-41	0.844397	0.242	0.131	6.28374e-37	3	DNASE1L3
2.6347e-41	0.313355	0.454	0.293	6.47557e-37	3	ATP6AP2
2.89212e-41	0.312633	0.508	0.344	7.10826e-37	3	ESD
3.87909e-41	0.474428	0.671	0.529	9.53402e-37	3	NNMT
1.07016e-40	0.302125	0.355	0.213	2.63024e-36	3	REEP3
1.44022e-40	0.317673	0.223	0.113	3.53977e-36	3	ATF6
2.41903e-40	0.31153	0.479	0.324	5.94549e-36	3	LAMP1
3.21261e-40	0.282008	0.483	0.323	7.89595e-36	3	ATRAID
3.40543e-40	0.252282	0.344	0.205	8.36987e-36	3	ECHS1
4.7863e-40	0.287679	0.291	0.165	1.17638e-35	3	BNIP3
5.90398e-40	0.299356	0.407	0.261	1.45108e-35	3	RPN2
9.8798e-40	0.300757	0.341	0.204	2.42826e-35	3	SCOC
1.58932e-39	0.264835	0.381	0.241	3.90624e-35	3	PHB
1.6067e-39	0.335287	0.267	0.147	3.94895e-35	3	ATXN3
2.04973e-39	0.313912	0.644	0.484	5.03783e-35	3	SEC11A
2.36967e-39	0.301634	0.538	0.369	5.82417e-35	3	UTRN
4.64936e-39	0.285457	0.381	0.238	1.14272e-34	3	ETFB
5.02661e-39	0.636808	0.473	0.346	1.23544e-34	3	PLAC9
5.2126e-39	0.29365	0.215	0.109	1.28115e-34	3	HSPB11
5.79417e-39	0.289762	0.29	0.164	1.42409e-34	3	SMAGP
9.42669e-39	0.263185	0.297	0.171	2.31689e-34	3	STOML2
1.19033e-38	0.266012	0.239	0.126	2.92559e-34	3	RNMT
1.5795e-38	0.289093	0.516	0.357	3.88209e-34	3	SPCS1
1.74153e-38	0.25065	0.21	0.105	4.28033e-34	3	TM2D2
2.09693e-38	0.294046	0.495	0.327	5.15384e-34	3	DST
2.9971e-38	0.338185	0.479	0.327	7.36626e-34	3	SBDS
3.06608e-38	0.293326	0.216	0.109	7.53581e-34	3	DLGAP4
3.43394e-38	0.294157	0.202	0.101	8.43995e-34	3	PIGP
4.37578e-38	0.259482	0.407	0.261	1.07548e-33	3	COX16
5.98718e-38	0.309917	0.674	0.519	1.47153e-33	3	GABARAPL2
6.38296e-38	0.298079	0.358	0.22	1.5688e-33	3	TLN1
6.77454e-38	0.260068	0.471	0.319	1.66505e-33	3	UQCR10
6.95938e-38	0.283731	0.411	0.264	1.71048e-33	3	PAK2
8.05892e-38	0.314466	0.532	0.371	1.98072e-33	3	CAST
8.96938e-38	0.252366	0.45	0.297	2.2045e-33	3	MYDGF
1.24472e-37	0.28517	0.201	0.1	3.05928e-33	3	SEPTIN6
1.57108e-37	0.315683	0.403	0.261	3.86139e-33	3	ATP5PB
1.78588e-37	0.330059	0.296	0.175	4.38934e-33	3	PLAAT4
2.86789e-37	0.292085	0.597	0.442	7.0487e-33	3	ATP5F1D
3.70462e-37	0.290715	0.777	0.646	9.10523e-33	3	SUMO2
4.42988e-37	0.267901	0.375	0.235	1.08878e-32	3	RCN2
8.63383e-37	0.329252	0.207	0.106	2.12202e-32	3	FBN1
1.01266e-36	0.276143	0.212	0.109	2.48891e-32	3	NPEPPS
1.20418e-36	0.282174	0.724	0.572	2.95962e-32	3	GABARAP
1.34718e-36	0.29865	0.525	0.367	3.31111e-32	3	OCIAD1
1.4396e-36	0.272623	0.455	0.303	3.53825e-32	3	TMEM14C
1.57154e-36	0.330993	0.312	0.187	3.86253e-32	3	HEXB
3.41742e-36	0.260089	0.473	0.323	8.39934e-32	3	GADD45GIP1
3.57901e-36	0.47967	0.277	0.16	8.79648e-32	3	RCAN1
3.98091e-36	0.268146	0.357	0.224	9.78429e-32	3	CYC1
4.13808e-36	0.314856	0.391	0.252	1.01706e-31	3	CALU
4.26113e-36	0.301006	0.657	0.501	1.0473e-31	3	ATP5MG
4.57572e-36	0.287277	0.289	0.166	1.12462e-31	3	CSGALNACT1
4.65601e-36	0.303298	0.347	0.214	1.14435e-31	3	CPNE3
6.37729e-36	0.278765	0.383	0.247	1.56741e-31	3	NDUFB5
8.46495e-36	0.250288	0.505	0.351	2.08052e-31	3	NDUFC1
1.04025e-35	0.250808	0.616	0.456	2.55672e-31	3	WDR83OS
1.55953e-35	0.294471	0.298	0.178	3.83301e-31	3	APEX1
1.64165e-35	0.279593	0.779	0.63	4.03484e-31	3	SKP1
1.65862e-35	0.313617	0.666	0.499	4.07657e-31	3	TPM4
1.77479e-35	0.268185	0.671	0.521	4.36207e-31	3	KRTCAP2
2.48295e-35	0.276976	0.423	0.28	6.1026e-31	3	ENSA
2.62437e-35	0.259906	0.418	0.277	6.45018e-31	3	POLR2I
3.90521e-35	0.267198	0.699	0.559	9.59823e-31	3	COX6C
4.1761e-35	0.289936	0.705	0.548	1.0264e-30	3	CIRBP
6.55025e-35	0.273915	0.439	0.295	1.60992e-30	3	MICOS13
7.48295e-35	0.276762	0.338	0.209	1.83916e-30	3	PDCD4
1.1504e-34	0.311825	0.522	0.376	2.82746e-30	3	HMGN1
1.93513e-34	0.253345	0.548	0.393	4.75615e-30	3	NDUFB10
2.00175e-34	0.274578	0.363	0.23	4.91991e-30	3	SEMA6A
2.09903e-34	0.340379	0.214	0.112	5.15899e-30	3	ADM
2.35098e-34	0.282804	0.313	0.189	5.77823e-30	3	MXRA7
2.85637e-34	0.397624	0.634	0.472	7.02039e-30	3	LMNA
3.42105e-34	0.257042	0.203	0.105	8.40826e-30	3	CCDC88A
3.56939e-34	0.271223	0.201	0.104	8.77284e-30	3	CD302
4.38425e-34	0.276322	0.341	0.213	1.07756e-29	3	STAU1
4.4531e-34	0.259885	0.311	0.189	1.09448e-29	3	UBE2M
6.25859e-34	0.28537	0.429	0.285	1.53824e-29	3	IRF2BP2
8.82613e-34	0.257193	0.609	0.451	2.16929e-29	3	ATP5MD
1.09462e-33	0.28568	0.307	0.187	2.69036e-29	3	GTF2H5
1.15244e-33	0.266525	0.399	0.259	2.83246e-29	3	DYNC1H1
2.40994e-33	0.41975	0.52	0.379	5.92315e-29	3	TM4SF18
3.68651e-33	0.268707	0.368	0.24	9.06071e-29	3	PGAM1
5.88731e-33	0.344773	0.319	0.199	1.44698e-28	3	GLS
5.90581e-33	0.275845	0.757	0.628	1.45153e-28	3	PRDX1
7.24741e-33	0.260357	0.283	0.168	1.78127e-28	3	FAM50A
7.85819e-33	0.7275	0.427	0.298	1.93139e-28	3	CRIP1
1.29267e-32	0.265061	0.568	0.422	3.17713e-28	3	FDPS
2.01744e-32	0.261557	0.555	0.408	4.95848e-28	3	ERH
2.72264e-32	0.31111	0.251	0.144	6.6917e-28	3	ELK4
2.74453e-32	0.297758	0.639	0.484	6.7455e-28	3	COX7A2
4.12701e-32	0.311572	0.249	0.143	1.01434e-27	3	ENDOD1
4.23499e-32	0.491894	0.411	0.285	1.04088e-27	3	SOX4
5.0253e-32	0.267412	0.276	0.164	1.23512e-27	3	THUMPD1
5.45018e-32	0.307641	0.562	0.417	1.33954e-27	3	MTDH
8.50272e-32	0.26497	0.488	0.349	2.0898e-27	3	PRELID1
1.76248e-31	0.272505	0.738	0.59	4.33182e-27	3	SH3BGRL3
2.39036e-31	0.304411	0.843	0.735	5.87502e-27	3	MYL12B
2.5984e-31	0.299797	0.362	0.236	6.38635e-27	3	NORAD
2.68212e-31	0.262933	0.667	0.523	6.59211e-27	3	EIF3K
4.12661e-31	0.252973	0.282	0.17	1.01424e-26	3	ORMDL1
4.60182e-31	0.253959	0.464	0.323	1.13104e-26	3	TOMM20
7.28736e-31	0.270162	0.626	0.481	1.79109e-26	3	BRI3
1.65348e-30	0.279702	0.322	0.201	4.06391e-26	3	PJA2
1.80143e-30	0.267442	0.562	0.411	4.42755e-26	3	ZFAS1
2.13613e-30	0.268392	0.617	0.477	5.25019e-26	3	TPI1
2.46135e-30	0.308327	0.338	0.221	6.0495e-26	3	CCT5
3.15222e-30	0.271074	0.294	0.181	7.74754e-26	3	SPPL2A
6.71927e-30	0.327502	0.322	0.206	1.65146e-25	3	CLTC
8.13271e-30	0.265133	0.313	0.199	1.99886e-25	3	CRTAP
4.78336e-29	0.276592	0.444	0.311	1.17565e-24	3	APRT
2.74509e-28	0.398594	0.301	0.189	6.74689e-24	3	COL6A2
8.69619e-28	0.254556	0.756	0.622	2.13735e-23	3	NME2
2.62312e-27	0.271092	0.257	0.157	6.44711e-23	3	CFAP97
4.46414e-27	0.261313	0.503	0.366	1.0972e-22	3	YWHAQ
8.14035e-27	0.261913	0.561	0.429	2.00074e-22	3	APLP2
9.61538e-27	0.273074	0.535	0.401	2.36327e-22	3	EIF3F
2.65399e-26	0.265617	0.265	0.166	6.52297e-22	3	HTRA1
4.16659e-26	0.267909	0.601	0.455	1.02406e-21	3	RBM3
1.0305e-25	0.250835	0.387	0.266	2.53276e-21	3	ARL6IP5
1.25137e-25	0.260149	0.236	0.143	3.07561e-21	3	BCL10
1.2593e-25	0.274772	0.818	0.725	3.0951e-21	3	RAMP2
4.04125e-25	0.261945	0.898	0.77	9.93259e-21	3	CST3
1.06048e-24	0.560064	0.559	0.475	2.60644e-20	3	ANXA1
1.25123e-24	0.269353	0.659	0.527	3.07527e-20	3	CALR
3.28733e-24	0.301922	0.572	0.447	8.0796e-20	3	MTUS1
1.24128e-21	0.291341	0.406	0.293	3.05082e-17	3	MYADM
4.05894e-21	0.330036	0.246	0.16	9.97607e-17	3	C1R
3.26414e-20	0.25539	0.693	0.56	8.02261e-16	3	HYAL2
1.09459e-19	0.30603	0.473	0.363	2.69029e-15	3	HSPA5
8.24137e-17	0.284097	0.324	0.236	2.02556e-12	3	TGM2
4.11829e-15	0.40726	0.273	0.196	1.01219e-10	3	S100A4
1.55834e-08	0.525941	0.223	0.165	0.00038301	3	IGHG4
0	2.05455	0.669	0.198	0	4	CXCL12
0	1.81169	0.495	0.079	0	4	GJA4
0	1.61756	0.483	0.066	0	4	SEMA3G
0	1.51427	0.923	0.617	0	4	SRGN
0	1.3803	0.278	0.016	0	4	PCSK5
0	1.20507	0.248	0.005	0	4	GJA5
4.53923e-284	1.51659	0.458	0.098	1.11565e-279	4	HEY1
1.13423e-256	0.894914	0.268	0.032	2.78771e-252	4	TSPAN2
4.27303e-246	2.01375	0.516	0.151	1.05023e-241	4	IGFBP3
6.03305e-237	1.12629	0.259	0.034	1.4828e-232	4	ADRA2C
1.81527e-196	0.929033	0.273	0.046	4.46157e-192	4	FBLN5
5.11856e-187	0.988559	0.337	0.075	1.25804e-182	4	LPCAT2
4.67133e-180	1.4033	0.492	0.174	1.14812e-175	4	LTBP4
2.71846e-178	0.874438	0.973	0.86	6.68144e-174	4	CAV1
1.89554e-175	0.970559	0.251	0.044	4.65885e-171	4	VEGFC
1.47286e-166	0.958877	0.267	0.052	3.62e-162	4	EGFL8
4.26869e-158	0.808749	0.223	0.038	1.04916e-153	4	SYNJ2
3.17855e-137	0.638866	0.229	0.046	7.81224e-133	4	FGF2
3.04008e-136	0.795188	0.288	0.072	7.47191e-132	4	TM6SF1
3.62239e-136	1.1739	0.588	0.294	8.90312e-132	4	PPA1
2.2499e-135	0.939924	0.287	0.073	5.52982e-131	4	ARL15
3.78271e-134	1.04451	0.808	0.547	9.29714e-130	4	RHOB
5.88829e-134	0.799222	0.203	0.037	1.44722e-129	4	GUCY1A1
1.23864e-123	1.82335	0.309	0.093	3.04433e-119	4	EDN1
3.27775e-120	0.945425	0.899	0.806	8.05605e-116	4	SRP14
6.50075e-119	1.43685	0.427	0.17	1.59775e-114	4	DEPP1
1.92221e-118	1.15696	0.509	0.231	4.7244e-114	4	FBLN2
3.52134e-118	0.84525	0.909	0.762	8.65476e-114	4	TM4SF1
1.92487e-115	0.954026	0.537	0.254	4.73094e-111	4	EFNB2
1.29506e-111	1.73686	0.458	0.212	3.18299e-107	4	FN1
1.28298e-110	0.960961	0.565	0.269	3.15332e-106	4	PPP1R14A
1.63544e-110	0.85821	0.345	0.114	4.01959e-106	4	ACE
7.72229e-109	0.985067	0.474	0.212	1.89798e-104	4	CFH
9.81725e-108	1.17982	0.374	0.145	2.41288e-103	4	JAG1
1.20514e-107	1.00996	0.849	0.635	2.96198e-103	4	SLC9A3R2
5.9529e-104	0.830431	0.364	0.134	1.4631e-99	4	LEPR
7.73502e-103	0.958539	0.76	0.542	1.90111e-98	4	ICAM2
9.20807e-103	0.974111	0.257	0.074	2.26316e-98	4	ATP13A3
1.19506e-102	0.881545	0.463	0.206	2.93722e-98	4	MAST4
1.66881e-102	0.774142	0.884	0.659	4.1016e-98	4	RNASE1
1.92192e-100	0.870536	0.477	0.218	4.72368e-96	4	MECOM
2.76318e-96	0.814985	0.28	0.092	6.79134e-92	4	CFAP36
2.10939e-93	0.839673	0.878	0.757	5.18447e-89	4	S100A6
3.45979e-92	0.831951	0.364	0.143	8.50346e-88	4	HES4
1.20468e-85	0.667285	0.393	0.166	2.96087e-81	4	ASS1
1.2274e-84	0.686134	0.213	0.059	3.01671e-80	4	RNF144B
6.41482e-84	0.70449	0.867	0.726	1.57663e-79	4	RAMP2
3.09044e-83	0.652646	0.221	0.065	7.59569e-79	4	BMX
1.04124e-81	0.815632	0.373	0.157	2.55915e-77	4	EMP3
8.54176e-79	0.938457	0.563	0.325	2.09939e-74	4	PODXL
3.57468e-76	0.498022	0.204	0.059	8.78585e-72	4	IL11RA
6.5007e-74	1.04285	0.493	0.276	1.59774e-69	4	NR4A1
1.99184e-73	0.561814	0.962	0.801	4.89553e-69	4	IFI27
1.55151e-72	0.669503	0.303	0.118	3.8133e-68	4	PTPRG
1.8352e-72	0.703632	0.307	0.12	4.51056e-68	4	LGALS3BP
7.96281e-71	0.742198	0.72	0.53	1.9571e-66	4	CLEC14A
1.13989e-69	0.506571	0.219	0.071	2.80162e-65	4	PRKX
1.39121e-69	0.738815	0.376	0.176	3.41932e-65	4	OCIAD2
4.74403e-69	0.820204	0.557	0.33	1.16599e-64	4	FAM107A
6.39713e-68	0.755475	0.326	0.143	1.57229e-63	4	ITPRID2
1.13889e-67	0.845304	0.407	0.21	2.79917e-63	4	PDCD4
3.58407e-67	0.634964	0.861	0.701	8.80893e-63	4	ID1
9.61222e-66	0.613233	0.269	0.103	2.36249e-61	4	ITPR2
3.06283e-65	0.834705	0.476	0.274	7.52783e-61	4	MAP4
3.87583e-65	0.828384	0.696	0.473	9.52603e-61	4	IFITM1
3.8757e-63	0.655799	0.788	0.62	9.52569e-59	4	EPAS1
1.73196e-62	0.759829	0.461	0.259	4.25681e-58	4	HEG1
1.01093e-59	0.585456	0.258	0.1	2.48467e-55	4	MSX1
1.19381e-59	0.869232	0.505	0.306	2.93414e-55	4	ISG15
1.23879e-59	1.05391	0.626	0.45	3.0447e-55	4	SAT1
4.26056e-58	0.773551	0.557	0.337	1.04716e-53	4	SOX17
4.80719e-58	0.819317	0.2	0.07	1.18151e-53	4	EGR2
1.48277e-56	0.457291	0.532	0.291	3.64435e-52	4	ANXA3
4.80028e-56	0.713817	0.478	0.275	1.17981e-51	4	IFI44L
8.59288e-56	0.90168	0.353	0.183	2.11196e-51	4	LTC4S
1.45693e-55	0.600011	0.306	0.141	3.58084e-51	4	SYNPO
3.36243e-55	0.583882	0.777	0.644	8.26418e-51	4	STOM
5.17958e-55	0.64817	0.793	0.673	1.27304e-50	4	CALM2
1.29672e-54	0.694298	0.587	0.386	3.18707e-50	4	IFI6
1.8915e-54	1.01042	0.599	0.426	4.64892e-50	4	KCTD12
9.83908e-51	0.852101	0.486	0.314	2.41825e-46	4	GLUL
1.46951e-50	0.693569	0.269	0.12	3.61177e-46	4	JAG2
3.89254e-50	0.354452	0.997	0.986	9.56709e-46	4	TMSB10
6.90868e-50	0.569209	0.234	0.097	1.69801e-45	4	MET
7.28104e-50	1.30196	0.538	0.383	1.78954e-45	4	CCN1
6.69715e-49	0.582776	0.276	0.126	1.64603e-44	4	ITSN2
1.19036e-48	0.735093	0.563	0.385	2.92566e-44	4	TSC22D1
1.54258e-48	0.63015	0.443	0.262	3.79135e-44	4	RRAS
4.84708e-47	0.58989	0.24	0.103	1.19132e-42	4	SOS1
1.38852e-46	0.537466	0.36	0.188	3.4127e-42	4	AIF1L
6.1599e-46	0.737668	0.623	0.469	1.51398e-41	4	BTG2
4.24605e-45	0.831099	0.298	0.154	1.04359e-40	4	ELN
1.20926e-44	0.512008	0.541	0.338	2.97213e-40	4	NOTCH4
4.63679e-44	0.48942	0.221	0.093	1.13963e-39	4	LSR
8.06882e-44	0.273756	0.642	0.421	1.98315e-39	4	CD9
6.12192e-43	0.32233	0.977	0.929	1.50465e-38	4	IFITM3
6.2043e-43	0.56499	0.528	0.344	1.52489e-38	4	JAM2
3.77655e-42	0.42276	0.898	0.771	9.28201e-38	4	A2M
7.19618e-42	0.8048	0.308	0.164	1.76868e-37	4	ENPP2
3.59046e-41	0.456188	0.951	0.89	8.82462e-37	4	VIM
6.36545e-41	0.583555	0.229	0.103	1.5645e-36	4	ENTPD1
7.50614e-41	0.662833	0.459	0.297	1.84486e-36	4	PIK3R3
1.47006e-40	0.48357	0.287	0.143	3.6131e-36	4	DIPK1B
4.63247e-40	0.513358	0.591	0.425	1.13857e-35	4	PTPRB
6.47622e-40	0.575261	0.481	0.316	1.59173e-35	4	CLIC4
1.09994e-39	0.573848	0.562	0.397	2.70343e-35	4	LAP3
1.30349e-39	0.591181	0.507	0.343	3.20372e-35	4	ATP1A1
1.6369e-39	0.494452	0.248	0.117	4.02317e-35	4	EPS8
3.64894e-39	0.593653	0.402	0.244	8.96836e-35	4	LIMA1
7.05952e-39	0.570752	0.393	0.235	1.73509e-34	4	TGM2
3.21579e-38	0.560019	0.29	0.149	7.90377e-34	4	SORBS2
3.6638e-38	0.331348	0.863	0.662	9.00489e-34	4	BST2
9.35292e-38	0.573485	0.521	0.353	2.29876e-33	4	STMN1
1.63639e-37	0.451855	0.214	0.096	4.02192e-33	4	PLCG2
1.81806e-37	0.584835	0.247	0.12	4.46843e-33	4	COBLL1
4.11015e-37	0.555345	0.353	0.202	1.01019e-32	4	LRRC32
4.37412e-37	0.455928	0.698	0.532	1.07507e-32	4	NPDC1
1.19232e-36	0.613702	0.772	0.64	2.93048e-32	4	EGR1
1.22743e-36	0.539623	0.296	0.158	3.01677e-32	4	CTTNBP2NL
1.72218e-36	0.876786	0.361	0.219	4.23278e-32	4	AMD1
3.23934e-36	0.528596	0.386	0.229	7.96165e-32	4	MX1
3.99173e-36	0.551436	0.571	0.431	9.81087e-32	4	CAPZA2
7.64557e-36	0.546126	0.51	0.364	1.87913e-31	4	SELENOM
9.49312e-36	0.52232	0.363	0.214	2.33322e-31	4	CDC42BPA
4.35544e-35	0.507537	0.842	0.762	1.07048e-30	4	DUSP1
5.16932e-35	0.600757	0.589	0.449	1.27051e-30	4	RDX
1.27675e-34	0.461072	0.215	0.101	3.13799e-30	4	KIAA1671
1.16238e-33	0.394793	0.588	0.411	2.85689e-29	4	CXCL2
5.06937e-33	0.458953	0.207	0.098	1.24595e-28	4	AKR1B1
1.14649e-32	0.519993	0.311	0.178	2.81785e-28	4	NPTN
1.93919e-32	0.482495	0.28	0.15	4.76615e-28	4	TMEM47
3.72338e-32	0.531602	0.219	0.109	9.15133e-28	4	ORAI1
2.11654e-31	0.287048	0.979	0.944	5.20203e-27	4	HLA-B
3.10781e-31	0.453693	0.228	0.114	7.63837e-27	4	EPHA4
3.21089e-31	0.404975	0.225	0.111	7.89172e-27	4	CLEC3B
4.09068e-31	0.367161	0.229	0.114	1.00541e-26	4	MMP28
5.18999e-31	0.601756	0.583	0.445	1.2756e-26	4	SYNE2
8.54416e-31	0.397379	0.765	0.654	2.09998e-26	4	TAGLN2
6.32467e-30	0.522673	0.316	0.186	1.55448e-25	4	GATA2
1.48816e-29	0.493051	0.494	0.352	3.6576e-25	4	PPP1CB
1.10993e-28	0.417537	0.226	0.117	2.72799e-24	4	NUDT14
2.98077e-28	0.488471	0.308	0.185	7.32613e-24	4	AAK1
3.71676e-28	0.462361	0.583	0.447	9.13505e-24	4	MMRN2
5.46272e-28	0.35036	0.201	0.099	1.34263e-23	4	DBNDD2
1.6218e-27	0.414524	0.546	0.396	3.98606e-23	4	FLT1
2.13266e-27	0.461489	0.256	0.144	5.24166e-23	4	CHSY1
7.52753e-27	0.469374	0.31	0.186	1.85012e-22	4	TCN2
8.43967e-27	0.432948	0.575	0.427	2.0743e-22	4	ADAM15
9.65458e-27	0.572059	0.35	0.223	2.3729e-22	4	CX3CL1
1.10065e-26	0.610054	0.486	0.362	2.70517e-22	4	HERPUD1
1.36583e-26	0.352822	0.337	0.204	3.35694e-22	4	DHRS3
2.56681e-26	0.470897	0.283	0.166	6.30871e-22	4	DLL4
4.24049e-26	0.499797	0.553	0.427	1.04223e-21	4	MIDN
4.90873e-26	0.455577	0.513	0.383	1.20647e-21	4	UTRN
5.21604e-26	0.398856	0.276	0.159	1.282e-21	4	TUSC3
1.90242e-25	0.581319	0.388	0.278	4.67576e-21	4	HSD17B12
3.23857e-25	0.453334	0.529	0.399	7.95975e-21	4	TIE1
5.20846e-25	0.425272	0.27	0.158	1.28014e-20	4	SKIL
5.4827e-25	0.464468	0.816	0.724	1.34754e-20	4	KLF2
6.05506e-25	0.433288	0.208	0.109	1.48821e-20	4	ABL2
6.48317e-25	0.565215	0.622	0.51	1.59343e-20	4	SOX18
7.54293e-25	0.395001	0.573	0.444	1.8539e-20	4	IFNGR1
1.51959e-24	0.369051	0.205	0.107	3.73485e-20	4	PIK3C2B
1.5852e-24	0.28018	0.981	0.941	3.89611e-20	4	PTMA
4.13901e-24	0.444926	0.262	0.152	1.01728e-19	4	HBEGF
4.48105e-24	0.420582	0.273	0.162	1.10135e-19	4	RGS3
1.456e-23	0.441706	0.419	0.299	3.57856e-19	4	FLNB
1.59212e-23	0.319938	0.279	0.163	3.91312e-19	4	FILIP1
1.64732e-23	0.462863	0.258	0.153	4.04879e-19	4	PGRMC2
2.62333e-23	0.456416	0.397	0.276	6.44761e-19	4	GNAQ
4.8053e-23	0.383046	0.764	0.669	1.18105e-18	4	CRIP2
9.35264e-23	0.397908	0.466	0.343	2.29869e-18	4	TLE5
1.55535e-22	1.68793	0.327	0.232	3.82275e-18	4	CCN2
2.24557e-22	0.404548	0.629	0.52	5.51915e-18	4	WSB1
2.38888e-22	0.900324	0.406	0.298	5.87138e-18	4	TAGLN
3.03171e-22	0.417891	0.458	0.337	7.45132e-18	4	PLS3
3.73855e-22	0.458143	0.542	0.424	9.1886e-18	4	SNHG7
8.29292e-22	0.457309	0.327	0.219	2.03823e-17	4	ITGA5
8.305e-22	0.355568	0.231	0.133	2.0412e-17	4	CYBRD1
8.74058e-22	0.363565	0.221	0.125	2.14826e-17	4	TJP2
1.71426e-21	0.350704	0.748	0.655	4.21332e-17	4	S100A11
2.9631e-21	2.36208	0.773	0.718	7.2827e-17	4	MGP
3.93009e-21	0.474889	0.474	0.362	9.65937e-17	4	CSRNP1
4.55561e-21	0.320483	0.208	0.116	1.11968e-16	4	AZIN1
5.61659e-21	0.455757	0.26	0.159	1.38044e-16	4	EGR3
1.08707e-20	0.331239	0.609	0.496	2.67179e-16	4	EIF4G2
3.73934e-20	0.403507	0.692	0.616	9.19056e-16	4	CD81
6.37879e-20	0.327572	0.211	0.12	1.56778e-15	4	MAP4K3-DT
7.77573e-20	0.314288	0.788	0.718	1.91112e-15	4	SELENOW
1.08587e-19	0.358823	0.21	0.121	2.66886e-15	4	PELI1
1.12531e-19	0.31467	0.78	0.653	2.76579e-15	4	ID3
1.22185e-19	0.465881	0.282	0.181	3.00307e-15	4	CRYBG3
1.33511e-19	0.290861	0.6	0.464	3.28144e-15	4	PALMD
1.67875e-19	0.461409	0.391	0.284	4.12602e-15	4	ELF1
1.86299e-19	0.433941	0.293	0.193	4.57885e-15	4	FOXC1
2.23079e-19	0.331974	0.446	0.323	5.48283e-15	4	MDK
2.68656e-19	0.356566	0.219	0.13	6.60302e-15	4	FES
2.96828e-19	0.370453	0.247	0.152	7.29545e-15	4	TUBA4A
3.04819e-19	0.339902	0.203	0.116	7.49184e-15	4	LTA4H
3.8077e-19	0.431631	0.385	0.28	9.35858e-15	4	BMPR2
7.21323e-19	0.338689	0.561	0.457	1.77287e-14	4	CDH5
1.75056e-18	0.3961	0.329	0.223	4.30253e-14	4	RBMS3
2.20114e-18	0.310114	0.215	0.127	5.40996e-14	4	FRMD4B
3.77659e-18	0.320698	0.65	0.543	9.28211e-14	4	ARGLU1
8.6214e-18	0.390671	0.248	0.156	2.11897e-13	4	SEC11C
1.24549e-17	0.439675	0.2	0.118	3.06117e-13	4	PLCB4
1.49128e-17	0.316389	0.239	0.148	3.66526e-13	4	CNDP2
1.63297e-17	0.31524	0.2	0.116	4.01351e-13	4	ADRB2
1.77601e-17	0.368263	0.257	0.164	4.36508e-13	4	IFI27L2
2.20512e-17	0.419782	0.42	0.317	5.41975e-13	4	GAS6
2.52383e-17	0.420107	0.469	0.368	6.20306e-13	4	MBNL1
2.56803e-17	0.385333	0.358	0.258	6.3117e-13	4	CARD16
3.12681e-17	0.604598	0.578	0.47	7.68508e-13	4	ADAMTS1
4.17624e-17	0.322673	0.41	0.301	1.02644e-12	4	CD46
5.34769e-17	0.362648	0.213	0.128	1.31436e-12	4	IFNAR2
7.48799e-17	0.442597	0.38	0.287	1.8404e-12	4	FLNA
8.08868e-17	0.355402	0.555	0.457	1.98804e-12	4	MTUS1
9.02399e-17	0.417237	0.278	0.184	2.21792e-12	4	ARID5A
1.26185e-16	0.397369	0.407	0.299	3.10138e-12	4	XAF1
1.61015e-16	0.342578	0.329	0.231	3.95743e-12	4	PSIP1
2.18559e-16	0.368204	0.35	0.252	5.37173e-12	4	CAVIN3
2.29235e-16	0.34915	0.302	0.206	5.63414e-12	4	PCDH1
2.41153e-16	0.325474	0.302	0.204	5.92705e-12	4	TEK
3.93203e-16	0.377051	0.422	0.322	9.66415e-12	4	KIAA0355
3.93616e-16	0.341724	0.304	0.211	9.6743e-12	4	CCNY
6.26306e-16	0.416245	0.306	0.214	1.53933e-11	4	SHE
8.54989e-16	0.317091	0.22	0.137	2.10139e-11	4	STAT1
8.67667e-16	0.27481	0.659	0.572	2.13255e-11	4	POMP
9.56503e-16	0.30242	0.255	0.167	2.35089e-11	4	ZYX
9.66618e-16	0.331757	0.236	0.151	2.37575e-11	4	PAXX
1.08393e-15	0.377577	0.344	0.248	2.66409e-11	4	PDLIM5
1.30402e-15	0.444948	0.329	0.235	3.20501e-11	4	IFIT3
1.34934e-15	0.406166	0.334	0.242	3.31642e-11	4	CSRP1
1.72132e-15	0.361172	0.549	0.467	4.23065e-11	4	ACTN4
1.90995e-15	0.34236	0.228	0.144	4.69428e-11	4	MCTP1
2.10038e-15	0.340211	0.412	0.308	5.16231e-11	4	CRIP1
2.93567e-15	0.304548	0.553	0.464	7.2153e-11	4	EMP2
3.03637e-15	0.263508	0.249	0.16	7.46279e-11	4	RAPGEF1
3.04257e-15	0.331172	0.295	0.202	7.47803e-11	4	LIMCH1
3.7123e-15	0.286582	0.353	0.254	9.1241e-11	4	GABARAPL1
4.25281e-15	0.34895	0.293	0.204	1.04526e-10	4	PHACTR4
5.75046e-15	0.389266	0.231	0.149	1.41335e-10	4	THSD7A
8.13623e-15	0.2823	0.2	0.122	1.99972e-10	4	PTP4A3
8.81197e-15	0.282335	0.543	0.445	2.16581e-10	4	LRRFIP1
8.84284e-15	0.343194	0.556	0.472	2.17339e-10	4	GIMAP4
1.14215e-14	0.261763	0.534	0.404	2.80719e-10	4	BTNL9
1.43422e-14	0.371468	0.207	0.131	3.52501e-10	4	C8orf33
1.75634e-14	0.281429	0.512	0.405	4.31674e-10	4	MYL9
2.2025e-14	0.345581	0.505	0.422	5.41331e-10	4	TSPO
2.21428e-14	0.273505	0.209	0.131	5.44225e-10	4	TES
2.21772e-14	0.375852	0.412	0.326	5.45072e-10	4	KRT10
3.02347e-14	0.308916	0.262	0.175	7.4311e-10	4	ACACB
3.75519e-14	0.288196	0.523	0.416	9.22951e-10	4	CD320
4.18059e-14	0.341251	0.274	0.189	1.0275e-09	4	SLFN5
4.89135e-14	0.345733	0.299	0.214	1.2022e-09	4	SMARCA2
5.62713e-14	0.267898	0.385	0.287	1.38304e-09	4	LIMS2
6.14551e-14	0.294923	0.294	0.205	1.51044e-09	4	NES
7.14521e-14	0.280423	0.376	0.286	1.75615e-09	4	DOCK9
8.99864e-14	0.302622	0.34	0.25	2.21169e-09	4	ADD1
9.92881e-14	0.306242	0.634	0.557	2.4403e-09	4	ATP5PF
1.66327e-13	0.266507	0.712	0.645	4.08798e-09	4	YBX3
4.69244e-13	0.308172	0.259	0.176	1.15331e-08	4	GBP1
4.70111e-13	0.352387	0.205	0.133	1.15544e-08	4	PLCB1
4.85e-13	0.34621	0.402	0.309	1.19203e-08	4	GRASP
5.99641e-13	0.360474	0.248	0.17	1.4738e-08	4	ODF3B
7.66283e-13	0.340446	0.243	0.165	1.88337e-08	4	TPM2
9.65156e-13	0.323815	0.323	0.239	2.37216e-08	4	SULF2
1.00601e-12	0.323708	0.24	0.162	2.47256e-08	4	PTPN14
1.33799e-12	0.37564	0.59	0.511	3.2885e-08	4	FOSB
2.06026e-12	0.343843	0.205	0.135	5.06372e-08	4	CEBPB
2.16153e-12	0.299763	0.231	0.154	5.31261e-08	4	NRARP
4.56382e-12	0.298522	0.28	0.2	1.1217e-07	4	MEF2A
5.56114e-12	0.304899	0.327	0.246	1.36682e-07	4	NCKAP1
5.98579e-12	0.287197	0.219	0.148	1.47119e-07	4	PXDC1
6.33438e-12	0.277327	0.341	0.254	1.55686e-07	4	IL33
7.19647e-12	0.284038	0.353	0.271	1.76875e-07	4	PTPN12
7.55275e-12	0.330047	0.453	0.369	1.85631e-07	4	GIMAP1
9.40818e-12	0.314367	0.244	0.17	2.31234e-07	4	LGALS9
1.0358e-11	0.273324	0.21	0.139	2.54579e-07	4	AOPEP
1.53212e-11	0.281979	0.208	0.139	3.76565e-07	4	PARVA
1.54203e-11	0.308344	0.355	0.277	3.78999e-07	4	ARL6IP5
2.11969e-11	0.259856	0.303	0.223	5.20977e-07	4	FRYL
2.71771e-11	0.331529	0.313	0.238	6.67958e-07	4	APOL3
2.7794e-11	0.267608	0.304	0.227	6.8312e-07	4	FNIP2
3.63784e-11	0.289354	0.22	0.15	8.94109e-07	4	IFIT1
4.12376e-11	0.326752	0.259	0.186	1.01354e-06	4	TNFRSF1B
4.21776e-11	0.354138	0.362	0.285	1.03664e-06	4	PLEC
4.40617e-11	0.256899	0.469	0.385	1.08295e-06	4	MYCT1
5.26223e-11	0.320227	0.308	0.23	1.29335e-06	4	EIF2AK2
5.47317e-11	0.338606	0.337	0.261	1.3452e-06	4	HDGFL3
5.49895e-11	0.275832	0.351	0.269	1.35153e-06	4	PARP14
5.81186e-11	0.283299	0.424	0.346	1.42844e-06	4	SERPINB6
7.46377e-11	0.721156	0.499	0.411	1.83444e-06	4	CLU
1.13261e-10	0.268194	0.588	0.522	2.78372e-06	4	DSTN
1.89069e-10	0.289819	0.533	0.461	4.64693e-06	4	NDUFC2
1.90459e-10	0.286997	0.362	0.284	4.68109e-06	4	FOSL2
2.2168e-10	0.278583	0.372	0.295	5.44846e-06	4	MYO1C
2.32682e-10	0.259902	0.429	0.345	5.71887e-06	4	DST
2.76692e-10	0.322371	0.216	0.151	6.80053e-06	4	CMTM8
3.46666e-10	0.329692	0.361	0.291	8.52036e-06	4	SPTAN1
6.43591e-10	0.275087	0.277	0.207	1.58182e-05	4	LEPROTL1
8.01789e-10	0.3195	0.296	0.224	1.97064e-05	4	SHISA5
9.73286e-10	0.269277	0.256	0.186	2.39214e-05	4	ITGB4
1.00413e-09	0.257416	0.226	0.16	2.46794e-05	4	FILIP1L
1.10676e-09	0.368417	0.417	0.348	2.7202e-05	4	PLPP1
1.18311e-09	0.262186	0.315	0.245	2.90785e-05	4	WWTR1
1.60965e-09	0.25575	0.294	0.225	3.95619e-05	4	PCMTD1
1.7994e-09	0.372146	0.391	0.325	4.42257e-05	4	ATP1B3
1.8772e-09	0.275477	0.463	0.4	4.61378e-05	4	S1PR1
2.67806e-09	0.28229	0.355	0.28	6.58213e-05	4	GADD45A
3.99132e-09	0.296868	0.293	0.229	9.80988e-05	4	OAZ2
4.1023e-09	0.25532	0.259	0.192	0.000100826	4	CNOT6L
4.13984e-09	0.28743	0.353	0.286	0.000101749	4	ECE1
5.88673e-09	0.26874	0.347	0.275	0.000144684	4	DDAH2
9.14909e-09	0.300445	0.32	0.253	0.000224866	4	ADAR
1.4217e-08	0.258286	0.395	0.326	0.000349426	4	GNB1
1.42942e-08	0.250725	0.324	0.256	0.000351323	4	PLXDC2
2.50115e-08	0.282592	0.355	0.29	0.000614732	4	TERF2IP
3.1218e-08	0.25582	0.268	0.206	0.000767277	4	UBE2J1
8.48049e-08	0.331967	0.231	0.176	0.00208434	4	TMEM30A
