# Supplementary material for: Single-cell transcriptomics reveals zinc and copper ions homeostasis in epicardial adipose tissue of heart failure
Source: Int J Biol Sci. 2023 Jul 31;19(13):4036–51. doi: 10.7150/ijbs.82844 (PMC10496493; doi:10.7150/ijbs.82844)
Supplement: Supplementary file 1 — Supplementary figures and tables. [file ijbsv19p4036s1.zip › Supplementary Table S6.xls]

## Sheet: Table S6 Fibroblasts_sig_markge
p_val	avg_log2FC	pct.1	pct.2	p_val_adj	cluster	gene
1.19835e-163	0.625582	0.886	0.874	2.9453e-159	0	C7
6.92495e-127	0.493472	0.95	0.946	1.70201e-122	0	FOS
4.64729e-105	0.673676	0.819	0.823	1.14221e-100	0	IGFBP5
1.20062e-84	0.555571	0.806	0.846	2.95087e-80	0	EGR1
7.1652e-74	0.590206	0.984	0.992	1.76106e-69	0	MALAT1
3.17868e-72	1.20051	0.528	0.453	7.81257e-68	0	IGFBP3
2.87182e-67	0.525347	0.699	0.636	7.05837e-63	0	FABP4
6.7354e-57	0.346798	0.892	0.967	1.65543e-52	0	RPS27
4.09989e-56	0.329485	0.99	0.987	1.00767e-51	0	CFD
1.14394e-46	0.291264	0.901	0.971	2.81157e-42	0	RPS15A
2.87691e-46	0.4173	0.772	0.849	7.07087e-42	0	DPT
1.56927e-42	0.836988	0.163	0.314	3.85696e-38	0	IGKC
3.90899e-36	0.296203	0.886	0.923	9.60752e-32	0	JUNB
4.38185e-35	0.485764	0.749	0.826	1.07697e-30	0	GPX3
5.2557e-34	0.779513	0.562	0.606	1.29175e-29	0	PDK4
2.53493e-32	0.26743	0.856	0.948	6.23036e-28	0	RPL21
3.16076e-32	0.458636	0.753	0.828	7.76851e-28	0	ABCA8
5.35066e-32	0.25177	0.172	0.308	1.31508e-27	0	MDM4
5.39104e-32	0.250665	0.257	0.436	1.32501e-27	0	TNRC6B
9.28974e-32	1.14849	0.293	0.226	2.28323e-27	0	DEPP1
1.31252e-31	0.257031	0.249	0.42	3.22592e-27	0	FTX
3.28981e-31	0.341346	0.79	0.849	8.0857e-27	0	TXNIP
6.30263e-31	0.310858	0.349	0.556	1.54906e-26	0	CCNL1
4.61291e-30	0.252335	0.371	0.612	1.13376e-25	0	ARGLU1
2.35186e-28	0.347659	0.843	0.879	5.7804e-24	0	JUN
1.42101e-24	0.272208	0.146	0.251	3.49255e-20	0	C1orf56
5.00639e-23	0.257097	0.921	0.981	1.23047e-18	0	TMSB4X
2.31359e-20	0.267381	0.225	0.354	5.68633e-16	0	ABCA10
7.07928e-20	0.30933	0.144	0.24	1.73995e-15	0	INSR
5.51308e-19	0.284601	0.796	0.891	1.35501e-14	0	SELENOP
2.02508e-17	0.322664	0.248	0.376	4.97724e-13	0	INMT
3.63478e-17	0.272913	0.8	0.926	8.93355e-13	0	RPL13A
1.15032e-16	0.265298	0.256	0.398	2.82725e-12	0	FOXO3
1.24858e-16	0.288157	0.189	0.296	3.06875e-12	0	FOSL2
2.49672e-16	0.31337	0.234	0.366	6.13645e-12	0	TAF1D
2.89322e-16	0.392827	0.367	0.565	7.11096e-12	0	HNRNPH1
1.07729e-15	0.381918	0.17	0.265	2.64777e-11	0	RBM6
1.90923e-15	0.293704	0.272	0.408	4.6925e-11	0	INTS6
2.31032e-15	0.373186	0.241	0.361	5.6783e-11	0	AC020916.1
4.42735e-15	0.299282	0.204	0.31	1.08815e-10	0	SYNPO2
4.59049e-15	0.299586	0.164	0.254	1.12825e-10	0	RORA
1.23633e-14	0.624845	0.578	0.682	3.03866e-10	0	TSC22D3
1.76555e-14	0.510861	0.692	0.751	4.33936e-10	0	FOSB
4.24928e-14	0.727023	0.51	0.602	1.04439e-09	0	ZFAND5
3.43516e-13	0.356411	0.262	0.396	8.44293e-09	0	ECHDC2
4.13397e-13	0.300396	0.436	0.659	1.01605e-08	0	RBM39
6.00245e-13	0.327352	0.199	0.3	1.47528e-08	0	ABHD5
4.39215e-12	0.307588	0.189	0.279	1.0795e-07	0	DIO3OS
8.3474e-12	0.349888	0.42	0.628	2.05162e-07	0	N4BP2L2
1.95212e-11	0.789423	0.297	0.282	4.79791e-07	0	SCN7A
3.89837e-11	0.309376	0.685	0.835	9.58143e-07	0	RPL27A
5.47995e-11	0.287091	0.377	0.547	1.34686e-06	0	EBF1
1.65848e-09	0.538088	0.534	0.649	4.07622e-05	0	ZBTB16
2.31274e-09	0.283838	0.246	0.358	5.68425e-05	0	ANG
3.16265e-09	0.281768	0.366	0.508	7.77316e-05	0	ADAMTS1
4.43182e-09	0.261369	0.44	0.627	0.000108925	0	HSPG2
8.70084e-09	0.32466	0.211	0.303	0.000213849	0	JADE1
1.23119e-08	0.295737	0.669	0.838	0.000302603	0	CIRBP
3.14335e-08	0.269321	0.515	0.724	0.000772573	0	WSB1
4.40314e-08	0.28495	0.615	0.645	0.0010822	0	ADH1B
8.03223e-08	0.292258	0.378	0.539	0.00197416	0	MAP1LC3A
2.00939e-07	0.275342	0.678	0.845	0.00493868	0	RPL38
3.38196e-07	0.264289	0.199	0.278	0.00831217	0	DRAM2
3.96355e-07	0.288216	0.166	0.231	0.00974161	0	C6
0	1.20293	0.884	0.592	0	1	CD81
0	1.00038	0.746	0.322	0	1	SERPINA3
0	0.867905	0.727	0.336	0	1	SFRP1
0	0.849024	0.446	0.084	0	1	VIT
0	0.739919	0.748	0.331	0	1	SCPEP1
0	0.708018	0.999	0.976	0	1	GSN
0	0.706256	0.739	0.336	0	1	TMEM176B
0	0.546829	0.441	0.116	0	1	PKDCC
0	0.425888	0.352	0.074	0	1	PTGFR
3.49586e-304	0.496581	0.588	0.215	8.59211e-300	1	MXRA7
5.71205e-303	0.427911	0.601	0.225	1.40391e-298	1	MAN1A1
3.30273e-301	0.835213	0.495	0.155	8.11744e-297	1	CCN5
1.59913e-299	0.631867	0.773	0.358	3.93033e-295	1	FMO2
2.15051e-292	0.556751	1	0.985	5.28553e-288	1	DCN
2.2349e-292	0.638614	0.847	0.434	5.49294e-288	1	EFEMP1
1.30274e-289	0.581086	0.999	0.984	3.20187e-285	1	CFD
2.86283e-286	0.546951	0.46	0.144	7.03626e-282	1	CDO1
4.77526e-285	0.635978	0.655	0.285	1.17366e-280	1	TMEM176A
1.65316e-283	0.563145	0.326	0.072	4.06314e-279	1	CP
3.32108e-279	0.455538	0.384	0.1	8.16254e-275	1	APCDD1
4.64796e-279	0.70283	0.825	0.465	1.14238e-274	1	GAS6
1.50752e-276	0.541241	0.866	0.484	3.70519e-272	1	EPHX1
4.13945e-275	0.483558	0.998	0.955	1.01739e-270	1	VIM
7.86549e-275	0.670854	0.97	0.766	1.93318e-270	1	TIMP3
6.45902e-270	0.347986	0.395	0.108	1.5875e-265	1	CHRDL1
2.12762e-266	0.42252	0.566	0.215	5.22927e-262	1	PCYOX1
2.9284e-266	0.488513	0.345	0.087	7.19742e-262	1	TSKU
4.01507e-264	0.426985	0.426	0.132	9.86824e-260	1	AKR1C3
2.06144e-263	0.836611	0.671	0.341	5.06662e-259	1	CES1
8.31897e-262	0.418031	0.377	0.103	2.04464e-257	1	JDP2
8.30492e-261	0.371925	0.471	0.153	2.04118e-256	1	SLC66A1L
1.88759e-250	0.503218	0.747	0.383	4.63933e-246	1	PRNP
4.8109e-250	0.428804	0.375	0.107	1.18242e-245	1	NFIL3
2.33123e-249	0.413576	0.498	0.178	5.72969e-245	1	SPOCK1
3.84429e-243	0.352559	0.558	0.214	9.4485e-239	1	VEGFB
8.66997e-242	0.764176	0.458	0.161	2.13091e-237	1	RASD1
1.39693e-241	0.395329	0.583	0.246	3.43338e-237	1	CDK2AP1
3.93067e-239	0.295687	0.678	0.298	9.6608e-235	1	SAMHD1
4.80059e-236	0.54401	0.808	0.434	1.17989e-231	1	PODN
5.49511e-233	0.458757	0.384	0.119	1.35059e-228	1	TIPARP
7.13703e-232	0.433804	0.552	0.223	1.75414e-227	1	LAMA2
1.1455e-231	0.99194	0.926	0.758	2.81541e-227	1	PTGDS
1.46078e-231	0.493704	0.659	0.307	3.5903e-227	1	LARP6
1.0264e-229	0.386125	0.244	0.047	2.52267e-225	1	SERPINA5
2.33277e-229	0.320965	0.505	0.19	5.73349e-225	1	PCDH9
4.61234e-229	0.599017	0.941	0.691	1.13362e-224	1	MGST1
2.74101e-228	0.352568	0.466	0.169	6.73685e-224	1	RHOQ
3.76502e-228	0.801323	0.87	0.613	9.25366e-224	1	JUND
1.97762e-226	0.487323	0.69	0.338	4.86059e-222	1	HSPB6
7.87787e-226	0.582411	0.444	0.161	1.93622e-221	1	MAFF
1.61283e-224	0.319169	0.271	0.059	3.96401e-220	1	CHL1
1.50275e-222	0.381195	0.33	0.092	3.69347e-218	1	SREBF1
4.33308e-222	0.366977	0.253	0.052	1.06498e-217	1	MASP1
6.79268e-222	0.860396	0.543	0.24	1.66951e-217	1	CHI3L2
1.3897e-221	0.397965	0.629	0.279	3.4156e-217	1	CDKN1C
3.90635e-221	0.271731	0.54	0.214	9.60103e-217	1	CTSK
1.49682e-220	0.367603	0.538	0.22	3.67888e-216	1	CSRP1
1.77388e-220	0.646323	0.33	0.096	4.35984e-216	1	FBXO2
1.35374e-219	0.275506	0.327	0.089	3.32723e-215	1	ADCY3
1.36063e-219	0.39317	0.338	0.099	3.34416e-215	1	ITGBL1
1.66638e-218	0.701579	0.852	0.544	4.09563e-214	1	ADH1B
4.55506e-218	0.406692	0.512	0.198	1.11954e-213	1	EDNRB
1.04796e-217	0.383824	0.409	0.141	2.57569e-213	1	MIR22HG
1.02268e-216	0.28295	0.397	0.129	2.51353e-212	1	USP53
2.5094e-215	0.329601	0.489	0.184	6.16761e-211	1	CNTFR
3.1597e-215	0.277639	0.51	0.198	7.7659e-211	1	RRAS
1.68507e-213	0.676221	0.727	0.394	4.14157e-209	1	SOCS3
9.66254e-213	0.319696	0.637	0.286	2.37486e-208	1	ABI3BP
1.85543e-212	0.302323	0.642	0.293	4.56027e-208	1	ASPH
2.05878e-211	0.476348	0.403	0.134	5.06008e-207	1	ACKR3
3.80806e-211	0.464604	0.64	0.296	9.35945e-207	1	GAS1
1.04667e-210	0.341679	0.449	0.166	2.57251e-206	1	EGFR
3.7765e-210	0.281063	0.339	0.1	9.28189e-206	1	IER5L
3.0684e-209	0.472066	0.727	0.38	7.54151e-205	1	OAF
8.55256e-209	0.411676	0.704	0.354	2.10205e-204	1	CYB5A
3.19116e-207	0.270979	0.54	0.215	7.84323e-203	1	ABCA10
5.27686e-207	0.361267	0.643	0.306	1.29695e-202	1	LAMP2
2.39282e-206	0.355559	0.62	0.275	5.88107e-202	1	SCARA5
8.88678e-206	0.372958	0.654	0.309	2.18419e-201	1	SLIT3
2.50149e-205	0.29074	0.265	0.062	6.14816e-201	1	ANGPT1
2.54359e-205	0.325197	0.567	0.243	6.25164e-201	1	TRIOBP
7.22981e-205	0.800885	0.965	0.786	1.77694e-200	1	APOD
8.73127e-205	0.291846	0.434	0.154	2.14597e-200	1	DHRS3
2.00578e-203	0.299381	0.654	0.32	4.92981e-199	1	AKR1C1
1.37664e-202	0.440986	0.737	0.38	3.3835e-198	1	CYGB
6.99858e-202	0.309948	0.404	0.142	1.72011e-197	1	NFYB
2.71672e-201	0.284763	0.679	0.327	6.67714e-197	1	LTBP3
2.07083e-199	0.720527	0.643	0.346	5.08968e-195	1	CDH19
2.25708e-199	0.591726	0.717	0.386	5.54744e-195	1	KLF2
1.2869e-198	0.309624	0.642	0.302	3.16295e-194	1	MXRA8
2.5901e-198	0.456126	0.992	0.837	6.36594e-194	1	SERPINF1
4.33772e-198	0.447198	0.786	0.428	1.06612e-193	1	ALDH1A1
9.25583e-197	0.330678	0.504	0.207	2.2749e-192	1	FKBP5
9.53655e-197	0.358202	0.535	0.227	2.34389e-192	1	ITIH5
2.66896e-196	0.329185	0.603	0.278	6.55977e-192	1	KLF9
4.50867e-196	0.270669	0.692	0.339	1.10814e-191	1	BRI3
1.20491e-195	0.31189	0.462	0.176	2.96143e-191	1	C16orf89
4.01864e-195	0.419586	0.609	0.282	9.87701e-191	1	CILP
6.4037e-194	0.293189	0.622	0.293	1.5739e-189	1	PGRMC1
3.05645e-193	0.446396	0.31	0.09	7.51214e-189	1	VEGFD
4.82882e-193	0.464765	0.876	0.557	1.18683e-188	1	LRP1
3.33962e-192	0.256207	0.356	0.116	8.20812e-188	1	PHLDA3
2.39479e-191	0.678816	0.423	0.159	5.88591e-187	1	MYOC
3.12818e-190	0.341605	0.376	0.131	7.68845e-186	1	TXNRD1
3.62602e-189	0.351171	0.279	0.077	8.91204e-185	1	NQO1
1.62466e-187	0.493235	0.932	0.64	3.99309e-183	1	PLTP
9.14158e-187	0.326244	0.802	0.452	2.24682e-182	1	YBX3
1.85662e-186	1.01754	0.378	0.135	4.5632e-182	1	CXCL14
2.16828e-186	0.278563	0.641	0.31	5.32921e-182	1	TLE5
2.88093e-186	0.374531	0.879	0.539	7.08075e-182	1	RNASE4
2.45508e-181	0.416293	0.348	0.119	6.0341e-177	1	MID1IP1
8.98448e-181	0.456453	0.991	0.819	2.20821e-176	1	C1S
2.97869e-180	0.371442	0.405	0.154	7.32103e-176	1	IRF1
2.11423e-179	0.261295	0.487	0.205	5.19634e-175	1	CREG1
5.9142e-179	0.472335	0.764	0.441	1.45359e-174	1	MYADM
1.14109e-178	0.31568	0.698	0.361	2.80457e-174	1	BLVRB
1.94241e-177	0.29908	0.683	0.345	4.77406e-173	1	LAMB2
3.65849e-177	0.334537	0.822	0.487	8.99184e-173	1	GNAS
5.35583e-176	0.27996	0.525	0.23	1.31636e-171	1	PLBD1
8.96198e-176	0.285819	0.628	0.305	2.20268e-171	1	COMT
1.21546e-175	0.451541	0.773	0.446	2.98735e-171	1	CEBPB
3.13001e-175	0.368143	0.776	0.443	7.69294e-171	1	SQSTM1
2.13288e-174	0.458775	0.817	0.478	5.24219e-170	1	GPC3
9.36615e-174	0.507266	0.891	0.593	2.30201e-169	1	GLUL
1.84243e-173	0.323649	0.678	0.345	4.52832e-169	1	ALDH2
2.15578e-173	0.278259	0.56	0.256	5.29847e-169	1	CFI
2.6383e-172	0.301502	0.371	0.137	6.48442e-168	1	PXDC1
3.07855e-172	0.327376	0.414	0.166	7.56647e-168	1	MIDN
2.79163e-171	0.301937	0.768	0.427	6.86126e-167	1	NFE2L2
2.04408e-169	0.30147	0.261	0.073	5.02395e-165	1	MMP28
1.19136e-168	0.390986	0.899	0.579	2.92813e-164	1	CFH
1.2902e-167	0.289346	0.729	0.395	3.17105e-163	1	CTSD
1.66974e-167	0.471225	0.983	0.817	4.10388e-163	1	UBC
1.878e-167	0.395762	0.999	0.954	4.61574e-163	1	ITM2B
1.85726e-166	0.268696	0.247	0.067	4.56478e-162	1	ANGPTL5
3.22306e-164	0.531059	0.935	0.701	7.92164e-160	1	LTBP4
1.25283e-162	0.354995	0.547	0.26	3.0792e-158	1	RND3
1.31535e-162	0.26605	0.291	0.091	3.23287e-158	1	F3
9.23706e-162	0.580217	0.979	0.794	2.27028e-157	1	C3
3.34848e-159	0.310756	0.478	0.213	8.22988e-155	1	CAMK2N1
5.87836e-159	0.273838	0.454	0.193	1.44478e-154	1	SVEP1
3.92929e-158	0.311983	0.577	0.285	9.65741e-154	1	NDRG1
7.46463e-158	0.318795	0.864	0.544	1.83466e-153	1	CYBRD1
2.48694e-157	0.515758	0.975	0.867	6.1124e-153	1	SPARCL1
8.33252e-156	0.454493	0.96	0.73	2.04797e-151	1	FBLN2
1.04338e-154	0.819647	0.695	0.42	2.56442e-150	1	C11orf96
9.58589e-154	0.276313	0.868	0.537	2.35602e-149	1	LMNA
5.49403e-153	0.529683	0.951	0.723	1.35032e-148	1	CEBPD
1.28141e-152	0.259808	0.404	0.167	3.14946e-148	1	ANK2
1.3131e-152	0.419767	0.904	0.658	3.22733e-148	1	FOSB
1.46828e-149	0.269712	0.764	0.437	3.60873e-145	1	GPNMB
4.53541e-148	0.38584	0.711	0.402	1.11471e-143	1	KLF4
7.72634e-145	0.74986	0.738	0.47	1.89898e-140	1	CLU
9.29577e-144	0.368775	0.521	0.253	2.28471e-139	1	CKB
2.32121e-143	0.324641	0.741	0.425	5.70508e-139	1	HSPA5
5.98546e-142	0.395226	0.999	0.979	1.47111e-137	1	FTL
3.52484e-141	0.459589	0.733	0.431	8.66334e-137	1	MYC
5.83579e-141	0.332282	0.818	0.499	1.43432e-136	1	HTRA1
2.82724e-140	0.542297	0.941	0.752	6.94878e-136	1	ZFP36
1.49606e-138	0.485505	1	0.997	3.67701e-134	1	MGP
2.47256e-136	0.303746	0.834	0.514	6.07705e-132	1	LGALS3
4.6808e-135	0.365945	0.992	0.857	1.15045e-130	1	C1R
2.40265e-132	0.262928	0.859	0.538	5.90524e-128	1	LHFPL6
4.16899e-132	0.250118	0.803	0.483	1.02465e-127	1	CPQ
1.16396e-129	0.315449	0.865	0.568	2.86078e-125	1	PRELP
8.15094e-128	0.270118	0.257	0.089	2.00334e-123	1	CCDC71L
3.10441e-127	0.319041	0.771	0.452	7.63002e-123	1	NNMT
3.69002e-127	0.753766	0.828	0.651	9.06934e-123	1	APOE
5.77101e-127	0.520908	0.919	0.707	1.4184e-122	1	IGFBP6
3.21387e-126	0.250894	0.354	0.149	7.89905e-122	1	AOC3
7.2748e-125	0.328864	0.941	0.695	1.788e-120	1	DDX5
3.75162e-124	0.252585	0.811	0.489	9.22074e-120	1	RNH1
6.44571e-124	0.400961	0.964	0.732	1.58423e-119	1	GPX3
4.45411e-121	0.405891	0.87	0.575	1.09473e-116	1	CXCL12
4.91372e-121	0.328142	0.909	0.636	1.2077e-116	1	GPX4
1.57844e-118	0.427	0.96	0.751	3.87948e-114	1	IGFBP4
1.87382e-113	0.279415	0.306	0.125	4.60547e-109	1	TCIM
7.13356e-113	0.327128	0.627	0.375	1.75329e-108	1	PCOLCE2
1.26519e-112	0.357845	0.995	0.909	3.10959e-108	1	COL6A2
1.69965e-111	0.316387	0.819	0.53	4.1774e-107	1	RHOB
4.53807e-107	0.458964	0.971	0.885	1.11537e-102	1	JUNB
3.82136e-105	0.301913	0.978	0.809	9.39214e-101	1	SELENOP
1.0092e-104	0.36288	0.675	0.435	2.48041e-100	1	NR4A1
1.0103e-103	0.261816	0.825	0.536	2.48311e-99	1	NTRK2
4.74382e-103	0.343784	0.809	0.533	1.16594e-98	1	FHL1
1.57154e-101	0.368085	0.727	0.455	3.86254e-97	1	MT1M
3.69077e-101	0.422982	0.966	0.825	9.07118e-97	1	JUN
1.03268e-94	0.283063	0.642	0.386	2.53811e-90	1	ADAMTS1
2.26757e-93	0.252656	0.82	0.548	5.57322e-89	1	BNIP3L
5.39886e-91	0.250812	0.244	0.099	1.32693e-86	1	ZNF331
8.88581e-89	0.420875	0.944	0.749	2.18395e-84	1	MFAP4
7.03992e-87	0.388169	0.471	0.26	1.73027e-82	1	PLA2G2A
2.30329e-86	0.285409	0.652	0.408	5.66104e-82	1	ECM1
1.53576e-83	0.252858	0.333	0.162	3.77458e-79	1	ADM
2.09564e-83	0.300079	0.996	0.926	5.15066e-79	1	FBLN1
3.54209e-82	0.267067	0.99	0.855	8.70575e-78	1	CD63
2.44051e-80	0.307528	0.925	0.692	5.99829e-76	1	PNRC1
1.22808e-77	0.3183	0.981	0.933	3.01837e-73	1	FOS
6.87794e-77	0.318909	0.735	0.497	1.69046e-72	1	CCN1
2.20744e-73	0.416389	0.963	0.854	5.42544e-69	1	IGFBP7
2.5922e-62	0.376248	0.826	0.679	6.3711e-58	1	PTN
4.16293e-59	0.310223	0.333	0.188	1.02316e-54	1	ECRG4
0	2.47159	0.981	0.855	0	2	COL1A1
0	2.44398	0.545	0.052	0	2	DLK1
0	2.30814	0.806	0.319	0	2	MDK
0	2.03493	0.986	0.859	0	2	COL3A1
0	1.80416	0.976	0.823	0	2	SPARC
0	1.58759	0.996	0.952	0	2	COL1A2
0	1.47764	0.679	0.264	0	2	LOXL1
0	1.40933	0.871	0.588	0	2	TUBB
0	1.33435	0.433	0.051	0	2	POSTN
0	1.16033	0.521	0.117	0	2	GPX7
0	0.919363	0.985	0.939	0	2	TMSB10
0	0.783979	0.243	0.021	0	2	COL9A1
1.48304e-300	1.60228	0.815	0.459	3.64503e-296	2	ELN
8.03029e-300	1.17147	0.522	0.139	1.97369e-295	2	THY1
7.14304e-296	0.992363	0.437	0.099	1.75562e-291	2	NREP
6.26195e-277	1.14224	0.631	0.229	1.53906e-272	2	LRRC17
7.2919e-271	1.25723	0.764	0.408	1.7922e-266	2	SERPINH1
7.01764e-270	0.979433	0.452	0.119	1.7248e-265	2	CREB3L1
1.91338e-264	0.743403	0.976	0.901	4.70271e-260	2	SERF2
3.1144e-249	1.13013	0.711	0.328	7.65458e-245	2	MMP23B
1.3612e-243	0.972849	0.727	0.315	3.34556e-239	2	H19
1.47646e-242	1.08003	0.705	0.326	3.62885e-238	2	COL5A1
5.86641e-242	1.2403	0.803	0.471	1.44185e-237	2	IFI6
4.7987e-241	0.741776	0.289	0.049	1.17942e-236	2	ENTPD2
1.20758e-233	1.06212	0.553	0.198	2.96799e-229	2	MEST
1.09161e-228	0.796968	0.262	0.041	2.68296e-224	2	APOA1
6.66124e-216	0.759006	0.976	0.9	1.6372e-211	2	LGALS1
5.11234e-215	1.0285	0.722	0.378	1.25651e-210	2	COL5A2
5.19827e-208	1.04388	0.853	0.586	1.27763e-203	2	TUBA1A
3.32933e-203	0.682133	0.352	0.089	8.18282e-199	2	FSCN1
9.37546e-200	0.928917	0.491	0.171	2.3043e-195	2	TSPAN13
7.96893e-198	0.782658	0.386	0.104	1.9586e-193	2	TGFBI
1.04493e-196	0.561005	0.254	0.046	2.56823e-192	2	PYCR1
1.11131e-194	1.11915	0.72	0.413	2.73139e-190	2	TCF21
7.03505e-192	1.14104	0.701	0.373	1.72908e-187	2	MARCKSL1
1.16042e-189	0.917203	0.83	0.523	2.85209e-185	2	OGN
5.49332e-180	0.848368	0.455	0.158	1.35015e-175	2	MFAP2
1.59126e-175	0.693767	0.288	0.067	3.91099e-171	2	GPM6B
8.02176e-172	0.631297	0.935	0.823	1.97159e-167	2	MYL6
1.3012e-171	0.780641	0.444	0.165	3.19809e-167	2	MAGED1
8.09601e-166	0.816296	0.909	0.714	1.98984e-161	2	RPL31
2.66004e-165	0.931267	0.728	0.455	6.53784e-161	2	MAGED2
8.14908e-164	0.61578	0.364	0.112	2.00288e-159	2	BMP1
3.07253e-163	0.551368	0.994	0.978	7.55165e-159	2	EEF1A1
1.47146e-160	0.681257	0.326	0.092	3.61657e-156	2	KAZALD1
2.16086e-159	0.805528	0.91	0.715	5.31096e-155	2	RPS17
4.04791e-158	0.730753	0.908	0.761	9.94895e-154	2	EEF1G
8.08935e-154	0.642546	0.959	0.875	1.9882e-149	2	RPL13A
2.93131e-153	0.731368	0.941	0.807	7.20457e-149	2	PCOLCE
3.74056e-152	0.66353	0.914	0.79	9.19355e-148	2	UBB
4.167e-148	0.594334	0.929	0.835	1.02417e-143	2	H3F3A
3.22086e-147	0.708869	0.901	0.707	7.91622e-143	2	PPIB
1.59533e-146	0.695201	0.927	0.766	3.92101e-142	2	RPL27A
4.79631e-146	0.764309	0.862	0.682	1.17884e-141	2	RPL4
8.36426e-145	0.813571	0.75	0.463	2.05577e-140	2	SERPINE2
1.65288e-141	0.768766	0.715	0.443	4.06244e-137	2	RCN1
4.49501e-141	0.80839	0.83	0.646	1.10478e-136	2	HNRNPA1
1.35929e-140	0.447546	0.2	0.039	3.34087e-136	2	C1QTNF6
2.20693e-140	0.838566	0.483	0.21	5.4242e-136	2	SCRG1
1.03774e-138	0.789615	0.959	0.862	2.55056e-134	2	PLAC9
4.03566e-138	0.821319	0.67	0.377	9.91885e-134	2	SNAI2
4.98267e-137	0.67506	0.941	0.807	1.22464e-132	2	DPT
1.84207e-134	0.76568	0.647	0.371	4.52744e-130	2	PHGDH
2.6065e-133	0.778358	0.821	0.615	6.40625e-129	2	OLFML3
1.31824e-132	0.751576	0.504	0.229	3.23997e-128	2	LINC02802
3.24894e-130	0.787618	0.605	0.324	7.98525e-126	2	CLEC11A
1.2574e-129	0.539492	0.967	0.877	3.09044e-125	2	RPL3
2.40186e-127	0.566361	0.929	0.824	5.90329e-123	2	RPS11
2.12529e-125	0.702307	0.813	0.607	5.22354e-121	2	PPDPF
3.68803e-125	0.86499	0.581	0.3	9.06444e-121	2	SOX4
3.99008e-125	0.589162	0.243	0.064	9.80683e-121	2	COL9A3
2.03385e-121	0.709669	0.649	0.385	4.9988e-117	2	RBP1
4.3783e-121	0.718406	0.759	0.534	1.0761e-116	2	EFEMP2
6.90242e-120	0.490425	0.252	0.071	1.69648e-115	2	CCDC28B
5.02284e-119	0.611729	0.905	0.74	1.23451e-114	2	RPS20
2.13697e-118	0.895533	0.725	0.49	5.25225e-114	2	ID2
2.67934e-118	0.486511	0.262	0.077	6.58528e-114	2	IDH2
3.59879e-118	0.83858	0.836	0.643	8.84511e-114	2	TUBA1B
7.74829e-118	0.78187	0.713	0.46	1.90437e-113	2	TENT5A
1.84754e-117	0.750904	0.719	0.489	4.54089e-113	2	KDELR2
7.54185e-117	0.50654	0.975	0.897	1.85364e-112	2	RPLP2
4.50067e-116	0.629002	0.813	0.615	1.10617e-111	2	SSR2
3.15407e-115	0.711907	0.716	0.487	7.75208e-111	2	BEX3
8.21686e-114	0.566944	0.909	0.774	2.01954e-109	2	RPL27
9.71662e-113	0.599149	0.887	0.748	2.38815e-108	2	EEF2
1.58837e-109	0.527768	0.871	0.709	3.90389e-105	2	MORF4L1
2.82366e-109	0.45507	0.971	0.928	6.93998e-105	2	RPS18
2.93087e-109	0.683023	0.889	0.718	7.2035e-105	2	SRPX
5.84573e-108	0.449242	0.894	0.623	1.43676e-103	2	FABP4
2.01966e-107	0.471189	0.959	0.873	4.96391e-103	2	RPS6
2.55217e-107	0.644085	0.687	0.454	6.27273e-103	2	HMGN1
1.94663e-106	0.633684	0.853	0.679	4.78444e-102	2	SSR4
3.56818e-105	0.497951	0.944	0.827	8.76986e-101	2	RPS29
1.93807e-104	0.447223	0.202	0.051	4.76339e-100	2	HHIP
1.44621e-103	0.515219	0.481	0.232	3.55449e-99	2	KCTD12
1.55317e-103	0.555895	0.279	0.093	3.81738e-99	2	CRABP2
1.09187e-101	0.577001	0.337	0.135	2.68359e-97	2	P3H1
1.84778e-100	0.460332	0.749	0.439	4.54147e-96	2	IGFBP3
1.22686e-99	0.570937	0.365	0.154	3.01537e-95	2	SPON1
1.23549e-96	0.482776	0.936	0.835	3.03659e-92	2	RPLP0
3.793e-96	0.376699	0.991	0.961	9.32242e-92	2	RPL41
1.14774e-95	0.379772	0.983	0.943	2.82092e-91	2	RPS15A
1.63529e-95	0.647485	0.735	0.526	4.01923e-91	2	ARF4
8.53363e-95	0.57009	0.766	0.564	2.0974e-90	2	NENF
6.24472e-93	0.596249	0.475	0.244	1.53483e-88	2	ITM2C
1.19487e-92	0.453812	0.953	0.863	2.93676e-88	2	RPL37A
6.33288e-91	0.411236	0.963	0.883	1.5565e-86	2	RPL17
8.90702e-91	0.500797	0.92	0.797	2.18917e-86	2	RPL36A
3.23126e-90	0.54064	0.573	0.336	7.94179e-86	2	IL11RA
3.73433e-90	0.437743	0.401	0.172	9.17824e-86	2	RBP7
3.23084e-89	0.517003	0.889	0.746	7.94076e-85	2	RPL23
5.88256e-89	0.613819	0.516	0.303	1.44581e-84	2	TMED3
1.56626e-88	0.604476	0.761	0.57	3.84955e-84	2	PRDX4
1.64549e-88	0.440926	0.27	0.096	4.0443e-84	2	MDFI
7.6649e-88	0.613339	0.408	0.197	1.88388e-83	2	MMP14
2.21473e-87	0.494543	0.247	0.083	5.44337e-83	2	STMN1
2.95209e-87	0.642308	0.633	0.413	7.25565e-83	2	EMILIN1
5.51907e-87	0.54273	0.804	0.623	1.35648e-82	2	SLC25A6
1.32879e-86	0.564696	0.681	0.428	3.2659e-82	2	RPS4Y1
2.46418e-86	0.583491	0.666	0.438	6.05647e-82	2	PPIC
4.72957e-85	0.315421	0.996	0.987	1.16243e-80	2	RPL10
5.15231e-85	0.580191	0.359	0.167	1.26633e-80	2	KDELR3
7.07596e-85	0.394917	0.952	0.882	1.73913e-80	2	RPL15
9.85199e-85	0.434777	0.887	0.754	2.42142e-80	2	GABARAP
1.59766e-84	0.646614	0.499	0.289	3.92673e-80	2	FKBP10
2.97377e-84	0.360058	0.959	0.864	7.30893e-80	2	TIMP1
7.49879e-84	0.584241	0.43	0.226	1.84305e-79	2	CKAP4
8.94784e-84	0.409252	0.215	0.067	2.1992e-79	2	HHIP-AS1
1.63878e-83	0.549556	0.655	0.44	4.0278e-79	2	RHOC
3.64906e-81	0.599426	0.449	0.246	8.96866e-77	2	P4HA2
1.48923e-80	0.63877	0.665	0.432	3.66023e-76	2	IL32
3.41184e-80	0.457779	0.896	0.767	8.38562e-76	2	RPS10
4.77881e-80	0.589443	0.478	0.27	1.17454e-75	2	ST3GAL4
9.33722e-79	0.456387	0.222	0.075	2.2949e-74	2	CHODL
3.2032e-78	0.452587	0.945	0.84	7.87282e-74	2	ITM2A
4.88813e-78	0.569528	0.537	0.311	1.2014e-73	2	FAIM2
7.86743e-78	0.478445	0.762	0.556	1.93366e-73	2	TMED2
1.46375e-77	0.510569	0.875	0.731	3.5976e-73	2	FCGRT
1.69695e-77	0.557873	0.48	0.264	4.17075e-73	2	FXYD6
2.06901e-77	0.467054	0.811	0.598	5.08521e-73	2	MARCKS
3.03515e-77	0.480364	0.849	0.694	7.4598e-73	2	SNHG29
3.51841e-77	0.606161	0.597	0.378	8.64755e-73	2	ANGPTL2
5.6616e-77	0.470658	0.29	0.119	1.39151e-72	2	C1QTNF2
2.17375e-76	0.417543	0.247	0.093	5.34264e-72	2	P3H4
3.41819e-76	0.360647	0.986	0.954	8.40124e-72	2	ACTB
1.0184e-75	0.393161	0.956	0.886	2.50303e-71	2	RPS2
1.28373e-75	0.435709	0.293	0.122	3.15514e-71	2	GTDC1
8.90914e-75	0.536329	0.746	0.565	2.18969e-70	2	VKORC1
1.12552e-74	0.510117	0.42	0.223	2.76631e-70	2	GULP1
2.87278e-74	0.394324	0.941	0.862	7.06071e-70	2	RPL6
9.49666e-74	0.556138	0.679	0.482	2.33409e-69	2	ISLR
1.13066e-72	0.492225	0.235	0.087	2.77894e-68	2	FNDC1
2.19641e-72	0.600796	0.59	0.393	5.39832e-68	2	RCN3
2.52398e-72	0.528338	0.738	0.547	6.20344e-68	2	LY6E
2.45479e-71	0.5547	0.667	0.462	6.03339e-67	2	CAVIN3
4.02365e-71	0.438732	0.802	0.633	9.88933e-67	2	ELOB
4.90405e-71	0.458809	0.292	0.127	1.20532e-66	2	KCNJ8
4.92627e-71	0.392668	0.295	0.126	1.21078e-66	2	CCDC8
3.66909e-70	0.468181	0.42	0.219	9.0179e-66	2	CSRP2
5.7226e-69	0.408578	0.917	0.772	1.4065e-64	2	RPL38
1.05908e-68	0.362864	0.939	0.843	2.603e-64	2	RPL23A
2.08875e-68	0.473279	0.854	0.703	5.13373e-64	2	CD99
3.29812e-68	0.482751	0.768	0.579	8.10611e-64	2	PTMS
1.65549e-67	0.399609	0.238	0.094	4.06887e-63	2	QPRT
7.32167e-67	0.473846	0.9	0.759	1.79952e-62	2	ANXA2
9.60029e-67	0.47581	0.775	0.598	2.35956e-62	2	HMGN2
1.05459e-66	0.486584	0.702	0.51	2.59197e-62	2	P4HB
2.66291e-66	0.434012	0.666	0.468	6.54489e-62	2	NDUFB11
7.52284e-66	0.376461	0.948	0.883	1.84896e-61	2	ACTG1
1.19668e-65	0.38623	0.258	0.107	2.94119e-61	2	INSIG1
2.23139e-65	0.326408	0.968	0.911	5.4843e-61	2	RPL21
2.55716e-65	0.318567	0.985	0.956	6.28499e-61	2	RPS12
4.16337e-65	0.46818	0.64	0.447	1.02327e-60	2	JTB
4.43169e-65	0.363694	0.994	0.951	1.08922e-60	2	LUM
5.69302e-64	0.526107	0.62	0.401	1.39923e-59	2	ID3
6.90141e-64	0.432296	0.489	0.294	1.69623e-59	2	ARF5
7.87542e-64	0.484349	0.348	0.178	1.93562e-59	2	PXDN
7.95474e-64	0.471186	0.645	0.449	1.95512e-59	2	TCEAL9
2.19509e-63	0.337817	0.958	0.882	5.3951e-59	2	RPS3
3.64814e-63	0.389421	0.209	0.077	8.9664e-59	2	NR2F2-AS1
3.76594e-63	0.495146	0.466	0.283	9.25592e-59	2	FKBP7
7.93514e-63	0.438686	0.797	0.634	1.9503e-58	2	OST4
1.87856e-62	0.488496	0.351	0.182	4.61711e-58	2	P3H3
1.04478e-61	0.404395	0.515	0.304	2.56787e-57	2	DDIT4
1.27894e-61	0.403649	0.883	0.772	3.14339e-57	2	CALM2
1.66681e-61	0.761271	0.322	0.158	4.09669e-57	2	ISG15
1.97349e-61	0.431934	0.371	0.195	4.85044e-57	2	KLHDC3
5.59912e-61	0.48515	0.549	0.359	1.37615e-56	2	ARHGDIB
6.18215e-61	0.425403	0.853	0.713	1.51945e-56	2	MIF
7.91765e-61	0.599982	0.238	0.099	1.946e-56	2	S100B
1.72472e-60	0.422372	0.716	0.529	4.23901e-56	2	SNRPD2
1.89158e-60	0.356136	0.936	0.843	4.64912e-56	2	RPL7
4.73191e-60	0.401348	0.805	0.65	1.16301e-55	2	EDF1
4.96101e-60	0.474068	0.419	0.235	1.21932e-55	2	SOX9
5.01042e-60	0.484382	0.661	0.488	1.23146e-55	2	MYDGF
5.39465e-60	0.506069	0.411	0.232	1.3259e-55	2	OSR1
1.54786e-59	0.447942	0.379	0.202	3.80433e-55	2	EIF4EBP1
1.70961e-59	0.452051	0.283	0.133	4.20188e-55	2	SMTN
2.2e-59	0.417169	0.774	0.605	5.40716e-55	2	TMEM258
3.85997e-59	0.371791	0.316	0.157	9.48703e-55	2	SEPTIN9
5.20134e-59	0.43948	0.352	0.185	1.27839e-54	2	PDLIM7
1.48807e-58	0.49349	0.511	0.33	3.65737e-54	2	CERCAM
4.20233e-58	0.324891	0.965	0.886	1.03285e-53	2	CD63
4.27616e-58	0.315867	0.202	0.076	1.05099e-53	2	SNHG18
4.87413e-58	0.324417	0.932	0.848	1.19796e-53	2	RPL35
1.14469e-57	0.462551	0.59	0.411	2.81342e-53	2	ERP29
2.11387e-57	0.365177	0.755	0.571	5.19547e-53	2	SEC61G
2.46005e-57	0.377967	0.248	0.108	6.04632e-53	2	DBP
2.6342e-57	0.463503	0.309	0.152	6.47433e-53	2	FAM43A
6.73849e-57	0.359122	0.931	0.83	1.65619e-52	2	COL6A1
7.01316e-57	0.402303	0.833	0.633	1.72369e-52	2	RARRES2
8.0779e-57	0.753342	0.416	0.237	1.98539e-52	2	ASPN
9.98347e-57	0.417439	0.735	0.566	2.45374e-52	2	PARK7
2.4262e-56	0.422047	0.825	0.675	5.96311e-52	2	C12orf57
3.64486e-56	0.435861	0.402	0.232	8.95834e-52	2	MAGEH1
4.38404e-56	0.293879	0.959	0.887	1.07751e-51	2	RPL35A
7.54497e-56	0.432044	0.358	0.198	1.8544e-51	2	SEC13
1.23732e-55	0.448721	0.713	0.54	3.04109e-51	2	MORF4L2
1.75882e-55	0.451349	0.369	0.203	4.32283e-51	2	TGFB1I1
1.94168e-55	0.413354	0.704	0.524	4.77227e-51	2	UQCRQ
1.96814e-55	0.287398	0.979	0.94	4.8373e-51	2	RPS8
2.64523e-55	0.402017	0.612	0.436	6.50144e-51	2	AP2M1
1.41398e-54	0.308063	0.963	0.89	3.47528e-50	2	RPS19
1.58363e-54	0.366736	0.903	0.786	3.89225e-50	2	RPSA
2.49211e-54	0.358582	0.592	0.402	6.1251e-50	2	TPM4
3.04533e-54	0.364716	0.225	0.096	7.48481e-50	2	BTBD3
6.40891e-54	0.406823	0.692	0.515	1.57518e-49	2	OSTC
8.19054e-54	0.399957	0.627	0.451	2.01307e-49	2	CUTA
1.8551e-53	0.449635	0.532	0.359	4.55945e-49	2	CNPY2
3.29382e-53	0.338387	0.97	0.901	8.09554e-49	2	IFITM3
1.29609e-52	0.37619	0.779	0.613	3.18552e-48	2	NFIB
2.20552e-52	0.352886	0.768	0.599	5.42072e-48	2	COX7A2
3.31772e-52	0.313883	0.943	0.838	8.15429e-48	2	RPS5
4.12064e-52	0.369959	0.727	0.564	1.01277e-47	2	UQCR11
4.93853e-52	0.422056	0.691	0.523	1.21379e-47	2	DBI
5.96747e-52	0.45609	0.583	0.409	1.46669e-47	2	LSP1
1.51631e-51	0.397249	0.343	0.188	3.7268e-47	2	PLOD1
2.18495e-51	0.408784	0.448	0.281	5.37017e-47	2	RALY
8.64705e-51	0.424351	0.507	0.338	2.12527e-46	2	YIF1A
9.7486e-51	0.37762	0.697	0.528	2.39601e-46	2	PHPT1
1.53553e-50	0.390337	0.725	0.551	3.77402e-46	2	PRDX5
3.02879e-50	0.376388	0.377	0.215	7.44416e-46	2	DBN1
5.70613e-50	0.360712	0.816	0.667	1.40245e-45	2	NDUFA4
7.3643e-50	0.370472	0.744	0.572	1.81e-45	2	NDUFS5
1.80967e-49	0.391048	0.574	0.402	4.4478e-45	2	ERGIC3
2.32212e-49	0.285849	0.961	0.908	5.70732e-45	2	RPL37
3.91325e-49	0.437314	0.527	0.365	9.61799e-45	2	TMED9
4.13324e-49	0.39394	0.8	0.64	1.01587e-44	2	CALR
5.66869e-49	0.37937	0.341	0.188	1.39325e-44	2	FKBP11
7.69543e-49	0.440375	0.524	0.36	1.89138e-44	2	IFI27L2
8.32952e-49	0.311938	0.939	0.856	2.04723e-44	2	RPL5
1.05055e-48	0.400109	0.613	0.442	2.58203e-44	2	CALU
1.78858e-48	0.344149	0.461	0.287	4.39598e-44	2	SPATS2L
2.81992e-48	0.270474	0.961	0.91	6.93079e-44	2	RPL18A
6.39345e-48	0.35411	0.894	0.759	1.57138e-43	2	GAPDH
1.29676e-47	0.407545	0.422	0.264	3.18717e-43	2	NME4
3.68765e-47	0.291695	0.943	0.847	9.0635e-43	2	RPS16
4.00456e-47	0.380978	0.375	0.221	9.84241e-43	2	GPX8
5.33024e-47	0.364398	0.457	0.295	1.31007e-42	2	ZNF428
1.44636e-46	0.324883	0.375	0.219	3.55487e-42	2	OAZ2
2.8066e-46	0.291115	0.939	0.86	6.89805e-42	2	RPS9
3.43753e-46	0.346268	0.802	0.633	8.44877e-42	2	NME2
3.98955e-46	0.436577	0.488	0.318	9.8055e-42	2	ANGPTL1
4.36441e-46	0.375316	0.612	0.452	1.07269e-41	2	CAPZB
5.69493e-46	0.332316	0.254	0.127	1.3997e-41	2	PRAF2
7.82268e-46	0.410815	0.785	0.62	1.92266e-41	2	IGF1
9.91155e-46	0.353601	0.422	0.267	2.43606e-41	2	COPZ1
1.142e-45	0.378676	0.594	0.434	2.80682e-41	2	ANAPC11
1.29356e-45	0.370272	0.509	0.347	3.1793e-41	2	TCEAL8
1.30127e-45	0.662311	0.741	0.586	3.19825e-41	2	SH3BGRL3
1.33471e-45	0.39236	0.341	0.195	3.28044e-41	2	TPST1
3.21892e-45	0.35685	0.341	0.197	7.91146e-41	2	POLD2
4.84422e-45	0.447398	0.447	0.286	1.19061e-40	2	ATP6V0D1
7.48211e-45	0.365035	0.582	0.412	1.83895e-40	2	EIF3L
9.01328e-45	0.361368	0.65	0.478	2.21529e-40	2	ATF4
1.44884e-44	0.398516	0.515	0.359	3.56095e-40	2	ATP5F1A
1.72214e-44	0.379733	0.423	0.275	4.23267e-40	2	CDK4
3.97506e-44	0.258565	0.967	0.918	9.7699e-40	2	RPS23
9.55779e-44	0.329583	0.643	0.473	2.34911e-39	2	UQCRH
1.55812e-43	0.329095	0.657	0.489	3.82955e-39	2	CNN3
5.3472e-43	0.441753	0.348	0.199	1.31423e-38	2	HES1
7.11722e-43	0.335849	0.822	0.666	1.74927e-38	2	CFL1
9.05796e-43	0.33022	0.335	0.192	2.22627e-38	2	SRPK2
1.06552e-42	0.365217	0.451	0.296	2.61883e-38	2	TAX1BP3
1.27064e-42	0.430718	0.402	0.251	3.12298e-38	2	C1QTNF1
1.30799e-42	0.382729	0.491	0.337	3.21477e-38	2	HDLBP
1.51952e-42	0.346963	0.495	0.338	3.73467e-38	2	YIPF3
4.90318e-42	0.358186	0.288	0.153	1.2051e-37	2	SOCS2
5.39777e-42	0.329118	0.571	0.41	1.32666e-37	2	TTC3
6.83374e-42	0.395371	0.317	0.176	1.6796e-37	2	H1F0
9.65981e-42	0.332326	0.484	0.313	2.37419e-37	2	CITED2
1.42586e-41	0.288309	0.217	0.102	3.50447e-37	2	SPATS2
1.72949e-41	0.328247	0.621	0.462	4.25074e-37	2	RAB2A
1.77359e-41	0.496522	0.227	0.11	4.35914e-37	2	IFIT3
2.00318e-41	0.362727	0.264	0.139	4.92341e-37	2	TUBB2A
4.04629e-41	0.355815	0.304	0.173	9.94498e-37	2	CNPY4
5.18987e-41	0.349054	0.504	0.345	1.27557e-36	2	TMEM98
5.30361e-41	0.433986	0.869	0.68	1.30352e-36	2	APOE
5.57918e-41	0.383525	0.426	0.278	1.37125e-36	2	PDLIM2
1.14486e-40	0.365222	0.63	0.479	2.81383e-36	2	RBX1
2.08499e-40	0.379203	0.296	0.163	5.1245e-36	2	ADAMTS2
2.777e-40	0.263156	0.931	0.84	6.82532e-36	2	RACK1
3.96936e-40	0.324974	0.747	0.593	9.75589e-36	2	ATP5ME
6.71914e-40	0.281329	0.856	0.735	1.65143e-35	2	ATP5F1E
7.91149e-40	0.318692	0.446	0.292	1.94449e-35	2	TIMM8B
9.71331e-40	0.282712	0.943	0.845	2.38734e-35	2	RPL10A
1.85954e-39	0.328805	0.706	0.55	4.57039e-35	2	NAP1L1
7.77439e-39	0.285226	0.207	0.096	1.91079e-34	2	LINC01133
1.23538e-38	0.323901	0.301	0.172	3.0363e-34	2	C7orf50
1.3367e-38	0.314305	0.669	0.519	3.28534e-34	2	MRFAP1
1.63136e-38	0.298442	0.766	0.609	4.00956e-34	2	SUB1
3.72254e-38	0.398932	0.344	0.205	9.14926e-34	2	VCAM1
1.17215e-37	0.343686	0.445	0.303	2.88091e-33	2	TBCB
2.30717e-37	0.26327	0.217	0.107	5.67056e-33	2	TUSC3
3.18136e-37	0.327131	0.576	0.431	7.81914e-33	2	CHID1
3.32895e-37	0.334064	0.562	0.421	8.18189e-33	2	RAB1A
3.40156e-37	0.361938	0.379	0.236	8.36035e-33	2	COL6A6
5.26517e-37	0.357202	0.522	0.376	1.29407e-32	2	BANF1
5.51245e-37	0.332609	0.668	0.522	1.35485e-32	2	CD164
5.75879e-37	0.380764	0.308	0.186	1.4154e-32	2	CRELD2
6.68104e-37	0.292775	0.628	0.476	1.64207e-32	2	ATP5MF
6.82299e-37	0.333727	0.71	0.564	1.67695e-32	2	GRN
8.04505e-37	0.336262	0.681	0.517	1.97731e-32	2	DDAH2
1.40179e-36	0.330117	0.389	0.247	3.44533e-32	2	HCFC1R1
2.57102e-36	0.336014	0.459	0.311	6.31905e-32	2	CLIC4
4.14525e-36	0.264803	0.861	0.746	1.01882e-31	2	SUMO2
6.64085e-36	0.258499	0.263	0.143	1.63219e-31	2	QARS
9.19653e-36	0.274401	0.313	0.185	2.26032e-31	2	TMEM263
1.50034e-35	0.301616	0.247	0.133	3.68753e-31	2	HYAL2
1.55406e-35	0.295957	0.637	0.48	3.81957e-31	2	NDFIP1
2.03122e-35	0.268663	0.74	0.586	4.99232e-31	2	NOP53
2.67037e-35	0.299366	0.364	0.232	6.56323e-31	2	APEX1
3.42363e-35	0.268319	0.661	0.51	8.41459e-31	2	ARPC2
5.3828e-35	0.295869	0.725	0.574	1.32298e-30	2	TPI1
7.15085e-35	0.33846	0.82	0.699	1.75754e-30	2	FXYD1
8.68665e-35	0.280844	0.288	0.163	2.13501e-30	2	TCEAL7
9.03226e-35	0.308724	0.5	0.357	2.21995e-30	2	UBE2E3
1.25332e-34	0.289535	0.328	0.2	3.08041e-30	2	CETN2
1.97801e-34	0.299471	0.673	0.523	4.86156e-30	2	BRK1
2.97468e-34	0.331134	0.476	0.337	7.31116e-30	2	RTL8C
3.17694e-34	0.308557	0.753	0.626	7.80828e-30	2	RHOA
7.89976e-34	0.286822	0.508	0.361	1.9416e-29	2	TIMM13
1.51501e-33	0.293706	0.312	0.187	3.7236e-29	2	C4orf48
1.64665e-33	0.35119	0.351	0.227	4.04713e-29	2	FDPS
2.71331e-33	0.312223	0.228	0.122	6.66877e-29	2	IGDCC4
6.87044e-33	0.329689	0.392	0.261	1.68862e-28	2	BIN1
8.35916e-33	0.323325	0.334	0.21	2.05451e-28	2	ERCC1
1.27398e-32	0.265558	0.645	0.498	3.13118e-28	2	UQCR10
2.03522e-32	0.275946	0.416	0.284	5.00216e-28	2	ALKBH7
2.08357e-32	0.300299	0.449	0.317	5.12099e-28	2	SMARCE1
2.74119e-32	0.366017	0.504	0.368	6.7373e-28	2	NUCB2
3.00915e-32	0.351483	0.448	0.313	7.39589e-28	2	YWHAH
6.42291e-32	0.294832	0.35	0.224	1.57862e-27	2	C17orf49
8.69901e-32	0.275867	0.674	0.54	2.13804e-27	2	NEDD8
1.06148e-31	0.354337	0.397	0.272	2.6089e-27	2	C1orf122
1.16358e-31	0.278139	0.269	0.158	2.85986e-27	2	ZNF580
1.41358e-31	0.332966	0.324	0.197	3.47429e-27	2	ADM
1.75178e-31	0.25924	0.556	0.418	4.30552e-27	2	GDI2
2.01418e-31	0.300396	0.467	0.331	4.95046e-27	2	PSMB7
2.09932e-31	0.26618	0.633	0.493	5.15971e-27	2	NDUFB2
5.73252e-31	0.284855	0.418	0.288	1.40894e-26	2	FAM114A1
8.39354e-31	0.314047	0.497	0.367	2.06296e-26	2	CCS
9.44959e-31	0.285034	0.32	0.198	2.32252e-26	2	RAB13
1.72476e-30	0.277873	0.516	0.381	4.23912e-26	2	ANXA6
2.15016e-30	0.292003	0.608	0.47	5.28467e-26	2	PDIA6
2.19903e-30	0.252613	0.222	0.12	5.40479e-26	2	ARHGAP15
2.8085e-30	0.279858	0.411	0.284	6.90273e-26	2	TRAPPC1
3.08073e-30	0.273524	0.438	0.307	7.57183e-26	2	AKR1A1
3.86336e-30	0.304736	0.482	0.355	9.49537e-26	2	RANBP1
4.10659e-30	0.287875	0.453	0.326	1.00932e-25	2	DCTN2
5.54689e-30	0.262106	0.357	0.234	1.36331e-25	2	LSM2
5.6935e-30	0.2534	0.476	0.343	1.39935e-25	2	STMP1
9.74479e-30	0.299205	0.357	0.236	2.39507e-25	2	SEC23A
1.98944e-29	0.272472	0.207	0.112	4.88965e-25	2	FAM171A1
2.21041e-29	0.395197	0.296	0.18	5.43274e-25	2	GADD45G
2.83184e-29	0.264078	0.487	0.359	6.9601e-25	2	CALM3
3.33248e-29	0.293379	0.276	0.166	8.19058e-25	2	S1PR2
3.62751e-29	0.283669	0.352	0.231	8.91571e-25	2	CMTM3
4.77196e-29	0.335263	0.324	0.209	1.17285e-24	2	ZYX
5.04463e-29	0.34041	0.203	0.109	1.23987e-24	2	OLFML2B
8.32437e-29	0.257002	0.714	0.584	2.04596e-24	2	SEC11A
1.48514e-28	0.255321	0.241	0.14	3.65017e-24	2	FKBP14
1.63632e-28	0.312253	0.493	0.369	4.02176e-24	2	PSMB5
2.38215e-28	0.345805	0.478	0.343	5.85484e-24	2	CHPF
3.43635e-28	0.265086	0.344	0.225	8.44587e-24	2	GET1
4.34832e-28	0.295581	0.413	0.286	1.06873e-23	2	TMEM45A
5.70214e-28	0.276986	0.768	0.634	1.40147e-23	2	RABAC1
6.01276e-28	0.302123	0.444	0.308	1.47782e-23	2	COL4A4
6.08413e-28	0.293501	0.498	0.366	1.49536e-23	2	LSM7
6.10602e-28	0.28537	0.455	0.33	1.50074e-23	2	TMEM219
6.2294e-28	0.271248	0.408	0.287	1.53106e-23	2	HEBP1
6.69453e-28	0.276314	0.321	0.209	1.64538e-23	2	ISOC2
1.09561e-27	0.263979	0.413	0.289	2.69279e-23	2	MCRIP1
1.25594e-27	0.258085	0.412	0.287	3.08685e-23	2	ERLEC1
1.35325e-27	0.267092	0.534	0.411	3.32602e-23	2	AP3S1
1.82173e-27	0.282951	0.586	0.459	4.47745e-23	2	OS9
1.92915e-27	0.268426	0.476	0.348	4.74147e-23	2	ATOX1
3.22131e-27	0.251346	0.27	0.165	7.91732e-23	2	TMED1
5.45737e-27	0.307711	0.452	0.332	1.34131e-22	2	IMPDH2
9.06429e-27	0.319969	0.308	0.2	2.22782e-22	2	YIPF2
1.31884e-26	0.253928	0.464	0.341	3.24146e-22	2	LSM3
1.77041e-26	0.271709	0.299	0.188	4.35131e-22	2	SLC9A3R2
2.09852e-26	0.260653	0.449	0.332	5.15775e-22	2	IER3IP1
2.37244e-26	0.310145	0.37	0.257	5.83098e-22	2	NRBP1
2.67847e-26	0.314196	0.53	0.399	6.58315e-22	2	THBS2
3.92771e-26	0.262331	0.227	0.128	9.65352e-22	2	FBLN7
5.74614e-26	0.262611	0.449	0.327	1.41229e-21	2	SNHG32
5.90496e-26	0.267962	0.235	0.141	1.45132e-21	2	METRN
6.42429e-26	0.277987	0.335	0.222	1.57896e-21	2	MPST
6.80183e-26	0.267699	0.483	0.357	1.67175e-21	2	SLIRP
1.21126e-25	0.252291	0.433	0.307	2.97703e-21	2	S100A16
1.34307e-25	0.268834	0.364	0.253	3.301e-21	2	GCSH
1.536e-25	0.267688	0.464	0.34	3.77519e-21	2	ILK
2.11057e-25	0.282035	0.32	0.212	5.18737e-21	2	SEC61A1
2.44849e-25	0.268936	0.256	0.158	6.01791e-21	2	TP53I3
3.13792e-25	0.300547	0.512	0.382	7.71238e-21	2	MATN2
1.04479e-24	0.272598	0.339	0.227	2.56788e-20	2	CDC42EP2
1.48778e-24	0.293504	0.322	0.215	3.65666e-20	2	SLC29A1
2.15858e-24	0.283605	0.319	0.214	5.30536e-20	2	MYL6B
3.85174e-24	0.275673	0.231	0.137	9.4668e-20	2	HIST1H4C
6.93257e-24	0.251848	0.399	0.287	1.70389e-19	2	NGRN
1.27165e-23	0.264302	0.316	0.213	3.12546e-19	2	BSCL2
2.52753e-23	0.28223	0.34	0.235	6.21217e-19	2	CALHM2
2.81698e-23	0.278912	0.476	0.363	6.92356e-19	2	ANXA11
4.91792e-23	0.257748	0.283	0.187	1.20873e-18	2	GORASP2
1.48733e-22	0.263295	0.349	0.243	3.65557e-18	2	PTOV1
2.48393e-22	0.388703	0.366	0.26	6.10499e-18	2	SEMA3B
4.57732e-22	0.263852	0.388	0.282	1.12501e-17	2	BAD
1.22862e-21	0.282348	0.406	0.297	3.01969e-17	2	TUBB6
1.95914e-20	0.270076	0.277	0.186	4.81518e-16	2	RNF24
2.08097e-20	0.273778	0.493	0.389	5.1146e-16	2	SAR1A
1.04659e-19	0.255705	0.337	0.241	2.57231e-15	2	ENAH
2.55974e-19	0.251223	0.312	0.223	6.29133e-15	2	HSD17B10
0	3.22286	0.457	0.049	0	3	LYZ
4.32921e-302	2.81627	0.704	0.264	1.06403e-297	3	HLA-DRB1
2.69814e-281	2.94544	0.7	0.289	6.63149e-277	3	HLA-DRA
1.32251e-258	1.97721	0.275	0.03	3.25048e-254	3	HLA-DQA1
8.68833e-188	0.833979	0.995	0.99	2.13542e-183	3	B2M
2.02518e-166	2.31691	0.513	0.201	4.97749e-162	3	HLA-DPA1
1.11444e-155	1.78198	0.254	0.046	2.73907e-151	3	HLA-DQB1
1.02755e-149	2.1781	0.684	0.465	2.52552e-145	3	CD74
1.53758e-137	1.78737	0.266	0.058	3.77906e-133	3	TYROBP
4.66866e-115	1.67822	0.256	0.062	1.14746e-110	3	CTSS
6.36246e-111	1.44586	0.465	0.19	1.56377e-106	3	XIST
4.23478e-109	0.850965	0.893	0.831	1.04082e-104	3	NEAT1
3.36439e-97	1.37231	0.462	0.194	8.26899e-93	3	SFRP2
2.09259e-88	1.63059	0.223	0.06	5.14316e-84	3	FCER1G
6.84574e-82	2.03267	0.328	0.131	1.68255e-77	3	CCL4
4.18162e-76	2.25517	0.24	0.078	1.02776e-71	3	S100A8
5.45845e-75	1.88209	0.32	0.132	1.34158e-70	3	RNASE1
2.6904e-74	1.95386	0.436	0.25	6.61247e-70	3	HLA-DPB1
4.13949e-74	0.616854	0.941	0.946	1.0174e-69	3	RPL39
1.11322e-73	1.84671	0.434	0.244	2.73607e-69	3	SRGN
9.56583e-70	2.41653	0.288	0.117	2.35109e-65	3	S100A9
7.39139e-55	0.846971	0.794	0.832	1.81666e-50	3	TXNIP
1.62191e-44	1.09555	0.638	0.595	3.98633e-40	3	HSPA1A
5.03237e-44	0.545029	0.905	0.934	1.23686e-39	3	RPS24
2.11502e-39	1.10664	0.623	0.666	5.19829e-35	3	HLA-B
1.96896e-36	2.45782	0.283	0.152	4.8393e-32	3	IGHG4
2.81204e-35	0.527544	0.76	0.684	6.91144e-31	3	JUND
5.35974e-35	0.491841	0.931	0.96	1.31732e-30	3	ACTB
2.94878e-31	0.411958	0.916	0.953	7.24752e-27	3	RPL28
9.45683e-31	1.405	0.303	0.187	2.3243e-26	3	CD36
2.23562e-30	1.32083	0.203	0.098	5.4947e-26	3	ACKR1
8.67398e-30	0.863514	0.656	0.742	2.13189e-25	3	RPS26
4.31342e-27	0.393534	0.905	0.944	1.06015e-22	3	RPL12
1.34541e-26	0.580769	0.749	0.721	3.30675e-22	3	S100A4
8.28204e-23	0.305888	0.978	0.988	2.03556e-18	3	CST3
1.30947e-22	0.549893	0.76	0.846	3.21842e-18	3	S100A10
4.74686e-22	1.0564	0.636	0.658	1.16668e-17	3	FABP4
2.53491e-19	0.257088	0.313	0.604	6.2303e-15	3	GABARAPL2
4.05271e-19	0.260105	0.308	0.593	9.96075e-15	3	ATP5F1D
8.61303e-19	0.321335	0.997	0.989	2.11691e-14	3	MALAT1
1.3525e-18	0.251539	0.229	0.453	3.32417e-14	3	PLPP1
1.41973e-18	0.255069	0.157	0.335	3.48942e-14	3	ATP6V0B
1.69283e-18	0.307998	0.276	0.53	4.16063e-14	3	SH3BGRL
2.36465e-18	0.397189	0.808	0.894	5.81184e-14	3	PTMA
2.89409e-18	0.262784	0.28	0.537	7.11309e-14	3	SPCS1
3.69409e-18	0.272001	0.115	0.265	9.07933e-14	3	ARPC4
4.47087e-18	0.27248	0.221	0.434	1.09885e-13	3	GNG5
7.48233e-18	0.270433	0.211	0.417	1.83901e-13	3	NPDC1
1.14731e-17	0.26726	0.155	0.326	2.81985e-13	3	ANXA4
1.76408e-17	0.297096	0.235	0.455	4.33575e-13	3	RTRAF
1.76646e-17	0.281662	0.183	0.368	4.34162e-13	3	GTF2H5
3.62043e-17	0.293892	0.177	0.359	8.89828e-13	3	HSPD1
3.70619e-17	0.338944	0.154	0.323	9.10907e-13	3	COPZ2
4.83048e-17	0.253515	0.213	0.413	1.18724e-12	3	HP1BP3
5.06605e-17	0.290335	0.132	0.287	1.24513e-12	3	RNF130
5.39303e-17	0.275872	0.154	0.317	1.3255e-12	3	TAX1BP1
7.23347e-17	0.333546	0.169	0.341	1.77784e-12	3	HIGD2A
1.13701e-16	0.253318	0.226	0.441	2.79454e-12	3	CANX
1.2572e-16	0.256377	0.211	0.408	3.08994e-12	3	CD47
1.49529e-16	0.293372	0.275	0.521	3.67512e-12	3	SARAF
1.9488e-16	0.606638	0.481	0.413	4.78975e-12	3	MFAP5
2.19948e-16	0.32053	0.201	0.392	5.40589e-12	3	CD302
2.63722e-16	0.356178	0.2	0.395	6.48176e-12	3	SRSF9
4.28361e-16	0.27889	0.176	0.35	1.05283e-11	3	EIF5A
5.78612e-16	0.263051	0.117	0.255	1.42211e-11	3	FNTA
6.87866e-16	0.275703	0.176	0.348	1.69064e-11	3	GNG10
7.81646e-16	0.2664	0.174	0.344	1.92113e-11	3	ARL5A
8.54864e-16	0.321114	0.192	0.372	2.10108e-11	3	HADHA
1.03145e-15	0.274515	0.195	0.376	2.5351e-11	3	PDLIM1
1.08657e-15	0.321755	0.24	0.458	2.67058e-11	3	OCIAD1
1.25629e-15	0.251519	0.293	0.542	3.08771e-11	3	ATP6AP2
2.11273e-15	0.263798	0.118	0.253	5.19267e-11	3	PPP1CA
2.4509e-15	0.317108	0.164	0.329	6.02382e-11	3	JAK1
2.68025e-15	0.30256	0.195	0.375	6.58751e-11	3	CAP1
2.75467e-15	0.278318	0.186	0.362	6.77043e-11	3	SMIM14
3.02677e-15	0.318675	0.198	0.381	7.43919e-11	3	KTN1
3.87391e-15	0.293497	0.146	0.297	9.52131e-11	3	DAZAP2
3.89316e-15	0.275042	0.198	0.375	9.56861e-11	3	ASAH1
8.11672e-15	0.341007	0.183	0.352	1.99493e-10	3	PAPOLA
8.24769e-15	0.318851	0.154	0.306	2.02712e-10	3	SLC25A5
8.71715e-15	0.250975	0.337	0.613	2.1425e-10	3	FKBP1A
9.35373e-15	0.291095	0.125	0.26	2.29896e-10	3	TKT
1.0111e-14	0.347718	0.245	0.46	2.48508e-10	3	HNRNPA3
1.0396e-14	0.276944	0.225	0.417	2.55512e-10	3	IFNGR1
1.19675e-14	0.260285	0.135	0.277	2.94136e-10	3	PLS3
1.60108e-14	0.316936	0.157	0.311	3.93512e-10	3	TRAPPC1
1.68283e-14	0.264251	0.319	0.58	4.13606e-10	3	CLIC1
1.98334e-14	0.283878	0.147	0.293	4.87466e-10	3	GTF2I
2.15527e-14	0.312029	0.192	0.364	5.29721e-10	3	SCAF11
2.31582e-14	0.250263	0.115	0.244	5.69183e-10	3	UBL3
3.42986e-14	0.28058	0.886	0.95	8.42992e-10	3	TMSB10
4.15749e-14	0.287604	0.176	0.337	1.02183e-09	3	NFIX
4.4807e-14	0.359792	0.238	0.44	1.10127e-09	3	HMGN3
5.23217e-14	0.335864	0.229	0.426	1.28596e-09	3	ARPC5
8.67486e-14	0.322121	0.228	0.424	2.13211e-09	3	CHURC1
9.35123e-14	2.83248	0.318	0.26	2.29834e-09	3	IGKC
1.21173e-13	0.253479	0.136	0.272	2.9782e-09	3	IDS
2.68982e-13	0.274501	0.286	0.51	6.61103e-09	3	NCL
3.04449e-13	0.323565	0.886	0.935	7.48276e-09	3	RPS3A
3.38493e-13	0.26001	0.125	0.251	8.31947e-09	3	SERPINB1
4.97049e-13	0.345035	0.222	0.401	1.22165e-08	3	TGFBR2
6.3638e-13	0.372485	0.157	0.298	1.56409e-08	3	CBX3
6.70846e-13	0.398467	0.182	0.342	1.6488e-08	3	YWHAH
6.83983e-13	0.28039	0.172	0.324	1.68109e-08	3	YPEL3
7.36213e-13	0.321324	0.181	0.335	1.80946e-08	3	IAH1
8.17691e-13	0.327823	0.127	0.252	2.00972e-08	3	POLD4
8.31465e-13	0.308843	0.138	0.27	2.04357e-08	3	RAD21
9.17463e-13	0.371104	0.165	0.312	2.25494e-08	3	CTSZ
1.09526e-12	0.41551	0.306	0.551	2.69194e-08	3	CSTB
1.30237e-12	0.328442	0.223	0.402	3.20097e-08	3	NR3C1
1.32784e-12	0.378998	0.187	0.344	3.26357e-08	3	DAB2
1.40575e-12	0.377236	0.163	0.309	3.45506e-08	3	QKI
1.57468e-12	0.361711	0.227	0.406	3.87024e-08	3	SF1
1.68956e-12	0.263318	0.922	0.954	4.15259e-08	3	TPT1
1.7513e-12	0.274348	0.131	0.255	4.30436e-08	3	COPB1
1.93361e-12	0.414649	0.272	0.48	4.75243e-08	3	H2AFZ
1.95279e-12	0.435344	0.166	0.313	4.79958e-08	3	TMEM167A
2.7767e-12	0.378421	0.244	0.44	6.82456e-08	3	DDX24
2.97956e-12	0.319932	0.095	0.201	7.32316e-08	3	CD320
3.32332e-12	0.29804	0.167	0.309	8.16805e-08	3	WTAP
3.51055e-12	0.342094	0.149	0.286	8.62823e-08	3	PJA2
3.75392e-12	0.293189	0.098	0.207	9.22638e-08	3	C9orf78
4.22591e-12	0.267825	0.158	0.293	1.03864e-07	3	DYNC1H1
4.33248e-12	0.336092	0.128	0.25	1.06484e-07	3	PRR13
4.39861e-12	0.586243	0.282	0.202	1.08109e-07	3	CXCL14
5.84352e-12	0.323452	0.236	0.415	1.43622e-07	3	IFI16
7.18492e-12	0.315269	0.134	0.258	1.76591e-07	3	SEC22B
8.51647e-12	0.274583	0.127	0.246	2.09318e-07	3	KLF10
9.18746e-12	0.291547	0.183	0.333	2.25809e-07	3	CTTN
1.03479e-11	0.305169	0.126	0.245	2.54331e-07	3	CCNDBP1
1.07159e-11	0.389969	0.172	0.316	2.63376e-07	3	CAPNS1
1.15246e-11	0.252163	0.138	0.261	2.83253e-07	3	ZNF503
1.24385e-11	0.340141	0.131	0.252	3.05713e-07	3	MXD4
1.41265e-11	1.27708	0.268	0.214	3.47201e-07	3	CCL14
1.60527e-11	0.280458	0.123	0.24	3.94544e-07	3	PABPN1
1.8902e-11	0.252115	0.118	0.23	4.64573e-07	3	NPEPPS
1.97627e-11	0.299982	0.133	0.253	4.85728e-07	3	PCM1
2.05638e-11	0.369576	0.237	0.413	5.05418e-07	3	COL14A1
2.46308e-11	0.265651	0.107	0.213	6.05376e-07	3	EIF2AK2
2.66345e-11	0.309288	0.339	0.589	6.54622e-07	3	SDCBP
3.47077e-11	0.254554	0.113	0.217	8.53046e-07	3	KIDINS220
4.05109e-11	0.32602	0.099	0.201	9.95677e-07	3	PKN2
4.29539e-11	0.281421	0.203	0.36	1.05572e-06	3	TYMP
4.33264e-11	0.264257	0.108	0.215	1.06488e-06	3	CREBRF
4.54405e-11	0.282688	0.106	0.212	1.11684e-06	3	TUG1
4.54792e-11	0.252466	0.134	0.252	1.11779e-06	3	PTGIS
6.84101e-11	0.35179	0.133	0.246	1.68138e-06	3	ATP1B1
1.06635e-10	0.326097	0.132	0.248	2.62087e-06	3	NPTN
1.31894e-10	0.299351	0.117	0.223	3.2417e-06	3	EPS15
1.43507e-10	0.265569	0.115	0.221	3.52711e-06	3	TMEM259
1.45611e-10	0.305174	0.269	0.459	3.57883e-06	3	SFPQ
1.6892e-10	0.328159	0.152	0.273	4.15172e-06	3	BPTF
1.75139e-10	0.321396	0.174	0.31	4.30456e-06	3	NKTR
1.82288e-10	0.361859	0.184	0.325	4.48027e-06	3	FLNA
2.14818e-10	0.280198	0.153	0.273	5.2798e-06	3	CRIP2
3.17226e-10	0.380388	0.252	0.44	7.79679e-06	3	TPM4
3.81443e-10	0.409752	0.143	0.26	9.37512e-06	3	SNX2
4.55902e-10	0.980044	0.389	0.38	1.12052e-05	3	HSPA1B
4.65369e-10	0.324275	0.2	0.345	1.14378e-05	3	PLAGL1
4.67865e-10	0.556924	0.652	0.804	1.14992e-05	3	HSP90AA1
5.30478e-10	0.314178	0.18	0.312	1.30381e-05	3	JMJD1C
5.51407e-10	0.370104	0.168	0.301	1.35525e-05	3	RRAS
6.63423e-10	0.372432	0.208	0.359	1.63056e-05	3	PRRX1
7.33725e-10	0.450023	0.169	0.3	1.80335e-05	3	EIF2S3
7.73273e-10	0.477328	0.276	0.477	1.90055e-05	3	TSPO
7.743e-10	0.40633	0.239	0.41	1.90308e-05	3	PTP4A2
7.74834e-10	0.252604	0.116	0.217	1.90439e-05	3	INSR
9.74447e-10	0.264766	0.863	0.931	2.395e-05	3	RPS4X
1.05231e-09	0.279899	0.395	0.673	2.58638e-05	3	NPC2
1.07873e-09	0.283254	0.149	0.264	2.65131e-05	3	CLTC
1.12416e-09	0.331425	0.106	0.203	2.76296e-05	3	ATL3
1.35657e-09	0.392121	0.272	0.463	3.33417e-05	3	PPP1CB
1.51231e-09	0.327689	0.185	0.322	3.71696e-05	3	CCPG1
1.66396e-09	0.329138	0.124	0.227	4.08969e-05	3	ELF1
1.66927e-09	0.264529	0.336	0.554	4.10274e-05	3	CAV1
1.76475e-09	0.494434	0.16	0.284	4.3374e-05	3	SNX6
1.78469e-09	0.30479	0.364	0.629	4.38641e-05	3	ATP5MC2
1.97615e-09	0.415118	0.311	0.536	4.85699e-05	3	TMEM50A
2.60947e-09	1.21718	0.34	0.32	6.41355e-05	3	FABP5
2.77975e-09	0.347998	0.131	0.237	6.83208e-05	3	PPP1R14B
3.42319e-09	0.413997	0.126	0.23	8.41353e-05	3	DNAJC7
3.82233e-09	0.302632	0.189	0.321	9.39451e-05	3	CTSK
4.59838e-09	0.341508	0.122	0.223	0.000113019	3	SLC25A37
4.81553e-09	0.431815	0.173	0.297	0.000118356	3	CFLAR
5.22293e-09	0.762063	0.529	0.611	0.000128369	3	SH3BGRL3
6.01245e-09	0.436637	0.317	0.546	0.000147774	3	ARPC2
7.20586e-09	0.29351	0.108	0.2	0.000177106	3	CHMP1B
8.08321e-09	0.328172	0.323	0.539	0.000198669	3	AHNAK
8.65803e-09	0.359488	0.135	0.238	0.000212797	3	MSN
9.39945e-09	0.315145	0.4	0.682	0.00023102	3	ATP6V0E1
1.59111e-08	0.468575	0.347	0.593	0.000391064	3	HINT1
1.78532e-08	0.270049	0.342	0.551	0.000438796	3	GPNMB
2.03958e-08	0.335126	0.166	0.283	0.000501288	3	LINC01578
2.61149e-08	0.333	0.131	0.227	0.000641851	3	ZBTB38
2.64094e-08	0.287438	0.116	0.207	0.00064909	3	REV3L
2.75346e-08	0.258179	0.112	0.2	0.000676746	3	PPCS
2.94212e-08	0.281362	0.367	0.616	0.000723115	3	ARL6IP5
3.01612e-08	1.0777	0.254	0.214	0.000741302	3	C1orf56
3.10772e-08	0.309113	0.119	0.212	0.000763814	3	ELF2
3.1367e-08	0.312143	0.137	0.236	0.000770939	3	C9orf16
3.16001e-08	0.307562	0.127	0.221	0.000776668	3	SYNE1
3.23069e-08	0.433578	0.193	0.325	0.00079404	3	CBX6
3.85177e-08	0.417218	0.126	0.223	0.000946688	3	LIFR
4.48935e-08	0.358842	0.167	0.282	0.00110339	3	TRA2A
4.88305e-08	0.390979	0.175	0.289	0.00120016	3	FXYD5
5.07909e-08	0.436362	0.147	0.255	0.00124834	3	ZBTB7A
1.14475e-07	0.302752	0.414	0.705	0.00281357	3	RNASEK
1.41359e-07	0.331901	0.114	0.2	0.00347431	3	SMARCA5
1.66552e-07	0.362261	0.204	0.332	0.00409352	3	AC020916.1
1.66843e-07	0.414294	0.216	0.35	0.00410067	3	MBNL1
1.72934e-07	0.401435	0.172	0.283	0.00425037	3	IQGAP1
1.98e-07	0.42911	0.239	0.389	0.00486644	3	TNRC6B
2.39964e-07	0.274185	0.143	0.239	0.00589784	3	COLEC12
2.50831e-07	0.406752	0.229	0.37	0.00616492	3	H1FX
2.91849e-07	0.434025	0.281	0.458	0.00717307	3	BRI3
3.01518e-07	0.313811	0.118	0.201	0.00741071	3	RFC1
4.10802e-07	0.369376	0.239	0.38	0.0100967	3	BGN
6.23503e-07	0.426995	0.222	0.357	0.0153245	3	CDK2AP1
6.33389e-07	0.49907	0.229	0.374	0.0155674	3	ZEB2
7.24361e-07	0.396974	0.178	0.287	0.0178034	3	ASH1L
1.03397e-06	0.404254	0.214	0.341	0.0254129	3	FGL2
1.04616e-06	0.418177	0.136	0.225	0.0257124	3	MACF1
1.45888e-06	0.337203	0.388	0.636	0.0358564	3	SELENOW
1.51944e-06	0.514038	0.147	0.241	0.0373449	3	H2AFY
1.52616e-06	0.35603	0.134	0.221	0.03751	3	IRF2BPL
1.57359e-06	0.585868	0.383	0.365	0.0386756	3	H19
0	2.76515	0.914	0.383	0	4	MFAP5
0	1.90212	0.588	0.11	0	4	SEMA3C
0	1.56737	0.564	0.078	0	4	LINC01133
3.92898e-301	2.12307	0.901	0.419	9.65665e-297	4	PCOLCE2
1.64041e-268	0.604613	0.212	0.013	4.0318e-264	4	DACT2
1.17664e-233	1.90539	0.923	0.611	2.89195e-229	4	FBN1
2.89521e-209	1.49981	0.945	0.73	7.11584e-205	4	FSTL1
1.3196e-200	1.13606	0.974	0.83	3.24332e-196	4	S100A10
4.84049e-195	1.47447	0.547	0.16	1.1897e-190	4	ADAMTS5
4.02524e-187	0.612708	0.232	0.026	9.89324e-183	4	OLFML2A
1.49274e-183	1.29059	0.607	0.202	3.66885e-179	4	CREB5
9.86383e-179	0.996264	0.99	0.956	2.42433e-174	4	S100A6
3.15325e-174	1.23146	0.655	0.246	7.75007e-170	4	SEMA3B
3.35057e-174	1.58261	0.958	0.757	8.23502e-170	4	IGFBP6
1.72228e-173	0.580835	0.207	0.022	4.23303e-169	4	GUCY1A2
1.14038e-170	1.37911	0.546	0.173	2.80283e-166	4	CD55
3.62144e-148	1.52653	0.558	0.215	8.90077e-144	4	C17orf58
6.13864e-141	1.12041	0.656	0.281	1.50876e-136	4	CLEC3B
4.45736e-140	0.94137	0.566	0.212	1.09553e-135	4	DBN1
6.21808e-140	1.01534	0.74	0.353	1.52828e-135	4	SCARA5
2.30794e-138	1.63438	0.528	0.192	5.67245e-134	4	ACKR3
3.50807e-131	0.841083	0.974	0.867	8.62212e-127	4	PLAC9
1.31983e-125	0.793844	0.387	0.105	3.24388e-121	4	PRSS23
4.1558e-122	1.01055	0.517	0.19	1.02141e-117	4	CADM3
7.58993e-121	0.619661	0.266	0.054	1.86545e-116	4	ACKR4
4.15087e-119	1.2147	0.584	0.231	1.0202e-114	4	PI16
2.67833e-116	0.863003	0.92	0.767	6.5828e-112	4	ANXA2
3.3774e-116	1.16035	0.65	0.317	8.30097e-112	4	CD248
1.01235e-115	0.555473	0.212	0.036	2.48815e-111	4	ADAMTS16
2.48593e-114	0.908169	0.406	0.132	6.10992e-110	4	METRNL
2.69308e-113	0.886897	0.525	0.2	6.61906e-109	4	NTM
7.07718e-113	0.805529	0.94	0.788	1.73943e-108	4	S100A11
2.96021e-109	0.487696	0.222	0.041	7.2756e-105	4	C12orf75
2.56821e-106	0.868147	0.571	0.242	6.31216e-102	4	LINC02802
4.49442e-106	1.09804	0.585	0.271	1.10464e-101	4	UAP1
4.52413e-106	0.842243	0.486	0.192	1.11194e-101	4	RAB32
1.0266e-104	0.958108	0.611	0.299	2.52319e-100	4	CTSH
1.7056e-103	1.08558	0.745	0.452	4.19202e-99	4	F10
4.26081e-100	0.622836	0.277	0.069	1.04722e-95	4	EMILIN2
1.61423e-98	0.677276	0.355	0.109	3.96745e-94	4	EFHD1
1.50707e-96	0.962599	0.897	0.673	3.70407e-92	4	TNXB
1.30314e-94	0.687284	0.352	0.111	3.20285e-90	4	ADGRD1
6.36001e-93	0.453334	0.242	0.056	1.56316e-88	4	HSD3B7
2.05622e-92	0.673206	0.372	0.123	5.05377e-88	4	ITGA11
1.00226e-91	0.852939	0.741	0.443	2.46336e-87	4	CD34
3.45008e-91	0.668695	0.339	0.106	8.47961e-87	4	SMURF2
4.26078e-91	0.993184	0.904	0.71	1.04721e-86	4	S100A4
2.173e-90	0.753867	0.519	0.223	5.34079e-86	4	PTGIS
8.77739e-90	0.85079	0.571	0.259	2.15731e-85	4	LRRC17
3.8741e-88	1.1964	0.809	0.556	9.52175e-84	4	HTRA3
3.90282e-88	0.517376	0.264	0.069	9.59236e-84	4	RERG
1.01546e-87	0.356426	0.342	0.105	2.49579e-83	4	CYTOR
1.75868e-87	0.642993	0.352	0.115	4.32248e-83	4	BASP1
6.49829e-85	0.87076	0.833	0.589	1.59715e-80	4	SH3BGRL3
8.37338e-84	0.585284	0.307	0.093	2.05801e-79	4	VASH2
4.10086e-83	0.741351	0.528	0.247	1.00791e-78	4	VSIR
3.21526e-82	0.552207	0.998	0.986	7.90247e-78	4	CST3
3.97292e-80	0.63774	0.558	0.272	9.76463e-76	4	TPM1
7.00603e-78	0.452494	0.245	0.065	1.72194e-73	4	NHSL1
9.45749e-78	0.660452	0.391	0.15	2.32446e-73	4	AIF1L
1.17032e-77	0.557192	0.287	0.088	2.87641e-73	4	GRK5
1.918e-76	0.521627	0.252	0.071	4.71406e-72	4	TTC27
2.01414e-76	0.676105	0.302	0.097	4.95036e-72	4	CYP4B1
2.50137e-75	0.775844	0.918	0.761	6.14786e-71	4	LTBP4
3.79267e-75	0.565609	0.29	0.091	9.32162e-71	4	RRAS2
2.22397e-74	0.717196	0.449	0.187	5.46606e-70	4	OSR2
4.4854e-74	0.678039	0.764	0.492	1.10242e-69	4	TAGLN
7.47177e-74	0.811253	0.82	0.612	1.83641e-69	4	SDC2
1.69223e-73	0.680738	0.418	0.168	4.15917e-69	4	MEDAG
2.42087e-73	0.688968	0.605	0.33	5.95e-69	4	SMIM14
7.04533e-73	0.743538	0.647	0.371	1.7316e-68	4	AXL
8.45158e-72	0.501214	0.325	0.113	2.07723e-67	4	NPR1
1.22958e-71	0.9862	0.708	0.436	3.02206e-67	4	IFI27
3.20964e-71	0.455087	0.226	0.061	7.88866e-67	4	TBC1D12
1.76401e-69	0.763304	0.395	0.16	4.33558e-65	4	TPPP3
1.7942e-69	0.524928	0.234	0.066	4.40978e-65	4	STXBP6
1.39791e-67	0.98216	0.558	0.299	3.43577e-63	4	LOXL1
1.68343e-67	0.678461	0.567	0.302	4.13753e-63	4	ABLIM1
2.65356e-67	0.79893	0.61	0.351	6.52192e-63	4	GAS7
5.23387e-67	0.556079	0.321	0.118	1.28638e-62	4	ZNF385A
1.99223e-66	0.67772	0.42	0.182	4.89649e-62	4	GFPT2
2.36034e-65	0.641741	0.296	0.102	5.80124e-61	4	CLDN11
2.56028e-65	0.65775	0.925	0.741	6.29265e-61	4	FN1
2.58483e-65	0.650845	0.371	0.15	6.35299e-61	4	ARHGAP29
7.51462e-64	0.581355	0.324	0.12	1.84694e-59	4	TRIO
1.04664e-61	0.648981	0.696	0.45	2.57243e-57	4	PPIC
9.90771e-61	0.611855	0.423	0.194	2.43512e-56	4	ANTXR1
9.71084e-59	0.611776	0.767	0.556	2.38673e-54	4	SDCBP
1.16629e-58	0.76155	0.723	0.464	2.8665e-54	4	ECM1
4.71635e-58	0.718987	0.66	0.412	1.15918e-53	4	DST
6.57862e-58	0.34773	0.238	0.076	1.61689e-53	4	NEDD9
9.02895e-58	0.716392	0.843	0.662	2.21914e-53	4	TIMP2
7.6318e-57	0.609437	0.425	0.2	1.87574e-52	4	ARL4D
3.85123e-56	0.630902	0.811	0.633	9.46556e-52	4	TAGLN2
2.96999e-55	0.542973	0.209	0.062	7.29965e-51	4	CCN3
3.40501e-55	0.465498	0.956	0.87	8.36883e-51	4	TIMP1
2.21106e-54	0.709436	0.61	0.39	5.43435e-50	4	GYPC
4.67887e-54	0.843647	0.751	0.543	1.14997e-49	4	EFEMP1
1.82301e-53	0.626725	0.499	0.265	4.48059e-49	4	LOX
4.98658e-53	0.408465	0.218	0.07	1.2256e-48	4	MELTF
3.97351e-52	0.479755	0.231	0.078	9.7661e-48	4	PCSK6
2.16455e-51	0.64867	0.585	0.366	5.32003e-47	4	ADI1
1.18972e-50	0.463251	0.984	0.956	2.92409e-46	4	ACTB
1.13731e-49	0.640113	0.544	0.325	2.79529e-45	4	TRIOBP
1.13904e-49	0.546291	0.721	0.518	2.79953e-45	4	RAP1B
1.61298e-49	0.436826	0.389	0.182	3.96438e-45	4	LRRN4CL
9.8761e-49	0.444096	0.306	0.124	2.42735e-44	4	PXN
2.83022e-48	0.52438	0.35	0.159	6.95611e-44	4	VASN
1.11061e-47	0.449565	0.428	0.209	2.72967e-43	4	ADAMTSL4
2.98173e-47	0.494112	0.785	0.545	7.32849e-43	4	OGN
2.89541e-46	0.52096	0.831	0.649	7.11634e-42	4	COX6C
2.02567e-45	0.351609	1	0.989	4.97869e-41	4	DCN
4.45346e-45	0.502998	0.293	0.125	1.09457e-40	4	KPNA2
6.18466e-45	0.598202	0.639	0.412	1.52007e-40	4	RAMP2
1.11106e-44	0.505789	0.429	0.223	2.73077e-40	4	UGDH
1.75729e-43	0.456144	0.367	0.177	4.31906e-39	4	FILIP1
2.02442e-43	0.53418	0.859	0.707	4.97561e-39	4	GPX4
2.42448e-43	0.541489	0.944	0.819	5.95889e-39	4	TIMP3
4.72263e-43	0.651188	0.746	0.53	1.16073e-38	4	CRIP1
1.54136e-42	0.552839	0.638	0.405	3.78836e-38	4	NOVA1
1.61752e-42	0.414062	0.342	0.159	3.97554e-38	4	KLF3
8.62481e-42	0.464256	0.32	0.146	2.11981e-37	4	TLNRD1
4.59953e-41	0.550599	0.54	0.329	1.13047e-36	4	UGP2
5.00293e-41	0.443071	0.739	0.549	1.22962e-36	4	MYL9
1.96195e-40	0.428356	0.319	0.149	4.82207e-36	4	DLGAP4
2.03019e-40	0.487554	0.329	0.158	4.98979e-36	4	SRPX2
3.42141e-40	0.300881	0.227	0.086	8.40915e-36	4	DNM1
5.99316e-40	0.457859	0.429	0.233	1.473e-35	4	CMTM3
9.3586e-40	0.487492	0.427	0.228	2.30016e-35	4	CDC42EP2
1.33933e-39	0.514924	0.709	0.51	3.29182e-35	4	AHNAK
2.79154e-39	0.64129	0.766	0.554	6.86104e-35	4	CCN1
2.82686e-39	0.440775	0.834	0.678	6.94786e-35	4	PMP22
4.39558e-39	0.396164	0.355	0.174	1.08035e-34	4	CBR3
6.97293e-39	0.408923	0.928	0.831	1.71381e-34	4	MYL6
1.33275e-38	0.445953	0.402	0.211	3.27563e-34	4	ZYX
1.35203e-38	0.619307	0.518	0.32	3.32301e-34	4	PDGFRL
1.40701e-38	0.436663	0.454	0.251	3.45816e-34	4	HCFC1R1
1.48175e-38	0.408951	0.331	0.157	3.64184e-34	4	PSD3
1.78554e-38	0.547752	0.685	0.481	4.38851e-34	4	KLF4
2.66101e-38	0.502518	0.647	0.45	6.54024e-34	4	CALU
4.25684e-38	0.432699	0.762	0.571	1.04625e-33	4	ADD3
5.86162e-38	0.638563	0.283	0.13	1.44067e-33	4	CFB
6.33228e-38	0.348384	0.276	0.121	1.55635e-33	4	NT5E
1.29701e-37	0.290903	0.34	0.16	3.18779e-33	4	OMD
1.41486e-37	0.508381	0.729	0.521	3.47744e-33	4	GPNMB
2.85433e-37	0.371618	0.368	0.187	7.01537e-33	4	HDAC7
1.07133e-36	0.447226	0.788	0.631	2.63313e-32	4	RHOA
1.20619e-36	0.408392	0.448	0.253	2.96458e-32	4	VAT1
1.60977e-36	0.415842	0.306	0.144	3.95648e-32	4	EPB41L3
4.3613e-36	0.472998	0.701	0.493	1.07192e-31	4	ISLR
1.23793e-34	0.454366	0.294	0.139	3.04259e-30	4	PTGES
1.6157e-34	0.352669	0.461	0.266	3.97107e-30	4	FYN
3.14981e-34	0.385741	0.49	0.3	7.7416e-30	4	ANXA4
3.7706e-34	0.266271	0.998	0.99	9.26739e-30	4	B2M
6.32469e-34	0.325417	0.347	0.176	1.55448e-29	4	MINDY2
1.08937e-33	0.328803	0.334	0.166	2.67745e-29	4	RGS10
3.44473e-33	0.353848	0.248	0.107	8.46646e-29	4	CRABP2
4.23937e-33	0.298614	0.274	0.125	1.04195e-28	4	PXDNL
1.15415e-32	0.359378	0.297	0.142	2.83666e-28	4	ARHGEF10
1.61841e-32	0.418272	0.758	0.604	3.97773e-28	4	MYL12A
3.95264e-32	0.410709	0.825	0.688	9.71481e-28	4	RTN4
4.77921e-32	0.478879	0.815	0.652	1.17464e-27	4	MEG3
7.85375e-32	0.390812	0.296	0.145	1.93029e-27	4	LTC4S
1.12993e-31	0.458672	0.299	0.146	2.77714e-27	4	VEGFD
1.50403e-31	0.426732	0.471	0.28	3.69661e-27	4	COL12A1
2.02862e-31	0.478396	0.783	0.608	4.98595e-27	4	TUBA1A
2.06725e-31	0.30196	0.346	0.181	5.08089e-27	4	PALM
5.39343e-31	0.343942	0.306	0.151	1.3256e-26	4	FLRT2
6.32087e-31	0.538852	0.56	0.379	1.55354e-26	4	DDR2
8.149e-31	0.272047	0.242	0.107	2.00286e-26	4	ORAI3
1.52678e-30	0.324788	0.352	0.188	3.75251e-26	4	GLIPR2
2.86342e-30	0.438738	0.309	0.158	7.03772e-26	4	PDGFD
4.14946e-30	0.456309	0.918	0.791	1.01985e-25	4	FBLN2
8.84519e-30	0.397287	0.38	0.213	2.17397e-25	4	BAG2
9.31474e-30	0.385132	0.649	0.458	2.28938e-25	4	DPYSL2
1.0092e-29	0.341468	0.444	0.266	2.48041e-25	4	BIN1
1.45909e-29	0.467567	0.494	0.318	3.58616e-25	4	YWHAH
2.04526e-29	0.390071	0.482	0.304	5.02684e-25	4	TAX1BP3
2.52005e-29	0.358554	0.449	0.271	6.19378e-25	4	DYNC1H1
3.36187e-29	0.392021	0.548	0.376	8.2628e-25	4	REXO2
4.27788e-29	0.423635	0.488	0.311	1.05142e-24	4	S100A16
6.7323e-29	0.397604	0.319	0.17	1.65466e-24	4	SETD7
6.8542e-29	0.31299	0.236	0.108	1.68463e-24	4	PAPSS2
7.50023e-29	0.331536	0.36	0.198	1.84341e-24	4	CHST12
8.7079e-29	0.379211	0.703	0.526	2.14023e-24	4	DDAH2
8.71741e-29	0.891332	0.437	0.279	2.14256e-24	4	CPE
1.03351e-28	0.420875	0.663	0.476	2.54016e-24	4	MAP1B
1.12136e-28	0.39129	0.602	0.418	2.75607e-24	4	LSP1
1.3383e-28	0.395758	0.607	0.423	3.28926e-24	4	CELF2
1.58107e-28	0.368606	0.536	0.335	3.88596e-24	4	PAMR1
2.99811e-28	0.38703	0.795	0.609	7.36875e-24	4	APP
6.25479e-28	0.305238	0.357	0.197	1.5373e-23	4	RASSF4
6.58924e-28	0.340084	0.406	0.237	1.6195e-23	4	CALHM2
9.33637e-28	0.375434	0.229	0.106	2.29469e-23	4	CARMIL1
1.28278e-27	0.350064	0.715	0.55	3.15281e-23	4	CLIC1
3.01736e-27	0.353908	0.239	0.113	7.41608e-23	4	LIMCH1
4.10209e-27	0.43009	0.546	0.369	1.00821e-22	4	IFI27L2
5.42208e-27	0.354597	0.437	0.275	1.33264e-22	4	FERMT2
5.92792e-27	0.358828	0.306	0.163	1.45696e-22	4	JAG1
7.48166e-27	0.444531	0.501	0.328	1.83884e-22	4	FAIM2
1.70219e-26	0.376291	0.281	0.144	4.18365e-22	4	NDUFA4L2
2.20506e-26	0.352172	0.264	0.131	5.4196e-22	4	NGF
3.94428e-26	0.363365	0.623	0.456	9.69424e-22	4	RHOC
4.89072e-26	0.345787	0.745	0.594	1.20204e-21	4	CAVIN1
9.94173e-26	0.257034	0.248	0.12	2.44348e-21	4	ADK
1.01996e-25	0.405848	0.467	0.3	2.50687e-21	4	TUBB6
2.30443e-25	0.352103	0.535	0.366	5.66383e-21	4	ANXA11
2.8478e-25	0.341755	0.875	0.738	6.99933e-21	4	ANXA1
3.36988e-25	0.40775	0.791	0.659	8.28249e-21	4	TUBA1B
4.99363e-25	0.359248	0.249	0.127	1.22733e-20	4	CITED4
5.85045e-25	0.37469	0.312	0.175	1.43792e-20	4	JDP2
9.74674e-25	0.334239	0.616	0.436	2.39555e-20	4	PIGT
1.09718e-24	0.389136	0.364	0.219	2.69665e-20	4	PPP1R14B
1.44954e-24	0.290017	0.206	0.094	3.56267e-20	4	DOCK4
4.53957e-24	0.35302	0.912	0.81	1.11574e-19	4	SERPING1
4.56318e-24	0.378406	0.281	0.15	1.12154e-19	4	PROCR
5.38091e-24	0.283763	0.955	0.907	1.32252e-19	4	SERF2
6.21739e-24	0.285659	0.483	0.318	1.52811e-19	4	ARPC1B
6.83932e-24	0.275361	0.263	0.135	1.68097e-19	4	RAB23
7.13731e-24	0.353834	0.832	0.702	1.75421e-19	4	S100A13
7.26326e-24	0.379705	0.744	0.614	1.78516e-19	4	POLR2L
1.03331e-23	0.34735	0.715	0.576	2.53968e-19	4	RNH1
1.22338e-23	0.255962	0.211	0.098	3.00682e-19	4	FNDC1
1.33921e-23	0.371656	0.626	0.478	3.29151e-19	4	CAVIN3
1.36953e-23	0.342515	0.969	0.943	3.36604e-19	4	TMSB10
1.49077e-23	0.284541	0.482	0.318	3.66401e-19	4	CAPN2
1.50944e-23	0.450257	0.433	0.282	3.70991e-19	4	CAMK2N1
1.87e-23	0.281335	0.459	0.293	4.59608e-19	4	FAM114A1
2.99061e-23	0.260038	0.96	0.891	7.35033e-19	4	CD63
3.25366e-23	0.274783	0.346	0.199	7.99685e-19	4	USP53
3.39579e-23	0.300535	0.412	0.257	8.34618e-19	4	SPTAN1
3.70259e-23	0.292507	0.256	0.131	9.10024e-19	4	SULF1
5.32025e-23	0.333569	0.68	0.534	1.30761e-18	4	DBI
5.85665e-23	0.369512	0.571	0.387	1.43945e-18	4	GAS1
6.69982e-23	0.30187	0.321	0.179	1.64668e-18	4	GFRA1
7.66518e-23	0.285036	0.34	0.196	1.88395e-18	4	PDLIM7
7.98509e-23	0.288426	0.442	0.288	1.96258e-18	4	RAP1A
1.03976e-22	0.271318	0.294	0.162	2.55551e-18	4	TP53I3
1.18803e-22	0.293949	0.299	0.165	2.91995e-18	4	THBS3
1.20227e-22	0.336044	0.55	0.385	2.95494e-18	4	PKM
1.28124e-22	0.289626	0.961	0.906	3.14904e-18	4	LGALS1
1.2886e-22	0.295077	0.582	0.415	3.16712e-18	4	TPM4
1.67958e-22	0.282779	0.568	0.39	4.12807e-18	4	NPDC1
2.21308e-22	0.406739	0.324	0.183	5.4393e-18	4	VIT
2.36774e-22	0.323181	0.525	0.363	5.81943e-18	4	SBDS
3.19651e-22	0.490927	0.756	0.616	7.85637e-18	4	MARCKS
4.55738e-22	0.304095	0.345	0.205	1.12011e-17	4	PGD
5.38121e-22	0.277777	0.555	0.381	1.32259e-17	4	NEGR1
5.62535e-22	0.378228	0.304	0.173	1.3826e-17	4	CCDC186
7.66359e-22	0.323301	0.223	0.113	1.88356e-17	4	ANGPTL5
8.56125e-22	0.402908	0.655	0.512	2.10418e-17	4	IL6ST
1.48476e-21	0.297528	0.82	0.684	3.64924e-17	4	CD59
1.57774e-21	0.31631	0.272	0.15	3.87777e-17	4	EHBP1
2.39291e-21	0.438083	0.645	0.474	5.8813e-17	4	KLF2
3.65233e-21	0.273517	0.367	0.227	8.97668e-17	4	CCNDBP1
5.03435e-21	0.29913	0.534	0.369	1.23734e-16	4	IRF2BP2
5.47086e-21	0.360547	0.745	0.609	1.34463e-16	4	EMP3
8.73068e-21	0.491888	0.656	0.502	2.14583e-16	4	IFI6
9.3777e-21	0.255745	0.31	0.181	2.30485e-16	4	GAA
1.26127e-20	0.341381	0.428	0.279	3.09996e-16	4	SESTD1
1.57638e-20	0.378402	0.213	0.109	3.87443e-16	4	CPXM2
1.71228e-20	0.377205	0.434	0.285	4.20845e-16	4	NID1
1.97373e-20	0.29759	0.413	0.262	4.85103e-16	4	HAS2
2.49793e-20	0.293832	0.831	0.714	6.13942e-16	4	CD99
2.56665e-20	0.362825	0.599	0.447	6.30832e-16	4	SELENOS
2.93376e-20	0.292141	0.299	0.171	7.2106e-16	4	ADAMTS2
2.96357e-20	0.261393	0.369	0.227	7.28386e-16	4	CSF1
4.17118e-20	0.295364	0.528	0.374	1.02519e-15	4	TGFBR3
4.55364e-20	0.302424	0.571	0.405	1.11919e-15	4	THBS2
5.35515e-20	0.27949	0.652	0.48	1.31619e-15	4	EBF1
6.06538e-20	0.26986	0.229	0.121	1.49075e-15	4	ACLY
8.44194e-20	0.309182	0.579	0.437	2.07486e-15	4	BLOC1S1
9.96452e-20	0.303638	0.405	0.262	2.44908e-15	4	P4HA2
1.6744e-19	0.279267	0.556	0.401	4.11534e-15	4	CHMP2A
1.74837e-19	0.278134	0.319	0.187	4.29715e-15	4	MFAP2
2.03905e-19	0.268364	0.325	0.196	5.01158e-15	4	SVBP
2.04707e-19	0.286216	0.863	0.771	5.03128e-15	4	OAZ1
2.1827e-19	0.285716	0.535	0.387	5.36465e-15	4	GNB2
2.92751e-19	0.357306	0.312	0.186	7.19525e-15	4	CBLB
3.44704e-19	0.258528	0.306	0.179	8.47214e-15	4	ACSL3
4.12445e-19	0.357259	0.434	0.29	1.01371e-14	4	ANGPTL4
6.61348e-19	0.257192	0.822	0.711	1.62546e-14	4	MYL12B
7.54912e-19	0.305039	0.519	0.379	1.85542e-14	4	LIMA1
1.33547e-18	0.295835	0.405	0.262	3.28231e-14	4	FKBP9
1.3939e-18	0.331056	0.542	0.396	3.42592e-14	4	PHGDH
1.45455e-18	0.271555	0.497	0.353	3.57499e-14	4	PDLIM1
1.52851e-18	0.264062	0.285	0.166	3.75676e-14	4	ROBO1
2.76933e-18	0.280613	0.856	0.77	6.80646e-14	4	GAPDH
3.44817e-18	0.250293	0.491	0.343	8.47492e-14	4	MGAT1
3.79837e-18	0.268482	0.418	0.28	9.33564e-14	4	PTPRA
8.92003e-18	0.306759	0.476	0.336	2.19237e-13	4	CLTB
1.61024e-17	0.264984	0.33	0.202	3.95765e-13	4	UBE2E2
1.74911e-17	0.306467	0.713	0.573	4.29895e-13	4	GRN
1.85708e-17	0.287702	0.748	0.614	4.56432e-13	4	TUBB
2.23583e-17	0.281936	0.452	0.315	5.49522e-13	4	TFG
2.44714e-17	0.254159	0.815	0.703	6.01459e-13	4	RAC1
4.82165e-17	0.290515	0.389	0.265	1.18507e-12	4	GLT8D1
5.90722e-17	0.292176	0.679	0.543	1.45188e-12	4	ARF4
6.31459e-17	0.282987	0.243	0.139	1.552e-12	4	MAP1A
8.93995e-17	0.338375	0.297	0.181	2.19726e-12	4	GPRC5A
9.99312e-17	0.266298	0.758	0.624	2.45611e-12	4	CALM1
1.82252e-16	0.280558	0.784	0.654	4.47938e-12	4	HLA-B
1.83882e-16	0.271219	0.399	0.265	4.51946e-12	4	SPOCK1
1.89613e-16	0.460087	0.378	0.248	4.6603e-12	4	CCN5
2.63966e-16	0.331935	0.275	0.162	6.48776e-12	4	EGR2
2.82102e-16	0.276033	0.301	0.187	6.93351e-12	4	NAV1
4.21688e-16	0.309624	0.526	0.385	1.03642e-11	4	FILIP1L
4.37027e-16	0.252191	0.729	0.592	1.07412e-11	4	LDHA
1.18509e-15	0.250615	0.234	0.135	2.91271e-11	4	HSPB8
4.32673e-15	0.269093	0.229	0.133	1.06342e-10	4	EGR3
5.45926e-15	0.264498	0.371	0.25	1.34178e-10	4	RHOQ
6.49807e-15	0.272225	0.244	0.142	1.59709e-10	4	MEG8
7.76664e-15	0.252037	0.523	0.393	1.90888e-10	4	COMT
8.29621e-15	0.293047	0.745	0.624	2.03904e-10	4	PPDPF
1.4279e-14	0.257674	0.341	0.225	3.50948e-10	4	TMEM106C
2.16984e-14	0.406639	0.277	0.179	5.33304e-10	4	APCDD1
4.63036e-14	0.25647	0.336	0.225	1.13805e-09	4	OPTN
1.21424e-13	0.260387	0.842	0.733	2.98435e-09	4	ZFP36L2
1.29651e-13	0.286509	0.829	0.712	3.18657e-09	4	HLA-C
2.16723e-13	0.30723	0.233	0.142	5.32663e-09	4	CP
3.5839e-13	0.268941	0.364	0.251	8.80851e-09	4	SOX9
4.55738e-13	0.274011	0.318	0.214	1.12011e-08	4	TRIM8
5.69671e-13	0.255063	0.498	0.367	1.40014e-08	4	MMP23B
6.12965e-13	0.42864	0.431	0.315	1.50655e-08	4	PLA2G2A
4.63639e-12	0.258577	0.639	0.527	1.13953e-07	4	P4HB
5.81459e-12	0.275412	0.893	0.808	1.42911e-07	4	MMP2
1.11946e-11	0.296461	0.753	0.619	2.7514e-07	4	MT1E
1.16299e-11	0.353979	0.266	0.173	2.85839e-07	4	ISG15
1.23499e-11	0.264956	0.434	0.321	3.03535e-07	4	CTSA
2.2048e-11	0.280023	0.654	0.509	5.41895e-07	4	PLIN2
1.39067e-10	0.362385	0.62	0.494	3.41799e-06	4	C11orf96
1.87504e-10	0.250177	0.2	0.125	4.60847e-06	4	AOX1
1.21664e-07	0.380981	0.908	0.849	0.00299026	4	ITM2A
0	4.54434	0.792	0.109	0	5	PTX3
0	3.61956	0.93	0.358	0	5	CCL2
0	3.52906	0.684	0.041	0	5	SERPINE1
0	3.31659	0.863	0.261	0	5	CTSC
0	3.08212	0.307	0.02	0	5	CXCL3
0	3.06782	0.638	0.041	0	5	HMOX1
0	2.96693	0.639	0.077	0	5	PLAU
0	2.8177	0.68	0.091	0	5	CYTOR
0	2.53738	0.836	0.228	0	5	THBS1
0	2.37385	0.755	0.071	0	5	TNFRSF12A
0	2.01201	0.906	0.309	0	5	DDX21
0	1.89667	0.69	0.043	0	5	SPHK1
0	1.6864	0.221	0.007	0	5	IL1RL1
0	1.65288	0.653	0.102	0	5	PLAUR
0	1.56882	0.698	0.074	0	5	NOP16
0	1.55104	0.329	0.008	0	5	LIF
0	1.54822	0.51	0.03	0	5	HMGA1
0	1.49614	0.76	0.153	0	5	ZNF593
0	1.46261	0.719	0.14	0	5	TUBA1C
0	1.45712	0.609	0.09	0	5	GCLM
0	1.28638	0.364	0.024	0	5	ALDH1A3
0	1.23914	0.553	0.072	0	5	GNPNAT1
0	1.20772	0.493	0.016	0	5	FOSL1
0	1.05981	0.561	0.077	0	5	SLC39A14
0	0.984336	0.582	0.076	0	5	PNO1
0	0.973274	0.529	0.062	0	5	GPC1
0	0.960453	0.568	0.07	0	5	GPATCH4
0	0.868408	0.355	0.028	0	5	TRIB1
0	0.850752	0.34	0.008	0	5	C11orf91
0	0.713754	0.437	0.045	0	5	RRS1
0	0.673799	0.25	0.011	0	5	SLC7A5
0	0.545098	0.223	0.005	0	5	LIPG
8.88233e-306	1.59235	0.776	0.194	2.1831e-301	5	EIF3J
2.93236e-305	2.77883	0.3	0.021	7.20716e-301	5	CXCL1
3.85837e-304	0.659157	0.323	0.025	9.48311e-300	5	PHLDA2
5.98958e-303	1.35899	0.769	0.192	1.47212e-298	5	NME1
1.18887e-295	1.3495	0.739	0.168	2.922e-291	5	GFPT2
1.83697e-291	1.24445	0.693	0.144	4.51491e-287	5	MTHFD2
4.69263e-289	0.715107	0.466	0.06	1.15335e-284	5	RRP9
7.13381e-286	1.1881	0.591	0.102	1.75335e-281	5	MMP19
1.75931e-283	1.63281	0.812	0.231	4.32403e-279	5	MAT2A
1.26926e-280	0.894029	0.424	0.052	3.11959e-276	5	UPP1
1.86953e-279	0.642139	0.304	0.024	4.59494e-275	5	NFATC2
1.28373e-277	2.57667	0.739	0.182	3.15516e-273	5	TM4SF1
5.08457e-277	2.83905	0.859	0.282	1.24969e-272	5	TNFAIP6
4.42046e-274	1.15574	0.521	0.083	1.08646e-269	5	MSC
8.49802e-273	1.08098	0.345	0.034	2.08864e-268	5	MIR4435-2HG
1.69069e-272	2.95232	0.862	0.294	4.15537e-268	5	PLA2G2A
1.21374e-271	0.871965	0.614	0.114	2.98312e-267	5	MRTO4
4.41066e-271	0.926008	0.623	0.12	1.08405e-266	5	TOMM40
2.34611e-263	1.52362	0.682	0.158	5.76627e-259	5	MEDAG
1.58155e-259	1.04656	0.545	0.097	3.88713e-255	5	ACSL4
1.44784e-258	1.18208	0.728	0.184	3.55851e-254	5	GNL3
2.76691e-256	0.97711	0.542	0.095	6.80052e-252	5	ATP13A3
4.98189e-256	0.861104	0.563	0.103	1.22445e-251	5	PAK1IP1
3.1438e-253	1.77819	0.976	0.701	7.72684e-249	5	EIF4A1
6.59564e-251	0.687012	0.448	0.063	1.62108e-246	5	PPAN
1.2574e-250	0.520234	0.273	0.022	3.09043e-246	5	PNP
2.14616e-246	0.983546	0.623	0.133	5.27483e-242	5	IMP4
1.0521e-244	1.40697	0.229	0.015	2.58585e-240	5	ARC
1.19572e-242	1.33981	0.769	0.233	2.93884e-238	5	NOP56
1.29899e-239	1.32076	0.831	0.288	3.19265e-235	5	SNRPD1
9.64241e-237	1.64581	0.917	0.471	2.36991e-232	5	RAN
3.23856e-235	1.54719	0.854	0.297	7.95973e-231	5	ATP1B3
3.66885e-235	0.699038	0.496	0.083	9.0173e-231	5	RRP1
2.72873e-234	1.47101	0.816	0.263	6.70668e-230	5	UAP1
5.89273e-234	0.845893	0.534	0.101	1.44832e-229	5	DKC1
6.58116e-234	0.568699	0.366	0.045	1.61752e-229	5	PFKP
1.79353e-229	2.63525	0.995	0.873	4.40813e-225	5	MT2A
2.60804e-229	0.807396	0.561	0.112	6.41003e-225	5	GTPBP4
6.3917e-229	0.329078	0.221	0.014	1.57095e-224	5	EEF1AKMT4
1.64468e-228	0.530855	0.339	0.039	4.04229e-224	5	PANX1
2.04927e-227	1.00506	0.533	0.101	5.0367e-223	5	SNHG3
2.0984e-227	3.14343	0.375	0.049	5.15745e-223	5	CXCL8
1.16856e-225	0.841909	0.574	0.118	2.8721e-221	5	NOLC1
1.66738e-222	0.638648	0.428	0.065	4.09809e-218	5	CRY1
3.82296e-222	2.00953	0.962	0.619	9.39607e-218	5	LMNA
4.35876e-222	1.69265	0.72	0.211	1.0713e-217	5	UGDH
2.00842e-221	1.63494	0.874	0.334	4.9363e-217	5	NAMPT
4.41512e-218	2.2394	0.921	0.465	1.08515e-213	5	EMP1
5.37264e-214	0.937028	0.644	0.159	1.32049e-209	5	RPF2
9.24531e-213	1.23286	0.784	0.247	2.27231e-208	5	CD44
4.9128e-211	2.0035	0.892	0.377	1.20747e-206	5	SOD2
5.79445e-211	0.420361	0.324	0.038	1.42416e-206	5	BYSL
8.29785e-210	1.35929	0.645	0.169	2.03945e-205	5	SPSB1
1.07174e-209	0.803288	0.641	0.155	2.63413e-205	5	TIMM10
2.04995e-208	1.16181	0.804	0.287	5.03837e-204	5	SRM
5.01575e-207	0.416085	0.248	0.022	1.23277e-202	5	UCK2
7.81541e-207	0.857688	0.634	0.156	1.92087e-202	5	NOP58
5.40851e-206	1.48432	0.895	0.455	1.3293e-201	5	ENO1
6.09889e-206	1.88813	0.852	0.317	1.49899e-201	5	MT1A
9.74894e-205	0.597815	0.437	0.073	2.39609e-200	5	PTRH2
1.32812e-204	1.02268	0.653	0.168	3.26425e-200	5	IL1R1
1.71804e-204	0.596929	0.424	0.07	4.2226e-200	5	ABCF2
2.88094e-204	0.973331	0.657	0.176	7.08079e-200	5	LRRC59
1.00976e-203	0.660312	0.477	0.088	2.48179e-199	5	NIP7
6.31618e-203	2.00763	0.909	0.485	1.55239e-198	5	CTSL
8.73371e-203	0.959731	0.69	0.189	2.14657e-198	5	YWHAG
1.48587e-201	0.481167	0.388	0.058	3.65196e-197	5	UTP4
3.73536e-201	1.26577	0.793	0.285	9.18076e-197	5	TUBB6
2.20543e-200	1.48224	0.843	0.337	5.42051e-196	5	CYCS
4.00436e-198	0.788791	0.571	0.133	9.84191e-194	5	EBNA1BP2
1.24883e-197	1.28077	0.668	0.182	3.06936e-193	5	CYP1B1
4.13228e-197	0.769102	0.499	0.101	1.01563e-192	5	GRPEL1
2.35944e-195	0.630988	0.444	0.079	5.79903e-191	5	PSMG1
3.51516e-195	0.543204	0.405	0.065	8.63956e-191	5	POLR1C
3.44635e-193	1.1856	0.625	0.166	8.47045e-189	5	GPRC5A
7.96804e-193	0.628666	0.506	0.102	1.95838e-188	5	WDR43
1.75151e-192	0.944748	0.72	0.217	4.30487e-188	5	HNRNPAB
7.05859e-192	0.840254	0.618	0.158	1.73486e-187	5	ETF1
8.64843e-192	0.653307	0.469	0.09	2.12561e-187	5	ODC1
4.09648e-189	1.7759	0.938	0.527	1.00683e-184	5	NNMT
9.76685e-186	0.79371	0.614	0.156	2.4005e-181	5	BRIX1
3.28891e-185	0.660875	0.494	0.102	8.08349e-181	5	NDUFAF4
1.73018e-183	0.395255	0.24	0.024	4.25245e-179	5	RRP12
2.8809e-183	0.382399	0.281	0.033	7.08068e-179	5	PUS1
7.78727e-183	0.769416	0.501	0.108	1.91395e-178	5	MAP2K3
1.44019e-182	0.379383	0.24	0.024	3.5397e-178	5	IPO4
1.26643e-181	0.590627	0.428	0.078	3.11262e-177	5	BAZ1A
5.30744e-180	0.963804	0.552	0.131	1.30446e-175	5	KDM6B
1.5943e-179	0.46619	0.347	0.052	3.91846e-175	5	BOP1
8.03905e-179	0.775401	0.577	0.141	1.97584e-174	5	SNHG15
1.57094e-178	1.10847	0.65	0.182	3.86104e-174	5	PIM1
6.3248e-178	0.755065	0.569	0.14	1.55451e-173	5	NXT1
1.83515e-176	0.659649	0.402	0.072	4.51044e-172	5	FNDC4
3.71897e-176	1.11926	0.746	0.27	9.14049e-172	5	SLC25A5
2.72245e-175	0.631046	0.498	0.108	6.69123e-171	5	IPO7
2.0268e-174	0.594446	0.434	0.083	4.98146e-170	5	EXOSC4
2.92148e-174	0.996081	0.719	0.231	7.18041e-170	5	AMD1
1.7242e-173	0.721682	0.555	0.137	4.23774e-169	5	DCAF13
1.61441e-172	0.932586	0.378	0.065	3.96789e-168	5	ADAMTS4
5.63711e-172	0.74628	0.477	0.102	1.38549e-167	5	SLC4A7
2.74909e-171	1.01342	0.571	0.15	6.75672e-167	5	VASN
1.0209e-170	1.08947	0.801	0.331	2.50918e-166	5	PFDN2
8.7976e-170	0.587859	0.413	0.077	2.16227e-165	5	PES1
2.79616e-168	0.586969	0.463	0.097	6.87241e-164	5	GNL2
1.33357e-166	0.524631	0.44	0.088	3.27766e-162	5	DDX39A
5.0589e-166	0.797382	0.641	0.189	1.24338e-161	5	NIFK
1.01198e-165	0.522285	0.428	0.084	2.48725e-161	5	FAM207A
4.25936e-165	0.951609	0.808	0.311	1.04687e-160	5	EIF5A
7.1005e-165	0.693597	0.553	0.141	1.74516e-160	5	MRPS12
7.17467e-164	0.506513	0.44	0.089	1.76339e-159	5	ZPR1
3.15115e-163	0.448418	0.318	0.048	7.74491e-159	5	RELB
4.02186e-163	1.33259	0.868	0.416	9.88493e-159	5	HSPE1
6.17625e-163	0.573856	0.428	0.085	1.518e-158	5	PALM2-AKAP2
2.02794e-162	2.73083	0.448	0.098	4.98427e-158	5	CXCL2
6.3465e-162	0.362702	0.25	0.029	1.55984e-157	5	BOLA2B
1.00684e-160	0.986887	0.789	0.309	2.47462e-156	5	SNRPB
2.16865e-160	0.492862	0.39	0.071	5.33012e-156	5	SNHG17
2.55627e-160	0.513127	0.402	0.077	6.2828e-156	5	PAICS
1.34536e-159	0.455636	0.35	0.059	3.30663e-155	5	PPIF
1.86889e-159	1.0787	0.502	0.121	4.59337e-155	5	PAPPA
4.59022e-159	0.543988	0.445	0.095	1.12818e-154	5	EEF1E1
1.00006e-157	1.01667	0.51	0.125	2.45794e-153	5	SGK1
1.59251e-157	0.850053	0.717	0.249	3.91406e-153	5	CCT2
1.91828e-157	0.592112	0.51	0.121	4.71476e-153	5	RRP15
5.72973e-157	1.28771	0.933	0.583	1.40825e-152	5	LDHA
7.6126e-157	0.636016	0.501	0.119	1.87103e-152	5	ARPC5L
1.21643e-156	1.9993	0.938	0.556	2.98974e-152	5	MT1X
1.14973e-155	0.78201	0.439	0.096	2.82582e-151	5	S1PR3
1.69278e-155	0.446441	0.369	0.066	4.16051e-151	5	GRWD1
1.59699e-153	0.809225	0.496	0.12	3.92509e-149	5	SLC19A2
4.42745e-153	0.411854	0.343	0.058	1.08818e-148	5	TSR1
4.66584e-153	1.01069	0.432	0.094	1.14677e-148	5	ICAM1
2.03453e-152	0.446999	0.281	0.04	5.00047e-148	5	TLCD3A
6.23533e-152	0.93814	0.8	0.315	1.53252e-147	5	EIF5B
2.75904e-151	0.416387	0.267	0.036	6.78116e-147	5	TIMM8A
6.42575e-151	0.677726	0.556	0.15	1.57932e-146	5	MRPL12
8.33429e-151	0.3536	0.229	0.027	2.0484e-146	5	SLC7A1
2.67395e-150	1.31708	0.714	0.249	6.57204e-146	5	HAS2
6.83631e-150	0.667638	0.558	0.151	1.68023e-145	5	DIMT1
2.95947e-149	0.831851	0.75	0.276	7.27379e-145	5	UBE2N
6.94657e-149	0.673177	0.542	0.143	1.70733e-144	5	CISD1
2.5022e-148	1.17471	0.827	0.355	6.1499e-144	5	SPTSSA
3.59654e-148	1.02663	0.804	0.359	8.83957e-144	5	TOMM5
4.823e-148	0.727318	0.598	0.174	1.1854e-143	5	NAA50
2.22592e-147	1.62518	0.99	0.87	5.47086e-143	5	TIMP1
2.26368e-147	0.688668	0.242	0.031	5.56367e-143	5	LBP
3.8256e-147	1.07107	0.79	0.325	9.40257e-143	5	ELOC
4.80119e-147	0.591822	0.475	0.114	1.18004e-142	5	IFRD2
5.86978e-146	1.12181	0.782	0.322	1.44268e-141	5	HSPD1
3.63645e-145	0.819732	0.676	0.229	8.93767e-141	5	EIF4E
3.75726e-145	1.02452	0.83	0.394	9.23459e-141	5	PA2G4
5.17808e-145	0.844984	0.676	0.224	1.27267e-140	5	FBL
8.35797e-145	0.555464	0.528	0.135	2.05422e-140	5	PSMD14
1.40022e-144	0.57282	0.504	0.127	3.44146e-140	5	UTP11
1.29963e-143	1.06272	0.852	0.403	3.19424e-139	5	TUBB4B
2.0669e-143	0.66654	0.623	0.194	5.08001e-139	5	CCT6A
3.47165e-143	0.494704	0.453	0.104	8.53261e-139	5	UTP3
9.00551e-143	0.430602	0.347	0.063	2.21337e-138	5	OTUD4
3.32441e-142	0.623725	0.553	0.154	8.17073e-138	5	EIF2S1
4.08853e-142	0.811369	0.563	0.162	1.00488e-137	5	SRGAP1
3.17486e-141	1.0586	0.591	0.183	7.80318e-137	5	TXNRD1
4.94295e-141	0.397548	0.264	0.038	1.21488e-136	5	TEX10
5.43293e-141	1.38389	0.639	0.206	1.33531e-136	5	RGCC
1.33111e-140	0.652509	0.227	0.028	3.27161e-136	5	CHRDL2
5.91017e-140	0.401473	0.324	0.057	1.4526e-135	5	TRMT6
7.11156e-140	1.02934	0.399	0.083	1.74788e-135	5	MT1G
7.43799e-140	0.637145	0.507	0.133	1.82811e-135	5	TIMM17A
9.2635e-140	1.11172	0.949	0.627	2.27678e-135	5	NPM1
2.02848e-139	1.08132	0.722	0.269	4.9856e-135	5	EDNRB
3.26236e-139	0.554461	0.351	0.068	8.01824e-135	5	DOK5
3.63409e-139	0.388409	0.312	0.053	8.93186e-135	5	SEH1L
7.96105e-139	0.578271	0.483	0.122	1.95667e-134	5	STIP1
2.06399e-138	0.39158	0.296	0.048	5.07287e-134	5	SLC25A33
5.19657e-138	0.9639	0.857	0.441	1.27721e-133	5	HNRNPF
1.28345e-137	0.67751	0.52	0.14	3.15447e-133	5	ELOVL5
1.49852e-137	0.821892	0.574	0.175	3.68306e-133	5	SMIM3
2.89405e-137	0.916365	0.736	0.284	7.113e-133	5	RPL22L1
4.0998e-137	0.528564	0.431	0.099	1.00765e-132	5	GAR1
1.39906e-136	0.546878	0.456	0.11	3.4386e-132	5	RRP7A
5.0986e-135	0.704135	0.63	0.205	1.25313e-130	5	PSMC4
1.01834e-134	0.374063	0.226	0.029	2.50287e-130	5	VTN
2.43121e-134	0.300453	0.248	0.035	5.97543e-130	5	NOP2
6.53411e-134	0.723144	0.657	0.228	1.60595e-129	5	CCT5
1.91322e-133	0.838623	0.722	0.279	4.70232e-129	5	HSPA9
6.10527e-133	0.793258	0.722	0.279	1.50055e-128	5	CCT3
9.93377e-133	0.461426	0.42	0.095	2.44152e-128	5	DNAJC2
6.26531e-132	0.411118	0.37	0.077	1.53989e-127	5	HPRT1
1.88293e-130	0.415011	0.313	0.057	4.62786e-126	5	SAMD4A
9.87392e-130	0.565421	0.302	0.054	2.42681e-125	5	FRMD4A
3.08142e-129	0.834982	0.442	0.11	7.57352e-125	5	ELL2
5.63727e-129	0.740284	0.734	0.289	1.38553e-124	5	SNRPF
1.61832e-128	0.619292	0.572	0.175	3.97751e-124	5	GSPT1
2.36092e-128	0.405562	0.331	0.064	5.80266e-124	5	TRMT61A
6.23854e-128	0.332462	0.275	0.045	1.53331e-123	5	METTL1
1.03555e-127	0.507323	0.48	0.126	2.54516e-123	5	PAM16
2.2303e-127	0.916835	0.851	0.45	5.48163e-123	5	SNU13
3.07295e-127	0.951031	0.946	0.668	7.5527e-123	5	YBX1
5.33306e-127	0.849971	0.824	0.379	1.31076e-122	5	IFI16
2.08785e-126	0.588808	0.202	0.025	5.13152e-122	5	MT1F
2.49412e-126	1.15991	0.963	0.703	6.13004e-122	5	HSP90AB1
6.03248e-126	0.463851	0.415	0.098	1.48266e-121	5	BCCIP
8.60347e-126	1.58153	0.903	0.517	2.11456e-121	5	MT1M
1.91334e-125	0.60937	0.44	0.111	4.70261e-121	5	UGCG
3.3621e-125	0.420196	0.362	0.076	8.26336e-121	5	NPM3
5.59048e-125	0.578662	0.512	0.143	1.37403e-120	5	BZW2
7.85714e-125	0.537533	0.62	0.194	1.93113e-120	5	PABPC4
1.02935e-124	0.58959	0.545	0.161	2.52995e-120	5	TRMT10C
1.52532e-124	0.351371	0.296	0.053	3.74894e-120	5	WDR12
2.67934e-124	0.765533	0.706	0.276	6.58528e-120	5	C1QBP
4.88066e-124	0.296158	0.232	0.033	1.19957e-119	5	CCDC86
5.02109e-123	0.332286	0.269	0.044	1.23408e-118	5	MAK16
5.41471e-123	0.357062	0.386	0.086	1.33083e-118	5	PNPT1
8.23933e-123	0.541484	0.533	0.153	2.02506e-118	5	WDR74
7.17961e-122	0.572658	0.488	0.134	1.76461e-117	5	MLF1
1.00206e-121	0.586443	0.596	0.191	2.46286e-117	5	LRRFIP1
1.41694e-121	0.355607	0.246	0.038	3.48257e-117	5	LRRC32
7.08942e-121	1.36364	0.94	0.611	1.74244e-116	5	MT1E
7.5164e-121	0.835073	0.781	0.351	1.84738e-116	5	SLIRP
1.01893e-120	0.834711	0.89	0.474	2.50434e-116	5	POMP
5.76941e-120	0.387707	0.3	0.056	1.41801e-115	5	STK17A
9.61839e-120	0.607944	0.394	0.094	2.36401e-115	5	MAP3K8
3.32699e-119	0.483185	0.494	0.138	8.17706e-115	5	ZNRD2
1.68293e-118	0.648455	0.674	0.248	4.1363e-114	5	PSMD7
3.60022e-118	0.751319	0.812	0.369	8.84862e-114	5	RBM8A
4.63296e-118	0.597444	0.401	0.098	1.13869e-113	5	2023-03-03
1.11683e-117	0.425423	0.394	0.092	2.74495e-113	5	ALKBH2
1.39054e-117	0.513586	0.496	0.142	3.41768e-113	5	TWISTNB
2.06775e-117	0.519203	0.521	0.153	5.08211e-113	5	FAM174C
3.30401e-117	0.431364	0.459	0.119	8.12061e-113	5	MAD2L2
1.69663e-116	0.589908	0.397	0.096	4.16999e-112	5	VGLL3
4.08276e-116	0.412721	0.399	0.097	1.00346e-111	5	LTV1
4.54587e-116	0.487845	0.378	0.088	1.11728e-111	5	LHFPL2
8.62069e-116	0.527633	0.523	0.156	2.11879e-111	5	MPHOSPH10
9.02324e-116	0.365852	0.267	0.047	2.21773e-111	5	CTU2
1.1309e-115	0.428895	0.347	0.075	2.77953e-111	5	POLR1E
2.29816e-115	0.538377	0.579	0.188	5.64843e-111	5	MRPL47
2.92113e-115	0.88856	0.859	0.465	7.17955e-111	5	EIF1AX
2.98435e-115	0.406325	0.277	0.05	7.33493e-111	5	RUNX1
1.18252e-114	0.462309	0.459	0.124	2.9064e-110	5	GGCT
1.57471e-114	0.611786	0.661	0.241	3.87033e-110	5	ADRM1
3.44345e-114	0.963394	0.952	0.679	8.46331e-110	5	CD59
5.84814e-114	0.744846	0.797	0.369	1.43736e-109	5	PRELID1
1.07806e-113	0.579397	0.634	0.219	2.64965e-109	5	BAG1
1.19123e-113	0.61934	0.661	0.239	2.9278e-109	5	MRPL32
3.06479e-113	0.882719	0.851	0.426	7.53264e-109	5	EIF5
3.97538e-113	1.97956	0.808	0.399	9.77068e-109	5	AKR1C1
5.39137e-113	0.313404	0.219	0.032	1.32509e-108	5	KIF9
5.77525e-113	0.753128	0.811	0.382	1.41944e-108	5	SNRPG
1.25747e-112	0.565495	0.563	0.183	3.09061e-108	5	COA4
2.16645e-112	0.566641	0.606	0.206	5.3247e-108	5	NAA20
2.88559e-112	0.260242	0.234	0.037	7.09221e-108	5	BID
1.97928e-111	0.863956	0.393	0.101	4.86468e-107	5	GEM
2.31206e-111	0.864112	0.866	0.473	5.68258e-107	5	NCL
3.49384e-111	0.396693	0.261	0.046	8.58715e-107	5	HIPK2
2.12776e-110	0.418751	0.382	0.091	5.22961e-106	5	C12orf45
2.62788e-110	0.695484	0.777	0.336	6.4588e-106	5	PDCD5
3.2881e-110	0.706897	0.704	0.287	8.0815e-106	5	METAP2
5.90046e-110	0.70624	0.655	0.247	1.45021e-105	5	ARF6
6.23581e-110	0.598846	0.645	0.237	1.53264e-105	5	SYNCRIP
8.52584e-110	0.808598	0.768	0.326	2.09548e-105	5	TYMP
1.39658e-109	0.293773	0.272	0.05	3.4325e-105	5	NFKBIB
1.47607e-109	0.632574	0.254	0.046	3.62787e-105	5	PDPN
2.45126e-109	0.937363	0.941	0.653	6.02471e-105	5	TUBA1B
8.1917e-109	0.419378	0.385	0.095	2.01336e-104	5	RIOK1
9.09129e-109	0.777924	0.987	0.883	2.23446e-104	5	PTMA
1.11369e-108	0.488941	0.439	0.12	2.73723e-104	5	TFAM
1.20614e-108	0.579674	0.533	0.172	2.96445e-104	5	MRPL14
3.06285e-108	0.454725	0.374	0.091	7.52787e-104	5	UCHL3
5.75394e-108	1.26369	0.857	0.499	1.4142e-103	5	TXN
6.85285e-108	0.866832	0.903	0.471	1.68429e-103	5	SOCS3
1.27425e-107	0.3254	0.294	0.058	3.13185e-103	5	RCL1
3.92585e-107	0.802886	0.827	0.42	9.64895e-103	5	RHEB
4.47523e-107	0.439091	0.533	0.165	1.09992e-102	5	RNF149
8.08632e-107	0.661469	0.781	0.343	1.98746e-102	5	DDX18
4.56014e-106	0.845297	0.852	0.47	1.12079e-101	5	SERBP1
1.87081e-105	0.855215	0.911	0.64	4.59808e-101	5	NME2
1.99764e-105	0.36805	0.312	0.067	4.9098e-101	5	PSME3
9.0581e-105	0.648666	0.679	0.274	2.2263e-100	5	STRAP
1.2776e-104	0.413739	0.304	0.064	3.14007e-100	5	FEM1C
1.34221e-104	0.488286	0.421	0.113	3.29888e-100	5	GLIS3
1.4293e-104	0.365906	0.31	0.065	3.51294e-100	5	TJP2
1.85713e-104	0.768921	0.976	0.852	4.56445e-100	5	RPL35
2.44716e-104	0.367693	0.277	0.054	6.01462e-100	5	WDR3
1.28361e-103	0.265903	0.24	0.041	3.15485e-99	5	UTP14A
5.2094e-103	0.76425	0.967	0.718	1.28037e-98	5	MIF
9.93279e-103	0.402113	0.318	0.071	2.44128e-98	5	TP53RK
1.15879e-102	0.672771	0.765	0.347	2.84808e-98	5	SNRPE
1.21553e-102	0.613099	0.684	0.274	2.98753e-98	5	EIF3A
1.34383e-102	0.609329	0.652	0.253	3.30287e-98	5	ILF2
1.71361e-102	0.992448	0.695	0.303	4.21171e-98	5	S100A16
6.34501e-102	0.468664	0.413	0.111	1.55948e-97	5	OSMR
1.34814e-101	0.573164	0.69	0.271	3.31347e-97	5	ZC3H15
3.65873e-101	0.472118	0.501	0.152	8.99242e-97	5	SRPX2
1.11241e-100	0.557906	0.58	0.202	2.73409e-96	5	MIR22HG
1.67453e-100	0.465834	0.455	0.134	4.11567e-96	5	NOB1
5.64442e-100	0.380323	0.296	0.064	1.38729e-95	5	TAF13
1.10383e-99	1.08751	0.835	0.428	2.713e-95	5	SERPINA3
2.97465e-99	0.292969	0.291	0.061	7.31109e-95	5	C16orf91
3.12277e-99	0.86203	0.474	0.149	7.67514e-95	5	HSPH1
4.91108e-99	0.461009	0.467	0.144	1.20705e-94	5	DCUN1D5
7.69115e-99	0.818393	0.965	0.773	1.89033e-94	5	RPS10
3.3784e-98	0.729411	0.679	0.278	8.30343e-94	5	WTAP
3.81437e-98	0.572869	0.351	0.089	9.37496e-94	5	PDLIM4
5.37429e-98	0.649718	0.547	0.189	1.32089e-93	5	FKBP11
9.82409e-98	0.37953	0.27	0.055	2.41456e-93	5	STK40
4.64775e-97	0.380014	0.291	0.063	1.14232e-92	5	GART
7.77027e-97	0.553944	0.49	0.157	1.90978e-92	5	SLC1A5
1.95691e-96	0.619142	0.65	0.257	4.8097e-92	5	EIF4A3
2.33695e-96	0.480686	0.463	0.141	5.74375e-92	5	TRIM47
2.76289e-96	0.312105	0.215	0.036	6.79064e-92	5	DHX33
3.61398e-96	0.782473	0.901	0.575	8.88245e-92	5	FKBP1A
1.35027e-95	0.858824	0.916	0.613	3.3187e-91	5	SUB1
2.71976e-95	0.671956	0.684	0.297	6.68463e-91	5	PSME2
2.79645e-95	0.455922	0.475	0.15	6.87313e-91	5	SNRPA1
4.74116e-95	0.670203	0.366	0.097	1.16528e-90	5	APOC1
1.5388e-94	0.294848	0.264	0.054	3.78207e-90	5	NOL10
1.59444e-94	0.489372	0.467	0.144	3.91881e-90	5	C8orf33
7.31628e-94	0.396102	0.448	0.134	1.79819e-89	5	ABCF1
7.45448e-94	0.36485	0.413	0.117	1.83216e-89	5	NCBP2AS2
7.67322e-94	0.815778	0.924	0.639	1.88592e-89	5	RPL36AL
1.34199e-93	0.461724	0.639	0.238	3.29834e-89	5	SRGN
1.62501e-93	0.270807	0.246	0.048	3.99395e-89	5	NSUN2
2.87685e-93	0.703146	0.971	0.789	7.07071e-89	5	S100A11
6.98803e-93	0.495724	0.429	0.13	1.71752e-88	5	GBE1
8.12452e-93	0.46443	0.307	0.073	1.99684e-88	5	SERTAD2
1.11291e-92	0.587754	0.676	0.282	2.73532e-88	5	UQCRFS1
1.70212e-92	0.602625	0.997	0.9	4.18347e-88	5	H3F3B
2.75623e-92	0.481481	0.499	0.166	6.77425e-88	5	TMEM70
2.83607e-92	0.570586	0.541	0.192	6.97048e-88	5	CHMP4B
3.27972e-92	0.416913	0.474	0.148	8.06089e-88	5	RABGGTB
4.10112e-92	0.613789	0.984	0.891	1.00797e-87	5	CD63
5.03765e-92	0.625724	0.674	0.275	1.23815e-87	5	TOP1
7.70215e-92	0.389248	0.437	0.131	1.89303e-87	5	ERVK3-1
8.83831e-92	0.438926	0.331	0.082	2.17228e-87	5	ITGA5
8.96433e-92	0.483659	0.496	0.165	2.20325e-87	5	MRPL36
1.59651e-91	0.487337	0.394	0.113	3.9239e-87	5	SPRED1
3.82996e-91	0.688197	0.898	0.531	9.41328e-87	5	SEC61B
1.67906e-90	0.356256	0.299	0.07	4.12679e-86	5	LETM1
2.18936e-90	0.484058	0.657	0.26	5.381e-86	5	PSMC1
2.6645e-90	0.577126	0.693	0.289	6.54881e-86	5	EIF6
2.90101e-90	0.461742	0.486	0.161	7.13011e-86	5	AK2
7.40109e-90	0.67016	0.763	0.359	1.81904e-85	5	TIMM13
1.84754e-89	0.731719	0.591	0.226	4.54088e-85	5	SCRG1
2.32158e-89	0.332971	0.259	0.054	5.70598e-85	5	TFRC
2.59893e-89	0.608049	0.494	0.167	6.38765e-85	5	GADD45A
4.46872e-89	0.742794	0.944	0.72	1.09832e-84	5	PPIB
5.47856e-89	0.802151	0.836	0.474	1.34652e-84	5	TNFRSF1A
7.74941e-89	0.27158	0.27	0.059	1.90465e-84	5	DDX10
7.87003e-89	0.316256	0.423	0.124	1.9343e-84	5	MRPS35
8.26975e-89	0.309057	0.353	0.092	2.03254e-84	5	MRPS17
8.47621e-89	0.299699	0.362	0.097	2.08328e-84	5	IARS
1.37728e-88	0.444723	0.622	0.241	3.38508e-84	5	SRP19
1.74047e-88	0.614422	0.696	0.311	4.27772e-84	5	PDIA4
4.15747e-88	0.491695	0.695	0.299	1.02182e-83	5	CCT8
5.41015e-88	0.433744	0.412	0.121	1.32971e-83	5	KPNA2
5.52887e-88	0.673119	0.701	0.313	1.35889e-83	5	DAB2
1.57173e-87	0.383769	0.448	0.141	3.86301e-83	5	PITPNB
3.5812e-87	0.602782	0.766	0.366	8.80187e-83	5	EIF2S2
4.46853e-87	0.26516	0.216	0.04	1.09827e-82	5	GABPB1
9.57845e-87	0.416883	0.445	0.141	2.35419e-82	5	SRPRB
1.98823e-86	0.289947	0.285	0.065	4.88667e-82	5	DOHH
2.08611e-86	0.48627	0.498	0.17	5.12723e-82	5	MAPRE1
2.43761e-86	0.352438	0.383	0.108	5.99116e-82	5	PUM3
2.99311e-86	0.360741	0.397	0.115	7.35647e-82	5	TIMM50
3.96024e-86	0.350092	0.382	0.108	9.73349e-82	5	DDX56
4.00098e-86	0.438869	0.521	0.182	9.8336e-82	5	WDR1
8.46833e-86	0.540661	0.687	0.294	2.08135e-81	5	PSMA3
1.2271e-85	0.678561	0.908	0.568	3.01596e-81	5	HNRNPDL
1.68617e-85	0.36775	0.417	0.126	4.14428e-81	5	GARS
5.84083e-85	0.295435	0.343	0.091	1.43556e-80	5	ADSS
7.71981e-85	0.548808	0.628	0.251	1.89738e-80	5	PLSCR1
7.87045e-85	0.701574	0.744	0.344	1.9344e-80	5	VMP1
9.73414e-85	0.452801	0.628	0.251	2.39246e-80	5	PUF60
1.54439e-84	0.462772	0.498	0.175	3.79579e-80	5	PPP2CA
1.75619e-84	0.461098	0.558	0.208	4.31636e-80	5	ERCC1
2.40677e-84	0.688674	0.838	0.414	5.91536e-80	5	CDH19
3.39545e-84	0.655303	0.76	0.377	8.34534e-80	5	PPA1
4.91565e-84	0.728623	0.938	0.655	1.20817e-79	5	HNRNPA1
1.36022e-83	0.530744	0.666	0.284	3.34314e-79	5	UBE2L3
2.14253e-83	0.363385	0.393	0.118	5.26591e-79	5	PRXL2C
4.35986e-83	0.262594	0.329	0.085	1.07157e-78	5	FARSB
6.98675e-83	0.254182	0.278	0.065	1.7172e-78	5	PDE12
8.1168e-83	0.336473	0.361	0.101	1.99495e-78	5	DDX54
1.20456e-82	0.406261	0.293	0.072	2.96058e-78	5	SGMS2
3.43339e-82	0.322024	0.335	0.09	8.43858e-78	5	CMC2
5.56049e-82	0.500092	0.644	0.269	1.36666e-77	5	TCP1
5.99723e-82	0.459784	0.526	0.191	1.474e-77	5	CEBPZ
1.0754e-81	0.670018	0.955	0.766	2.64312e-77	5	GAPDH
1.59103e-81	0.516064	0.763	0.362	3.91043e-77	5	LSM7
3.42593e-81	0.263314	0.269	0.062	8.42025e-77	5	SURF6
4.08066e-81	0.412026	0.496	0.174	1.00294e-76	5	DHX15
4.18237e-81	0.252023	0.2	0.036	1.02794e-76	5	HLA-DRB5
7.01061e-81	0.479392	0.596	0.236	1.72307e-76	5	CAMTA1
9.34963e-81	0.675298	0.558	0.215	2.29795e-76	5	STEAP4
2.24052e-80	0.379035	0.55	0.203	5.50675e-76	5	UBA2
2.28211e-80	0.291835	0.277	0.066	5.60897e-76	5	TRNT1
3.4027e-80	0.252169	0.275	0.065	8.36315e-76	5	BOLA2
6.03022e-80	0.416369	0.548	0.204	1.48211e-75	5	PSMD11
1.23388e-79	0.805951	0.955	0.728	3.03264e-75	5	RPS17
1.45297e-79	0.425105	0.491	0.173	3.57112e-75	5	COQ10B
1.92328e-79	0.606334	0.831	0.458	4.72704e-75	5	SRSF2
3.23669e-79	0.441792	0.558	0.217	7.95513e-75	5	HSD17B10
4.35724e-79	0.365257	0.445	0.146	1.07092e-74	5	PBDC1
4.75812e-79	0.491725	0.566	0.219	1.16945e-74	5	KLF10
7.31828e-79	0.649402	0.921	0.628	1.79869e-74	5	PFN1
2.06912e-78	0.321487	0.424	0.135	5.08548e-74	5	NOC2L
3.12773e-78	0.333569	0.355	0.102	7.68733e-74	5	HK1
4.24443e-78	0.328564	0.323	0.086	1.0432e-73	5	PHF5A
4.59831e-78	0.308595	0.447	0.147	1.13017e-73	5	LLPH
5.41141e-78	0.70745	0.959	0.767	1.33002e-73	5	ANXA2
8.03548e-78	0.33017	0.353	0.102	1.97496e-73	5	AATF
2.22068e-77	0.397435	0.521	0.19	5.45799e-73	5	AK6
2.24369e-77	0.331415	0.38	0.114	5.51454e-73	5	RPIA
2.83088e-77	0.353021	0.313	0.084	6.95773e-73	5	FARSA
3.05667e-77	0.259896	0.359	0.105	7.51269e-73	5	HSPA4
4.01136e-77	0.493768	0.824	0.423	9.85912e-73	5	HNRNPA3
7.76094e-77	0.268536	0.275	0.067	1.90748e-72	5	MAPKAPK2
5.10499e-76	0.285819	0.24	0.053	1.2547e-71	5	CTPS1
7.48957e-76	0.304344	0.288	0.073	1.84079e-71	5	YARS
2.60461e-75	0.254337	0.299	0.078	6.40162e-71	5	ETS2
3.02427e-75	0.649711	0.9	0.597	7.43304e-71	5	PSMA7
8.99245e-75	0.294076	0.232	0.051	2.21017e-70	5	AK4
9.05437e-75	0.463016	0.587	0.235	2.22538e-70	5	SLC3A2
1.02964e-74	0.523016	0.506	0.191	2.53064e-70	5	PXDC1
2.10491e-74	0.702921	0.846	0.481	5.17346e-70	5	ATF4
2.481e-74	0.375119	0.436	0.148	6.0978e-70	5	POLR2H
3.13682e-74	0.390863	0.631	0.265	7.70967e-70	5	COX5A
6.20255e-74	0.311851	0.342	0.099	1.52446e-69	5	SRFBP1
1.61151e-73	0.421477	0.544	0.211	3.96077e-69	5	CASP4
3.03615e-73	0.516286	0.734	0.36	7.46224e-69	5	RSL1D1
4.86112e-73	0.547638	0.707	0.342	1.19477e-68	5	EIF3M
5.77042e-73	0.301756	0.343	0.1	1.41825e-68	5	UTP6
6.75731e-73	0.338706	0.424	0.139	1.66081e-68	5	KARS
6.96029e-73	0.356675	0.514	0.193	1.7107e-68	5	PSMD12
7.35285e-73	0.689992	0.879	0.502	1.80718e-68	5	MYC
1.04917e-72	0.337592	0.321	0.091	2.57865e-68	5	FHL3
2.25638e-72	0.439228	0.58	0.239	5.54572e-68	5	UFM1
4.06002e-72	0.516719	0.779	0.398	9.97872e-68	5	GNG5
4.41609e-72	0.492908	0.687	0.321	1.08539e-67	5	CCT4
8.01354e-72	0.354279	0.48	0.175	1.96957e-67	5	ABCE1
2.54307e-71	0.569323	0.817	0.446	6.25035e-67	5	HNRNPA0
6.09465e-71	0.546641	0.989	0.894	1.49794e-66	5	RPS19
1.17855e-70	0.379496	0.445	0.156	2.89665e-66	5	HIF1A
1.1928e-70	0.456184	0.525	0.207	2.93166e-66	5	PEA15
1.21387e-70	0.316397	0.378	0.12	2.98346e-66	5	MRPL15
1.24205e-70	0.342262	0.526	0.201	3.0527e-66	5	NAA10
1.31803e-70	0.674237	0.906	0.602	3.23945e-66	5	EMP3
2.93799e-70	0.324437	0.474	0.171	7.221e-66	5	MRPL50
6.05211e-70	0.434089	0.66	0.296	1.48749e-65	5	TMEM165
9.72138e-70	1.34991	0.83	0.502	2.38932e-65	5	PLIN2
1.29267e-69	0.647757	0.622	0.275	3.17712e-65	5	COL12A1
1.34337e-69	0.338294	0.436	0.153	3.30173e-65	5	GLRX3
1.83706e-69	0.381509	0.609	0.258	4.51513e-65	5	MAGOH
2.71415e-69	0.541201	0.846	0.501	6.67083e-65	5	VAPA
3.26241e-69	0.328345	0.439	0.154	8.01836e-65	5	NCBP2
3.34484e-69	0.309961	0.536	0.208	8.22094e-65	5	XRN2
4.31889e-69	0.408443	0.34	0.106	1.0615e-64	5	FKBP4
6.27228e-69	0.361223	0.518	0.201	1.5416e-64	5	CDV3
6.64801e-69	0.33511	0.288	0.079	1.63395e-64	5	SLC20A1
7.05344e-69	0.49763	0.76	0.38	1.7336e-64	5	SSB
7.25977e-69	0.258462	0.272	0.071	1.78431e-64	5	NOC4L
8.19387e-69	0.259602	0.347	0.104	2.01389e-64	5	RPF1
9.23223e-69	0.355752	0.386	0.127	2.2691e-64	5	BAG3
9.62934e-69	0.27039	0.313	0.09	2.3667e-64	5	ELK3
1.0543e-68	0.404931	0.447	0.161	2.59126e-64	5	MIR100HG
2.2957e-68	0.623552	0.921	0.617	5.64237e-64	5	HSP90B1
2.40351e-68	0.343119	0.555	0.224	5.90735e-64	5	TOMM22
2.90745e-68	0.270532	0.378	0.121	7.14593e-64	5	NT5C3A
3.35914e-68	0.450469	0.61	0.272	8.25609e-64	5	G3BP1
1.17211e-67	0.318222	0.496	0.19	2.88082e-63	5	PSMA5
1.19631e-67	0.352303	0.512	0.198	2.94028e-63	5	MRPL3
1.3461e-67	0.274815	0.329	0.098	3.30843e-63	5	RNF126
1.61604e-67	0.506394	0.776	0.408	3.9719e-63	5	PSMB3
2.89123e-67	0.330227	0.601	0.251	7.10608e-63	5	SRSF1
3.87106e-67	0.355803	0.275	0.074	9.5143e-63	5	ETS1
4.22303e-67	0.458923	0.707	0.342	1.03794e-62	5	NHP2
6.79159e-67	0.946044	0.677	0.336	1.66924e-62	5	IL33
7.06883e-67	0.326924	0.329	0.101	1.73738e-62	5	DCTPP1
7.21931e-67	0.523319	0.817	0.426	1.77436e-62	5	COL4A1
1.40501e-66	0.393251	0.456	0.168	3.45324e-62	5	NABP1
1.49637e-66	0.300902	0.348	0.109	3.67777e-62	5	GALNT2
1.60924e-66	0.525183	0.836	0.475	3.95518e-62	5	RBM3
2.12631e-66	0.315022	0.367	0.118	5.22605e-62	5	NTMT1
2.12856e-66	0.27822	0.404	0.136	5.23159e-62	5	COPS3
3.36199e-66	0.352102	0.378	0.126	8.2631e-62	5	CD40
5.23901e-66	0.303309	0.421	0.148	1.28764e-61	5	PSMD1
5.92221e-66	0.356692	0.509	0.197	1.45556e-61	5	AHSA1
8.37434e-66	0.301212	0.267	0.071	2.05825e-61	5	ALDOA
8.61834e-66	0.427292	0.7	0.326	2.11821e-61	5	CNIH1
1.02891e-65	0.358957	0.544	0.221	2.52886e-61	5	DNAJA2
1.07244e-65	0.628633	0.874	0.586	2.63585e-61	5	PRDX6
1.0895e-65	0.410919	0.709	0.332	2.67777e-61	5	SSU72
1.36517e-65	0.252147	0.308	0.089	3.35532e-61	5	C11orf24
2.80302e-65	0.357322	0.262	0.069	6.88926e-61	5	EGFLAM
3.71545e-65	0.32123	0.355	0.111	9.13182e-61	5	ARID5A
4.19413e-65	0.577119	0.938	0.717	1.03083e-60	5	PPIA
4.79577e-65	0.29315	0.431	0.152	1.1787e-60	5	MED31
7.08463e-65	0.367472	0.397	0.139	1.74126e-60	5	BLOC1S2
3.98194e-64	0.259463	0.331	0.102	9.78681e-60	5	MCMBP
6.97615e-64	0.512633	0.738	0.39	1.7146e-59	5	PSMD8
7.41852e-64	0.460905	0.771	0.41	1.82332e-59	5	PSMA2
9.49752e-64	0.587495	0.938	0.656	2.3343e-59	5	ANXA5
9.82336e-64	1.05192	0.828	0.481	2.41438e-59	5	SERPINE2
1.25298e-63	0.28677	0.258	0.068	3.07958e-59	5	BCL2L1
1.727e-63	0.306686	0.418	0.148	4.24461e-59	5	UBE2D1
2.23493e-63	0.334278	0.485	0.186	5.49301e-59	5	ESF1
2.75238e-63	0.418315	0.693	0.33	6.7648e-59	5	HNRNPM
4.20033e-63	0.436316	0.647	0.296	1.03236e-58	5	NDUFA6
4.75097e-63	0.30611	0.297	0.086	1.16769e-58	5	WARS
1.02623e-62	0.297728	0.385	0.131	2.52228e-58	5	FUBP1
1.80706e-62	0.270856	0.437	0.158	4.44139e-58	5	EMC6
2.44225e-62	0.318722	0.583	0.246	6.00255e-58	5	NDUFAF8
2.80383e-62	0.57263	0.216	0.053	6.89125e-58	5	NR4A3
3.01151e-62	0.323587	0.32	0.099	7.40168e-58	5	APOL1
5.28732e-62	0.303822	0.391	0.136	1.29952e-57	5	SRA1
6.28421e-62	0.281951	0.364	0.122	1.54453e-57	5	RPS6KA3
1.04301e-61	0.564414	0.973	0.758	2.56351e-57	5	DDX5
1.0583e-61	0.358969	0.504	0.2	2.6011e-57	5	DPM1
1.43915e-61	0.515091	0.569	0.251	3.53713e-57	5	DNAJB9
1.4435e-61	0.343955	0.296	0.089	3.54784e-57	5	PTGIR
1.94248e-61	0.550166	0.989	0.903	4.77424e-57	5	RPLP2
1.9451e-61	0.345299	0.445	0.168	4.78067e-57	5	EIF3B
2.29744e-61	0.45059	0.742	0.384	5.64665e-57	5	SSBP1
3.77249e-61	0.326616	0.262	0.073	9.27204e-57	5	BCL3
4.43208e-61	0.325394	0.445	0.167	1.08932e-56	5	ATG101
4.75296e-61	0.251758	0.351	0.115	1.16818e-56	5	DAP3
4.80298e-61	0.516316	0.874	0.538	1.18048e-56	5	PABPC1
6.30378e-61	0.562137	0.927	0.673	1.54934e-56	5	CFL1
7.3505e-61	0.444581	0.733	0.368	1.80661e-56	5	NDUFS6
1.28106e-60	0.322327	0.347	0.114	3.14859e-56	5	TXLNG
1.36228e-60	0.448159	0.771	0.415	3.34822e-56	5	SNRPB2
2.04733e-60	0.268067	0.393	0.137	5.03193e-56	5	NUTF2
2.31396e-60	0.332269	0.483	0.193	5.68726e-56	5	MAPK1IP1L
2.33292e-60	0.30875	0.203	0.048	5.73385e-56	5	MTHFD1L
2.95462e-60	0.305401	0.448	0.17	7.26186e-56	5	SNRPA
4.08018e-60	0.267254	0.337	0.108	1.00283e-55	5	ALG3
4.19368e-60	0.331196	0.369	0.128	1.03072e-55	5	WDR46
6.4105e-60	0.331107	0.374	0.13	1.57557e-55	5	SMAD3
1.11082e-59	0.258398	0.294	0.089	2.73017e-55	5	SCO2
1.13048e-59	0.361009	0.588	0.261	2.77848e-55	5	NASP
1.91861e-59	0.46838	0.809	0.461	4.71555e-55	5	ATP5F1B
2.35283e-59	0.429553	0.727	0.369	5.78278e-55	5	ROMO1
5.52712e-59	0.551007	0.903	0.589	1.35846e-54	5	SH3BGRL3
1.03112e-58	0.319108	0.518	0.214	2.53428e-54	5	CCDC47
1.21879e-58	0.270911	0.402	0.144	2.99554e-54	5	NANS
1.32098e-58	0.609043	0.777	0.434	3.2467e-54	5	RAB7A
1.40377e-58	0.397072	0.668	0.324	3.45018e-54	5	GSTO1
1.46583e-58	0.27803	0.482	0.19	3.60272e-54	5	RAD23B
1.47545e-58	0.25321	0.332	0.108	3.62635e-54	5	PMPCA
1.88237e-58	0.439518	0.707	0.365	4.62649e-54	5	PRMT1
6.26824e-58	0.255536	0.391	0.14	1.54061e-53	5	ADAM17
8.10756e-58	0.431318	0.669	0.328	1.99268e-53	5	CLTB
9.3353e-58	0.491537	0.789	0.439	2.29443e-53	5	STOM
9.34755e-58	0.366828	0.679	0.333	2.29744e-53	5	SRSF6
9.45794e-58	0.454569	0.486	0.2	2.32457e-53	5	TGIF1
1.86589e-57	0.425526	0.728	0.385	4.58599e-53	5	EIF3I
2.10588e-57	0.2835	0.474	0.189	5.17582e-53	5	BUD23
2.24397e-57	0.346126	0.267	0.078	5.51522e-53	5	CXXC5
2.59206e-57	0.261466	0.404	0.146	6.37077e-53	5	RUVBL2
3.00468e-57	0.275818	0.294	0.091	7.38491e-53	5	SMIM4
3.47099e-57	0.342597	0.308	0.099	8.53101e-53	5	APOL2
1.18525e-56	0.652648	0.793	0.457	2.91311e-52	5	DNAJA1
2.0035e-56	0.62816	0.938	0.729	4.9242e-52	5	SRPX
2.27321e-56	0.257898	0.402	0.148	5.58708e-52	5	TAF9
2.63556e-56	0.254226	0.34	0.114	6.47767e-52	5	STARD7
3.1342e-56	0.270689	0.272	0.081	7.70325e-52	5	IDH3A
4.03932e-56	0.26064	0.523	0.214	9.92784e-52	5	HAT1
4.29142e-56	0.286965	0.417	0.158	1.05474e-51	5	TMEM126A
5.47106e-56	0.463665	0.854	0.522	1.34468e-51	5	SRSF7
5.47146e-56	0.358258	0.669	0.325	1.34477e-51	5	BUD31
5.65822e-56	0.420679	0.591	0.27	1.39068e-51	5	FERMT2
6.29021e-56	0.393735	0.674	0.331	1.54601e-51	5	PSMB7
1.10993e-55	0.282586	0.267	0.08	2.72798e-51	5	EHD1
2.28165e-55	0.366479	0.45	0.181	5.60783e-51	5	CBLB
3.39844e-55	0.305523	0.534	0.229	8.35269e-51	5	HDAC2
4.71232e-55	0.489759	0.73	0.391	1.15819e-50	5	LITAF
5.5579e-55	0.346035	0.477	0.197	1.36602e-50	5	NDUFAF2
7.47218e-55	0.273688	0.324	0.109	1.83651e-50	5	TCERG1
7.86872e-55	0.29815	0.531	0.23	1.93397e-50	5	IMP3
8.48472e-55	0.45398	0.782	0.426	2.08537e-50	5	SFPQ
1.46478e-54	0.359497	0.506	0.214	3.60013e-50	5	AKIRIN2
1.69839e-54	0.48605	0.897	0.615	4.17431e-50	5	HNRNPK
1.73101e-54	0.521331	0.704	0.38	4.25447e-50	5	PKM
2.33544e-54	0.314725	0.529	0.23	5.74005e-50	5	MTLN
2.95588e-54	0.271299	0.415	0.158	7.26497e-50	5	VCL
3.2247e-54	0.262789	0.461	0.182	7.92567e-50	5	TMX1
3.68582e-54	0.276832	0.283	0.088	9.05901e-50	5	ABL2
1.06475e-53	0.445878	0.362	0.131	2.61694e-49	5	HES4
1.18238e-53	0.256931	0.328	0.111	2.90606e-49	5	PIM3
1.29273e-53	0.278581	0.396	0.151	3.17727e-49	5	CCNH
1.46767e-53	0.257076	0.302	0.099	3.60724e-49	5	PTS
2.5808e-53	0.289934	0.409	0.158	6.34309e-49	5	TSSC4
2.83635e-53	0.399157	0.614	0.295	6.97118e-49	5	TIMM8B
4.10535e-53	0.338128	0.367	0.134	1.00901e-48	5	FAM126A
8.48638e-53	0.703118	0.203	0.053	2.08578e-48	5	THBD
8.62712e-53	0.487566	0.782	0.472	2.12037e-48	5	PDIA6
1.14456e-52	0.385508	0.623	0.296	2.81309e-48	5	GASK1B
1.97082e-52	0.366734	0.517	0.223	4.84388e-48	5	ANK2
2.03391e-52	0.270062	0.31	0.104	4.99893e-48	5	LSM12
2.33681e-52	0.477507	0.849	0.517	5.74341e-48	5	P4HB
2.70138e-52	0.373374	0.254	0.077	6.63946e-48	5	DUSP6
3.06872e-52	0.324105	0.526	0.234	7.54229e-48	5	YTHDF2
3.52488e-52	0.657818	0.553	0.263	8.66345e-48	5	RARRES1
4.28204e-52	0.26571	0.439	0.172	1.05244e-47	5	RNF145
1.16442e-51	0.457526	0.865	0.545	2.86191e-47	5	UBE2D3
1.30378e-51	0.2922	0.386	0.146	3.20443e-47	5	MYO1B
1.4977e-51	0.282694	0.437	0.176	3.68105e-47	5	MRPL4
2.38207e-51	0.316333	0.658	0.315	5.85466e-47	5	SNHG16
2.93264e-51	0.49147	0.897	0.625	7.20784e-47	5	EEF1B2
3.94977e-51	0.251491	0.291	0.094	9.70775e-47	5	ICAM2
5.44424e-51	0.278252	0.585	0.272	1.33808e-46	5	SRP72
6.15882e-51	0.265172	0.49	0.209	1.51372e-46	5	RAB5IF
6.25753e-51	0.364712	0.661	0.335	1.53798e-46	5	CCT7
7.55138e-51	0.365866	0.763	0.419	1.85598e-46	5	ENY2
8.34607e-51	0.320147	0.652	0.323	2.0513e-46	5	UBE2V1
9.46367e-51	0.336279	0.367	0.138	2.32598e-46	5	ITPRIPL2
1.61982e-50	0.727286	0.623	0.32	3.9812e-46	5	ERRFI1
2.94347e-50	0.402653	0.987	0.913	7.23445e-46	5	RPL18A
3.19713e-50	0.312054	0.725	0.388	7.85791e-46	5	SET
3.53294e-50	0.252113	0.486	0.205	8.68326e-46	5	MRPL52
3.59804e-50	0.350813	0.741	0.389	8.84326e-46	5	ATP5MC1
4.71864e-50	0.515201	0.413	0.172	1.15975e-45	5	FNIP2
5.7755e-50	0.492388	0.556	0.268	1.4195e-45	5	SPRY2
6.3381e-50	0.37072	0.701	0.369	1.55778e-45	5	NUDC
8.42257e-50	0.34899	0.609	0.302	2.0701e-45	5	PSMA6
1.74726e-49	0.347947	0.342	0.126	4.2944e-45	5	CREM
2.16966e-49	0.501192	0.995	0.967	5.33259e-45	5	VIM
2.29294e-49	0.276208	0.445	0.184	5.63559e-45	5	DNAJB11
4.42151e-49	0.695866	0.944	0.691	1.08672e-44	5	APOE
5.39614e-49	0.261484	0.335	0.121	1.32626e-44	5	CDC37L1
5.65754e-49	0.349626	0.514	0.233	1.39051e-44	5	IFT57
7.68104e-49	0.272047	0.383	0.147	1.88785e-44	5	ACSL1
8.47112e-49	0.451749	0.866	0.579	2.08203e-44	5	NDUFS5
1.10933e-48	0.451321	0.879	0.579	2.72651e-44	5	SEC61G
1.13254e-48	0.517668	0.259	0.084	2.78354e-44	5	FGF2
1.40569e-48	0.376811	0.727	0.398	3.4549e-44	5	MRPL20
2.09676e-48	0.676318	0.73	0.397	5.15342e-44	5	MARCKSL1
2.20221e-48	0.300912	0.364	0.14	5.4126e-44	5	PGM3
2.28311e-48	0.452199	0.99	0.868	5.61142e-44	5	RPL37A
3.31636e-48	0.389562	0.281	0.095	8.15096e-44	5	MRPL44
5.53563e-48	0.284584	0.486	0.212	1.36055e-43	5	SEC61A1
6.12336e-48	0.326499	0.72	0.385	1.505e-43	5	SAR1A
6.34815e-48	0.291678	0.42	0.17	1.56025e-43	5	CHIC2
1.10934e-47	0.70257	0.316	0.117	2.72654e-43	5	VEGFA
1.38687e-47	0.287103	0.62	0.305	3.40864e-43	5	ATP6V0B
1.45553e-47	0.418728	0.779	0.455	3.5774e-43	5	LDHB
1.54022e-47	0.250033	0.437	0.181	3.78556e-43	5	TXNDC17
1.78679e-47	0.302108	0.569	0.271	4.39157e-43	5	KPNB1
1.87619e-47	0.283964	0.471	0.204	4.61131e-43	5	MRPS15
3.93231e-47	0.345497	0.669	0.346	9.66484e-43	5	PDLIM1
4.56188e-47	0.379159	0.717	0.402	1.12122e-42	5	RPN2
7.95747e-47	0.646978	0.642	0.33	1.95579e-42	5	RND3
8.8459e-47	0.293251	0.641	0.321	2.17414e-42	5	NDUFAB1
1.07825e-46	0.407266	0.851	0.53	2.65012e-42	5	UQCRQ
1.463e-46	0.436899	0.97	0.844	3.59577e-42	5	RPS5
1.52064e-46	0.449415	0.739	0.431	3.73743e-42	5	GADD45GIP1
1.65483e-46	0.35193	0.367	0.146	4.06723e-42	5	CLMP
3.177e-46	0.334525	0.769	0.431	7.80843e-42	5	RBMX
3.45256e-46	0.701417	0.949	0.736	8.4857e-42	5	ANXA1
3.76713e-46	0.472829	0.933	0.692	9.25884e-42	5	RPL4
4.27021e-46	0.259959	0.377	0.148	1.04953e-41	5	ATP6V1B2
6.22721e-46	0.457978	0.975	0.848	1.53052e-41	5	RPL7
9.65123e-46	0.409987	0.949	0.739	2.37208e-41	5	ATP5F1E
1.0678e-45	0.377506	0.774	0.44	2.62444e-41	5	SELENOS
1.97878e-45	0.32846	0.367	0.148	4.86345e-41	5	PHC2
2.29505e-45	0.392343	0.849	0.504	5.64077e-41	5	IL6ST
2.87213e-45	0.260415	0.514	0.23	7.05911e-41	5	PTBP1
2.89106e-45	0.362057	0.455	0.197	7.10565e-41	5	TIMP4
2.92666e-45	0.437818	0.987	0.89	7.19314e-41	5	RPS2
5.51068e-45	0.287118	0.515	0.236	1.35442e-40	5	COPS8
1.05512e-44	0.265871	0.402	0.167	2.59328e-40	5	NECTIN2
1.90714e-44	0.37226	0.801	0.476	4.68737e-40	5	TMED10
2.40232e-44	0.316755	0.614	0.309	5.90443e-40	5	PSMC3
2.63993e-44	0.460839	0.978	0.834	6.48841e-40	5	RPS29
3.38586e-44	1.73675	0.498	0.261	8.32176e-40	5	FST
6.06182e-44	0.251438	0.343	0.132	1.48987e-39	5	PDLIM3
9.1826e-44	0.446706	0.846	0.513	2.2569e-39	5	MCL1
9.36296e-44	0.364518	0.785	0.457	2.30123e-39	5	ATP1A1
1.05599e-43	0.398744	0.997	0.942	2.59541e-39	5	TMSB10
2.0796e-43	0.444027	0.843	0.484	5.11125e-39	5	C11orf96
2.87747e-43	0.427097	0.897	0.632	7.07224e-39	5	SLC25A6
3.34966e-43	0.400849	0.599	0.298	8.2328e-39	5	CDKN1A
3.48279e-43	0.263619	0.585	0.288	8.56e-39	5	BTF3L4
6.05197e-43	0.348392	0.762	0.444	1.48745e-38	5	LAMTOR5
7.4097e-43	0.384637	0.803	0.509	1.82116e-38	5	RSL24D1
1.0495e-42	0.330602	0.307	0.116	2.57946e-38	5	PLOD2
1.2754e-42	0.335031	0.542	0.256	3.13469e-38	5	C1QTNF1
1.29804e-42	0.251195	0.494	0.228	3.19031e-38	5	PRPF40A
1.53689e-42	0.263199	0.534	0.257	3.77736e-38	5	PSMD13
1.92223e-42	0.268903	0.291	0.107	4.72445e-38	5	RPP25
8.84501e-42	0.34718	0.779	0.456	2.17393e-37	5	PSMA1
1.25987e-41	0.612446	0.975	0.832	3.0965e-37	5	APOD
1.74147e-41	0.303745	0.723	0.399	4.28018e-37	5	COX7B
2.83584e-41	0.25779	0.556	0.272	6.96993e-37	5	SNHG8
3.91967e-41	0.352035	0.816	0.485	9.63376e-37	5	PCBP1
5.05727e-41	0.38352	0.866	0.578	1.24298e-36	5	TPI1
9.72407e-41	0.324808	0.801	0.478	2.38998e-36	5	UQCRH
1.12761e-40	0.295656	0.734	0.416	2.77143e-36	5	TOMM6
1.28953e-40	0.437447	0.99	0.905	3.16941e-36	5	LGALS1
1.53234e-40	0.338904	0.995	0.958	3.76619e-36	5	RPS12
1.53622e-40	0.443752	0.323	0.129	3.77573e-36	5	CCDC71L
1.81794e-40	0.380885	0.905	0.631	4.46813e-36	5	TAGLN2
2.54401e-40	0.304204	0.684	0.366	6.25266e-36	5	SCAND1
2.75012e-40	0.411738	0.409	0.183	6.75925e-36	5	GLRX
2.94517e-40	0.285777	0.758	0.437	7.23864e-36	5	PSMA4
3.14446e-40	0.791964	0.833	0.554	7.72845e-36	5	CCN1
3.84992e-40	0.356034	0.82	0.511	9.46234e-36	5	ATP5MD
4.49662e-40	0.265881	0.205	0.064	1.10518e-35	5	RCAN1
6.27361e-40	0.297923	0.682	0.369	1.54193e-35	5	TMED9
[truncated: 1,003 more rows]
