# Supplementary material for: Single-cell transcriptomics reveals zinc and copper ions homeostasis in epicardial adipose tissue of heart failure
Source: Int J Biol Sci. 2023 Jul 31;19(13):4036–51. doi: 10.7150/ijbs.82844 (PMC10496493; doi:10.7150/ijbs.82844)
Supplement: Supplementary file 1 — Supplementary figures and tables. [file ijbsv19p4036s1.zip › Supplementary Table S7.xls]

## Sheet: Table S7 Smooth_muscle_cells_si
p_val	avg_log2FC	pct.1	pct.2	p_val_adj	cluster	gene
0	2.97881	0.784	0.046	0	0	ACTC1
0	2.20091	0.998	0.398	0	0	CLU
0	1.77692	0.989	0.247	0	0	C12orf75
3.83089e-292	1.46208	0.769	0.083	9.41556e-288	0	ADRA2C
1.43e-290	1.5767	0.831	0.106	3.51464e-286	0	MYH10
2.15517e-276	2.12424	0.984	0.408	5.29697e-272	0	CNN1
9.4071e-267	1.18417	1	0.957	2.31208e-262	0	VIM
3.61608e-266	1.49243	0.93	0.221	8.88759e-262	0	RAMP1
3.4959e-251	1.36082	0.856	0.16	8.59223e-247	0	OGN
8.9757e-250	1.57136	1	0.536	2.20605e-245	0	MYH11
3.7748e-241	1.5452	0.999	0.532	9.2777e-237	0	PLN
8.71e-235	1.42954	0.986	0.49	2.14074e-230	0	PALLD
1.08461e-228	1.26433	1	0.852	2.66574e-224	0	DSTN
1.22601e-221	1.16005	1	0.928	3.01328e-217	0	TAGLN
1.80518e-217	1.00543	0.999	0.941	4.43677e-213	0	ADIRF
1.32359e-211	1.2452	0.917	0.279	3.25311e-207	0	ITGA8
1.12956e-208	0.911488	1	0.937	2.77623e-204	0	MYL6
9.38763e-207	1.03601	1	0.941	2.30729e-202	0	MYL9
1.53049e-206	1.29601	1	0.898	3.76164e-202	0	TPM2
8.63792e-206	1.28482	0.839	0.217	2.12303e-201	0	FOXC1
6.35243e-203	0.964982	0.673	0.102	1.5613e-198	0	KCNMA1
1.92276e-200	1.03904	0.577	0.06	4.72576e-196	0	TCEAL2
1.80342e-198	1.05795	0.787	0.192	4.43244e-194	0	SBSPON
1.14269e-195	1.61601	0.854	0.241	2.8085e-191	0	ACTG2
7.05878e-195	1.02209	0.778	0.187	1.73491e-190	0	LDOC1
3.33409e-193	1.00776	0.566	0.059	8.19452e-189	0	PCDH7
3.46968e-191	1.11726	0.685	0.123	8.52779e-187	0	PGAM2
6.84231e-189	1.15333	0.945	0.376	1.6817e-184	0	NIBAN1
2.36441e-188	1.04685	0.655	0.105	5.81125e-184	0	TGM2
3.84042e-184	1.10446	0.627	0.089	9.43899e-180	0	CCN3
1.57419e-183	1.14269	0.998	0.694	3.86904e-179	0	FLNA
2.27048e-182	1.15312	1	0.877	5.58039e-178	0	ACTA2
4.37457e-182	1.2217	0.998	0.707	1.07518e-177	0	PPP1R14A
2.47956e-179	1.64888	0.981	0.626	6.09426e-175	0	CRYAB
3.2752e-179	1.27118	0.996	0.611	8.04977e-175	0	CSRP1
4.91329e-176	1.1005	0.943	0.392	1.20759e-171	0	PDLIM3
1.98395e-173	1.46726	0.845	0.283	4.87615e-169	0	GADD45G
2.42984e-168	0.833992	0.534	0.063	5.97207e-164	0	TSTD1
8.86729e-167	0.929277	0.876	0.31	2.1794e-162	0	MXRA7
7.95771e-165	0.672817	1	0.963	1.95585e-160	0	TPT1
1.59694e-159	0.844293	0.546	0.079	3.92497e-155	0	GMDS
4.61843e-155	0.920648	0.855	0.314	1.13512e-150	0	PDLIM5
7.58135e-154	0.736131	0.488	0.057	1.86335e-149	0	HAND2
2.11438e-148	1.00437	0.941	0.44	5.19673e-144	0	ACTN1
2.6547e-146	0.802434	0.796	0.253	6.52472e-142	0	COPRS
6.32828e-146	0.800327	0.596	0.117	1.55537e-141	0	HSPB7
2.29514e-145	0.900389	0.729	0.215	5.64099e-141	0	SORBS1
3.39226e-143	0.832749	0.658	0.163	8.3375e-139	0	CPED1
1.66589e-142	0.883352	1	0.745	4.09442e-138	0	SELENOM
1.74999e-141	1.0876	0.898	0.399	4.30112e-137	0	CKB
6.4196e-138	0.797119	0.652	0.168	1.57781e-133	0	SPEG
9.61697e-138	0.821341	0.824	0.297	2.36366e-133	0	AOPEP
4.37523e-137	0.793718	0.728	0.213	1.07534e-132	0	LTBP1
5.16485e-137	0.769426	0.895	0.35	1.26942e-132	0	COL14A1
4.24552e-136	0.889325	0.981	0.553	1.04346e-131	0	SYNPO2
5.57241e-136	0.858266	0.709	0.205	1.36959e-131	0	TCEAL3
7.60828e-135	0.822939	0.694	0.196	1.86996e-130	0	KCNA5
1.50172e-132	0.867767	0.786	0.27	3.69094e-128	0	SLMAP
2.90224e-132	0.795803	0.793	0.286	7.13312e-128	0	ALDH2
5.14389e-132	0.715102	0.577	0.128	1.26426e-127	0	NCS1
1.01666e-131	0.740506	0.762	0.238	2.49875e-127	0	SVIL
1.7602e-131	0.649345	0.332	0.013	4.32621e-127	0	NPTX2
4.45279e-131	0.824039	0.759	0.247	1.09441e-126	0	KCNMB1
1.75431e-130	0.716644	0.582	0.129	4.31175e-126	0	SH3BGR
3.42623e-129	0.695359	0.642	0.164	8.42099e-125	0	METRNL
4.81451e-129	0.768806	0.641	0.172	1.18331e-124	0	RASSF3
2.02571e-128	0.515144	1	0.983	4.97878e-124	0	RPLP1
2.94454e-128	0.546055	1	0.985	7.23709e-124	0	EEF1A1
2.39501e-126	0.734843	0.689	0.202	5.88646e-122	0	DACT3
1.99089e-124	0.815538	0.667	0.195	4.89321e-120	0	S1PR3
2.21754e-124	0.711744	0.379	0.035	5.45026e-120	0	SCRG1
2.45915e-124	0.809625	0.53	0.112	6.04411e-120	0	GLIPR1
7.80932e-119	0.829319	0.96	0.507	1.91937e-114	0	RRAS
4.46951e-118	0.874078	0.964	0.538	1.09852e-113	0	CSRP2
6.83099e-118	0.781832	0.824	0.341	1.67892e-113	0	CFL2
9.67372e-118	0.845979	0.933	0.475	2.37761e-113	0	NEXN
6.27185e-116	0.754511	0.998	0.71	1.5415e-111	0	GNAS
7.56567e-116	0.892761	0.998	0.806	1.85949e-111	0	HSPB1
2.77473e-115	0.84361	0.884	0.409	6.81974e-111	0	AK1
7.56258e-115	0.612871	1	0.913	1.85873e-110	0	RPL5
1.64507e-114	0.735132	0.972	0.575	4.04326e-110	0	MZT2B
1.85399e-114	0.862504	0.984	0.636	4.55673e-110	0	LPP
2.68497e-114	0.581675	0.445	0.073	6.59911e-110	0	SMAD9
2.69237e-114	0.73004	1	0.768	6.61731e-110	0	NDUFA4
3.06045e-114	0.626956	0.416	0.063	7.52197e-110	0	LGI2
1.08448e-112	0.749224	0.963	0.569	2.66544e-108	0	COL18A1
2.79835e-112	0.761995	1	0.832	6.8778e-108	0	C11orf96
4.99307e-112	0.653082	0.374	0.045	1.2272e-107	0	MTHFD1L
4.08875e-110	0.525053	0.377	0.045	1.00493e-105	0	LINC02762
5.80765e-110	0.525805	0.331	0.028	1.4274e-105	0	ITGA10
7.57816e-109	0.627901	0.605	0.167	1.86256e-104	0	TMEM159
1.37826e-108	0.789999	0.904	0.451	3.38749e-104	0	TCEAL4
1.57561e-108	0.581682	0.367	0.044	3.87254e-104	0	PTGIS
2.02698e-108	0.959968	0.934	0.489	4.9819e-104	0	SNCG
3.50812e-108	0.680182	0.581	0.161	8.62225e-104	0	CRNDE
1.19783e-107	0.756272	0.919	0.431	2.94402e-103	0	RPS4Y1
3.17312e-106	0.61051	0.651	0.201	7.7989e-102	0	TTLL7
1.83068e-105	0.827231	0.983	0.606	4.49946e-101	0	MCAM
2.69718e-105	0.671849	0.896	0.424	6.62914e-101	0	CALM3
2.99467e-105	0.603835	0.439	0.082	7.36029e-101	0	HSPA2
4.58439e-104	0.557042	0.583	0.154	1.12675e-99	0	LDB3
2.35108e-103	0.656835	0.322	0.031	5.77848e-99	0	SPINT2
4.18599e-103	0.65751	0.873	0.396	1.02883e-98	0	PPP1R12B
2.87308e-102	0.675721	0.484	0.113	7.06146e-98	0	FABP3
2.99044e-102	0.708263	0.991	0.683	7.34991e-98	0	FXYD1
5.74905e-102	0.741853	0.873	0.397	1.413e-97	0	SLC25A4
1.27392e-100	0.726638	0.996	0.728	3.13104e-96	0	SOD3
1.66115e-100	0.506419	0.313	0.029	4.08278e-96	0	SERTAD4-AS1
1.21339e-99	0.641603	0.475	0.11	2.98227e-95	0	AMIGO2
1.89292e-99	1.02725	0.963	0.677	4.65242e-95	0	HSPA1A
2.11726e-99	0.668049	0.608	0.187	5.20379e-95	0	MYOCD
5.87598e-98	0.511233	0.555	0.142	1.4442e-93	0	PHGDH
1.33692e-97	0.485246	0.34	0.043	3.28587e-93	0	PRUNE2
1.09826e-96	0.602803	0.622	0.201	2.6993e-92	0	HACD1
1.1249e-96	0.729732	0.939	0.535	2.76479e-92	0	SBDS
1.58117e-96	0.56425	0.413	0.078	3.88619e-92	0	MRAS
1.14642e-95	0.576656	0.502	0.128	2.81767e-91	0	HABP4
2.48827e-95	0.480129	1	0.951	6.11568e-91	0	RPS14
5.40149e-95	0.532996	0.423	0.083	1.32758e-90	0	ATP1B1
6.52109e-95	0.61643	0.592	0.191	1.60275e-90	0	FBXO32
7.23013e-95	0.715327	0.89	0.462	1.77702e-90	0	PDLIM7
8.14396e-95	0.675495	0.564	0.167	2.00162e-90	0	HSPB8
2.16632e-94	0.69097	0.895	0.453	5.32437e-90	0	TNS1
2.37018e-93	0.826032	0.873	0.455	5.82542e-89	0	HSPA1B
4.37528e-93	0.507977	0.254	0.013	1.07536e-88	0	SOST
1.18448e-92	0.635581	0.932	0.475	2.91122e-88	0	LMOD1
6.31964e-92	0.580712	0.416	0.086	1.55324e-87	0	LINC00632
1.20323e-91	0.669302	0.916	0.48	2.9573e-87	0	CCDC107
2.98793e-91	0.536996	0.513	0.134	7.34374e-87	0	PPP1R1A
5.25407e-91	0.613635	0.804	0.344	1.29135e-86	0	MAP4
1.00069e-90	0.363428	0.837	0.332	2.4595e-86	0	MFAP4
1.90373e-90	0.538995	0.441	0.098	4.67898e-86	0	CDH13
4.13321e-90	0.524688	0.612	0.198	1.01586e-85	0	PCBD1
2.05853e-89	0.593737	0.706	0.269	5.05945e-85	0	PLEKHO1
5.71263e-89	0.462495	0.999	0.928	1.40405e-84	0	RPL9
6.1646e-89	0.613657	0.96	0.589	1.51514e-84	0	MYLK
1.31231e-88	0.59294	0.992	0.759	3.22539e-84	0	TOMM7
1.67174e-88	0.390678	0.773	0.289	4.10881e-84	0	FN1
1.13473e-86	0.711207	1	0.838	2.78893e-82	0	TPM1
1.10263e-85	0.625327	0.618	0.225	2.71005e-81	0	ODC1
2.31109e-85	0.498988	0.297	0.037	5.68019e-81	0	MIR100HG
2.58659e-85	0.550852	0.283	0.031	6.35733e-81	0	LINC01615
3.90857e-85	0.511034	0.392	0.078	9.60648e-81	0	FIBIN
3.18654e-84	0.4399	0.279	0.03	7.83188e-80	0	AC093390.1
3.70828e-84	0.543669	0.529	0.151	9.11421e-80	0	CSDC2
2.24088e-83	0.598547	0.801	0.369	5.50763e-79	0	SMTN
1.86274e-82	0.613173	0.935	0.53	4.57823e-78	0	ILK
1.19641e-80	0.590385	0.899	0.479	2.94054e-76	0	TLN1
1.26599e-80	0.652908	0.97	0.641	3.11156e-76	0	CAVIN3
1.75168e-80	0.488591	0.426	0.101	4.30528e-76	0	RBP1
2.77284e-80	0.606862	0.922	0.476	6.81509e-76	0	CCDC3
6.52821e-80	0.536641	0.841	0.41	1.6045e-75	0	HSPB6
4.24064e-79	0.431354	0.544	0.174	1.04226e-74	0	SMS
8.18307e-79	0.353055	0.32	0.051	2.01124e-74	0	ADARB1
8.31735e-79	0.593204	0.98	0.714	2.04424e-74	0	NPM1
1.57459e-77	0.465219	0.998	0.903	3.87003e-73	0	RPL24
2.9433e-77	0.571353	0.904	0.429	7.23403e-73	0	SORBS2
5.4161e-77	0.540561	0.833	0.41	1.33117e-72	0	MSRB3
6.4861e-77	0.477942	0.902	0.459	1.59415e-72	0	BRI3
9.07256e-77	0.533474	0.521	0.162	2.22985e-72	0	MYOZ1
1.04334e-76	0.506949	0.654	0.249	2.56432e-72	0	MXI1
1.33226e-76	0.469988	0.351	0.069	3.27443e-72	0	BRSK2
1.5085e-76	0.412879	0.247	0.024	3.70759e-72	0	LMO7
1.82357e-76	0.577078	0.882	0.445	4.48197e-72	0	RCAN2
8.63413e-76	0.438184	1	0.938	2.1221e-71	0	RPS23
1.44784e-75	0.394839	0.218	0.014	3.55851e-71	0	SAMD11
1.52365e-75	0.511105	0.839	0.41	3.74483e-71	0	SMDT1
2.10199e-75	0.484771	0.743	0.316	5.16627e-71	0	NPTN
2.64345e-75	0.485157	0.556	0.183	6.49707e-71	0	EIF1AY
1.18012e-74	0.462647	0.297	0.047	2.90051e-70	0	ST6GAL2
6.56237e-74	0.45133	0.999	0.899	1.6129e-69	0	RPL23A
3.61019e-73	0.470048	0.661	0.264	8.87311e-69	0	PLAAT3
4.03792e-73	0.598737	0.931	0.571	9.92441e-69	0	PPP1R12A
6.77848e-73	0.456548	0.345	0.072	1.66602e-68	0	ITIH3
9.11507e-73	0.510297	0.989	0.81	2.2403e-68	0	GSTP1
1.67668e-72	0.509198	0.616	0.231	4.12094e-68	0	WFDC1
2.6639e-72	0.457495	0.733	0.313	6.54732e-68	0	COX20
4.47446e-71	0.421712	0.513	0.161	1.09973e-66	0	BEX4
6.20922e-71	0.453547	0.61	0.23	1.5261e-66	0	RNF115
1.16277e-70	0.518158	0.858	0.453	2.85786e-66	0	LGALS3
1.20438e-70	0.452783	0.735	0.321	2.96013e-66	0	ZFYVE21
1.33746e-70	0.432102	0.743	0.323	3.28722e-66	0	UBE2M
2.09138e-70	0.519759	0.777	0.36	5.14019e-66	0	WDR1
1.04494e-69	0.385863	0.306	0.056	2.56826e-65	0	PRRX2
2.68868e-69	0.510231	0.995	0.755	6.60824e-65	0	YBX1
2.7879e-69	0.368411	0.304	0.054	6.85209e-65	0	TES
3.80433e-69	0.347967	0.359	0.082	9.35027e-65	0	TMTC1
9.21364e-69	0.374768	0.274	0.043	2.26453e-64	0	DUSP26
9.80452e-69	0.543758	0.405	0.112	2.40975e-64	0	DES
1.37611e-68	0.425054	0.413	0.113	3.3822e-64	0	TBL1X
1.775e-68	0.507332	0.992	0.734	4.36259e-64	0	UQCRB
1.90928e-68	0.56018	0.814	0.409	4.69262e-64	0	VCL
4.27617e-68	0.332349	0.211	0.017	1.051e-63	0	FAT3
6.22587e-68	0.380867	0.334	0.071	1.5302e-63	0	TSPAN2
6.30362e-68	0.43095	0.568	0.203	1.5493e-63	0	LIMS2
1.36752e-67	0.435082	0.266	0.04	3.36108e-63	0	GPRC5A
1.7103e-67	0.421589	0.477	0.151	4.20357e-63	0	FAM207A
2.74728e-67	0.375993	0.716	0.311	6.75227e-63	0	RAP1A
3.37895e-67	0.435061	0.649	0.264	8.30479e-63	0	HEBP2
5.01423e-67	0.596731	0.8	0.428	1.2324e-62	0	GLUL
5.33496e-67	0.421989	0.548	0.195	1.31123e-62	0	ELL2
6.54743e-67	0.437727	0.749	0.34	1.60923e-62	0	VEGFB
1.89204e-66	0.652702	0.772	0.393	4.65025e-62	0	YWHAH
2.4641e-66	0.38122	0.314	0.063	6.05626e-62	0	RYR2
4.63104e-66	0.29444	0.401	0.105	1.13822e-61	0	ATOH8
1.46392e-65	0.347564	0.296	0.056	3.59802e-61	0	MPP7
3.52808e-65	0.364258	0.532	0.183	8.67132e-61	0	SUN2
1.84137e-64	0.44178	0.501	0.172	4.52573e-60	0	CAMK2G
9.6612e-64	0.337848	0.466	0.147	2.37453e-59	0	PRKAG2
1.23613e-63	0.507437	0.544	0.205	3.03817e-59	0	FHL5
2.76147e-63	0.365218	0.271	0.046	6.78715e-59	0	KAZALD1
4.19336e-63	0.414827	0.343	0.083	1.03064e-58	0	GATA6
5.52696e-63	0.48109	0.724	0.353	1.35842e-58	0	CLIC4
7.28632e-63	0.412322	0.354	0.089	1.79083e-58	0	INAFM2
1.15743e-62	0.427737	0.515	0.188	2.84473e-58	0	TCEAL1
1.82486e-62	0.437187	0.701	0.314	4.48513e-58	0	FBLIM1
2.09034e-62	0.398073	0.546	0.201	5.13765e-58	0	SMIM10
6.32299e-62	0.428953	0.732	0.336	1.55406e-57	0	PLP2
8.85192e-62	0.400601	1	0.911	2.17562e-57	0	RPL15
1.13546e-61	0.33507	0.225	0.028	2.79073e-57	0	MN1
1.39462e-61	0.312905	0.345	0.082	3.4277e-57	0	PGM1
3.60469e-61	0.562667	0.991	0.768	8.8596e-57	0	GADD45B
3.61883e-61	0.410957	0.556	0.214	8.89435e-57	0	PDE5A
3.75215e-61	0.487474	0.912	0.544	9.22203e-57	0	TGFB1I1
5.53639e-61	0.402335	0.494	0.173	1.36073e-56	0	AC068888.1
6.25689e-61	0.398411	0.868	0.452	1.53782e-56	0	AHNAK
9.93931e-61	0.366165	0.68	0.303	2.44288e-56	0	C7orf50
1.17914e-60	0.486463	0.985	0.72	2.89808e-56	0	CCNI
1.72948e-60	0.303742	0.312	0.07	4.25071e-56	0	THBS2
1.92512e-60	0.307619	0.3	0.064	4.73156e-56	0	TUBA4A
3.36043e-60	0.364925	0.612	0.247	8.25926e-56	0	FAM89B
4.11158e-60	0.399035	0.407	0.122	1.01055e-55	0	SUSD5
4.15298e-60	0.309525	0.47	0.155	1.02072e-55	0	NFIX
5.70447e-60	0.465938	0.8	0.393	1.40205e-55	0	WTIP
6.09443e-60	0.508881	0.554	0.217	1.49789e-55	0	IER3
9.97206e-60	0.465623	0.997	0.771	2.45093e-55	0	SELENOW
1.47749e-59	0.322153	0.232	0.034	3.63138e-55	0	ALPK3
6.22641e-59	0.328539	0.491	0.167	1.53033e-54	0	EDIL3
2.0507e-58	0.358751	0.239	0.039	5.04022e-54	0	LIMCH1
2.17217e-58	0.417173	0.827	0.431	5.33877e-54	0	CAMTA1
2.703e-58	0.264052	0.485	0.167	6.64344e-54	0	INMT
3.11034e-58	0.313262	0.202	0.023	7.6446e-54	0	SEMA3D
3.56541e-58	0.392994	0.682	0.308	8.76306e-54	0	DHRS7
5.04687e-58	0.392558	0.303	0.07	1.24042e-53	0	PRDM16-DT
5.50713e-58	0.504276	1	0.87	1.35354e-53	0	S100A6
6.13563e-58	0.331306	0.542	0.208	1.50801e-53	0	GYG1
2.5079e-57	0.46719	1	0.959	6.16391e-53	0	FTL
3.96592e-57	0.41176	0.778	0.404	9.74744e-53	0	NME4
6.11735e-57	0.377012	0.796	0.411	1.50352e-52	0	ARL2
6.64389e-57	0.379199	1	0.922	1.63294e-52	0	RPL7A
6.99327e-57	0.355488	0.504	0.183	1.71881e-52	0	DAPK3
7.44774e-57	0.434174	0.77	0.392	1.83051e-52	0	KIF5B
7.72775e-57	0.34188	0.999	0.942	1.89933e-52	0	RPL30
1.37909e-56	0.350688	0.999	0.956	3.38952e-52	0	RPS3A
1.43449e-56	0.365969	0.266	0.052	3.5257e-52	0	CYFIP2
2.56557e-56	0.393212	0.805	0.415	6.30567e-52	0	ID1
3.85335e-56	0.322119	0.255	0.048	9.47076e-52	0	CAB39L
4.07693e-56	0.369216	0.401	0.125	1.00203e-51	0	MYO1D
5.43985e-56	0.328175	0.364	0.102	1.33701e-51	0	SPRYD3
5.93496e-56	0.368116	0.657	0.287	1.45869e-51	0	TBC1D1
6.26704e-56	0.326856	1	0.951	1.54031e-51	0	FAU
8.92275e-56	0.395282	0.884	0.487	2.19303e-51	0	BEX3
9.73905e-56	0.493607	0.908	0.522	2.39366e-51	0	ID4
1.11099e-55	0.290318	0.299	0.07	2.73058e-51	0	PDK3
1.20312e-55	0.353922	0.446	0.153	2.95704e-51	0	RAB4A
1.50699e-55	0.391317	0.381	0.116	3.70388e-51	0	PXDC1
2.05809e-55	0.398595	0.843	0.442	5.05836e-51	0	PKIG
4.6164e-55	0.282453	0.674	0.296	1.13462e-50	0	PJA2
7.7639e-55	0.327274	0.667	0.291	1.90821e-50	0	SGCA
1.57749e-54	0.389628	0.725	0.348	3.87715e-50	0	MCRIP1
2.40575e-54	0.386187	0.497	0.19	5.91285e-50	0	KIF1C
2.63645e-54	0.29233	0.702	0.314	6.47986e-50	0	PAWR
5.30214e-54	0.322009	0.345	0.095	1.30316e-49	0	PRSS23
6.2121e-54	0.338729	0.332	0.09	1.52681e-49	0	NXN
7.859e-54	0.403274	1	0.88	1.93159e-49	0	GAPDH
8.95022e-54	0.315637	0.287	0.067	2.19978e-49	0	SMAD7
1.21681e-53	0.358274	0.581	0.238	2.99068e-49	0	VPS51
1.3334e-53	0.344048	0.329	0.088	3.27723e-49	0	PYGB
1.39478e-53	0.35178	0.316	0.083	3.42808e-49	0	RGS7BP
1.79333e-53	0.325135	0.257	0.052	4.40766e-49	0	LGR6
1.87529e-53	0.442281	0.979	0.671	4.60908e-49	0	GUK1
2.10692e-53	0.363891	0.639	0.283	5.17839e-49	0	RASL12
2.2826e-53	0.362866	0.454	0.164	5.61017e-49	0	HSPH1
3.23575e-53	0.335304	0.471	0.172	7.95283e-49	0	CCSER2
3.81704e-53	0.327068	0.425	0.145	9.38151e-49	0	DEXI
5.09698e-53	0.549079	0.408	0.141	1.25274e-48	0	MBNL1-AS1
8.91992e-53	0.305159	0.316	0.083	2.19234e-48	0	PRR34-AS1
2.48529e-52	0.253302	0.306	0.076	6.10836e-48	0	VPS13A
3.23799e-52	0.308222	0.622	0.269	7.95834e-48	0	MZT2A
4.18607e-52	0.312014	0.571	0.233	1.02885e-47	0	ANTXR1
6.92818e-52	0.309082	0.519	0.208	1.70281e-47	0	PITPNB
7.02372e-52	0.298497	0.2	0.028	1.72629e-47	0	ACTN2
8.26251e-52	0.307762	0.458	0.17	2.03076e-47	0	COPZ2
9.63431e-52	0.334497	0.836	0.431	2.36792e-47	0	MRPL20
1.01804e-51	0.298189	0.329	0.092	2.50213e-47	0	BMERB1
1.11237e-51	0.386784	0.782	0.41	2.73398e-47	0	TOMM20
1.34819e-51	0.35898	0.674	0.318	3.31357e-47	0	BCL7C
1.95977e-51	0.475053	0.977	0.703	4.81673e-47	0	CD151
3.52862e-51	0.297212	0.375	0.117	8.67265e-47	0	KANK1
6.49466e-51	0.34804	0.665	0.308	1.59626e-46	0	CHMP3
7.18552e-51	0.299789	0.645	0.283	1.76606e-46	0	RBPMS2
1.33529e-50	0.276709	0.357	0.107	3.28188e-46	0	MTURN
1.49017e-50	0.446999	0.962	0.624	3.66255e-46	0	YBX3
1.51051e-50	0.358521	0.64	0.294	3.71254e-46	0	ENAH
1.60133e-50	0.31046	0.329	0.093	3.93574e-46	0	MAOB
2.01567e-50	0.253911	0.272	0.062	4.9541e-46	0	CES1
2.35481e-50	0.282951	0.37	0.115	5.78764e-46	0	DUSP3
2.47479e-50	0.367203	0.91	0.523	6.08255e-46	0	CHURC1
2.86619e-50	0.2909	0.217	0.038	7.04453e-46	0	VWA1
5.89828e-50	0.271504	0.242	0.049	1.44968e-45	0	JAK2
6.7941e-50	0.38394	0.664	0.314	1.66985e-45	0	GADD45A
1.69507e-49	0.281146	0.202	0.032	4.16613e-45	0	GLDN
3.36363e-49	0.321076	0.275	0.067	8.26714e-45	0	AIF1L
3.5088e-49	0.265654	0.358	0.11	8.62393e-45	0	SLC4A7
4.18354e-49	0.322222	0.831	0.463	1.02823e-44	0	SNHG5
1.6555e-48	0.288241	0.54	0.226	4.06889e-44	0	SLC2A4RG
1.83495e-48	0.273382	0.513	0.204	4.50993e-44	0	DANCR
2.05314e-48	0.303627	0.776	0.401	5.04621e-44	0	EIF4B
2.19992e-48	0.469125	0.971	0.669	5.40695e-44	0	CRIP2
2.73005e-48	0.342299	0.251	0.057	6.70991e-44	0	TMEM181
7.01205e-48	0.296592	0.577	0.256	1.72342e-43	0	METTL5
1.73123e-47	0.332166	0.929	0.564	4.25501e-43	0	ESD
2.10021e-47	0.305622	0.403	0.139	5.16189e-43	0	RGS3
2.23682e-47	0.309828	0.441	0.165	5.49765e-43	0	SAV1
3.29361e-47	0.386355	0.971	0.674	8.09503e-43	0	SH3BGRL
3.31189e-47	0.277666	0.236	0.05	8.13997e-43	0	AK4
3.79618e-47	0.326935	0.999	0.945	9.33026e-43	0	RPL19
4.15145e-47	0.283702	0.214	0.04	1.02034e-42	0	TENT5B
5.84622e-47	0.255491	0.25	0.057	1.43688e-42	0	KIAA1671
6.04181e-47	0.403631	0.361	0.121	1.48496e-42	0	RAB32
2.86402e-46	0.267162	0.442	0.169	7.03919e-42	0	ENG
3.22042e-46	0.36253	0.947	0.614	7.91515e-42	0	ARL6IP4
5.21064e-46	0.254092	0.6	0.272	1.28067e-41	0	MACF1
7.08291e-46	0.268847	0.29	0.081	1.74084e-41	0	CCDC6
8.35957e-46	0.256688	0.449	0.172	2.05461e-41	0	FOXN3
1.08368e-45	0.284123	0.534	0.225	2.66348e-41	0	SORT1
1.22225e-45	0.301467	0.825	0.437	3.00405e-41	0	KANK2
1.3401e-45	0.269908	0.605	0.276	3.2937e-41	0	DYNC1LI2
1.4477e-45	0.268389	0.368	0.121	3.55815e-41	0	GRB2
3.05705e-45	0.388711	0.974	0.706	7.51361e-41	0	EID1
5.01683e-45	0.348967	0.887	0.524	1.23304e-40	0	FHL1
5.03307e-45	0.305874	0.704	0.343	1.23703e-40	0	PDAP1
5.0453e-45	0.32498	0.663	0.32	1.24003e-40	0	SNRPN
5.53887e-45	0.328455	0.999	0.932	1.36134e-40	0	RPL18
5.72109e-45	0.276478	0.27	0.07	1.40613e-40	0	AC018521.5
6.15262e-45	0.298771	0.659	0.324	1.51219e-40	0	ZYX
7.64161e-45	0.356194	1	0.875	1.87816e-40	0	NACA
8.10026e-45	0.325301	0.238	0.055	1.99088e-40	0	ALDH1B1
9.2986e-45	0.253301	0.483	0.192	2.28541e-40	0	NTRK3
1.03625e-44	0.346235	0.629	0.296	2.54689e-40	0	TUBB6
1.04929e-44	0.356866	0.895	0.509	2.57893e-40	0	TSC22D3
1.18411e-44	0.273129	0.485	0.198	2.91031e-40	0	PINK1
1.57036e-44	0.346475	0.82	0.463	3.85964e-40	0	PLS3
1.61283e-44	0.284783	0.47	0.185	3.96401e-40	0	GABARAPL1
2.01195e-44	0.273167	0.25	0.06	4.94496e-40	0	EFNB2
2.07617e-44	0.271907	0.653	0.316	5.1028e-40	0	UFC1
2.48033e-44	0.336407	0.812	0.451	6.09617e-40	0	MRPL33
2.68838e-44	0.324823	0.756	0.395	6.6075e-40	0	MAF1
2.70093e-44	0.33	0.685	0.348	6.63835e-40	0	PPP1R14B
3.53815e-44	0.309337	0.503	0.209	8.69607e-40	0	TSR3
5.42672e-44	0.328429	0.888	0.511	1.33378e-39	0	C1QTNF1
8.11385e-44	0.301308	0.534	0.235	1.99422e-39	0	2023-03-02
1.13159e-43	0.279245	0.257	0.066	2.78123e-39	0	EOGT
1.2222e-43	0.291469	0.715	0.354	3.00391e-39	0	RNF7
1.55594e-43	0.264007	0.458	0.183	3.82419e-39	0	PDCL3
1.93869e-43	0.313973	0.46	0.186	4.76491e-39	0	BMPR2
3.85198e-43	0.276067	0.42	0.157	9.46739e-39	0	USO1
3.93352e-43	0.271382	0.501	0.21	9.6678e-39	0	SNTA1
4.00266e-43	0.322844	0.792	0.447	9.83774e-39	0	DDAH2
5.41442e-43	0.265261	0.648	0.317	1.33076e-38	0	ANXA7
7.96281e-43	0.277958	0.755	0.393	1.9571e-38	0	NFIC
1.11843e-42	0.29945	0.66	0.329	2.74888e-38	0	MRVI1
1.15473e-42	0.307079	0.868	0.496	2.8381e-38	0	ISCU
1.73718e-42	0.27992	0.752	0.397	4.26965e-38	0	NSA2
1.73952e-42	0.315637	0.513	0.222	4.2754e-38	0	TIPARP
1.83646e-42	0.35347	0.964	0.68	4.51365e-38	0	CALM1
2.79344e-42	0.26369	0.263	0.07	6.86571e-38	0	SLC1A5
3.3318e-42	0.251407	0.474	0.193	8.1889e-38	0	EHBP1L1
4.12164e-42	0.272607	0.308	0.095	1.01302e-37	0	GULP1
4.56375e-42	0.26203	0.701	0.351	1.12168e-37	0	PIN1
1.2764e-41	0.252037	0.422	0.163	3.13713e-37	0	HADH
1.47671e-41	0.482003	0.82	0.506	3.62946e-37	0	FILIP1L
1.67543e-41	0.273478	0.335	0.111	4.11786e-37	0	SAP30
1.75261e-41	0.266735	0.451	0.183	4.30757e-37	0	TSR2
2.3417e-41	0.351259	1	0.942	5.75543e-37	0	CALD1
2.72914e-41	0.300642	0.337	0.115	6.70769e-37	0	BAG2
3.67223e-41	0.266581	1	0.918	9.02561e-37	0	RPS25
4.02983e-41	0.291079	0.849	0.496	9.90452e-37	0	DYNLRB1
5.13346e-41	0.256308	0.202	0.042	1.2617e-36	0	RHOD
5.40664e-41	0.351844	0.341	0.119	1.32884e-36	0	RGS2
5.90548e-41	0.260398	0.564	0.258	1.45145e-36	0	MMP24OS
9.28853e-41	0.259308	0.818	0.45	2.28294e-36	0	GNAI2
1.02648e-40	0.358357	0.953	0.626	2.52288e-36	0	NUPR1
1.39262e-40	0.269879	0.999	0.974	3.42277e-36	0	RPS27A
1.46433e-40	0.291682	0.839	0.482	3.59904e-36	0	CAPZA2
1.84155e-40	0.308016	0.816	0.465	4.52615e-36	0	DYNLT1
2.37936e-40	0.46531	0.435	0.181	5.848e-36	0	CHMP1B
2.41378e-40	0.327554	0.999	0.89	5.93258e-36	0	RPS9
3.51201e-40	0.251054	0.25	0.066	8.63183e-36	0	SCARA3
4.7715e-40	0.349254	0.979	0.729	1.17274e-35	0	EEF1B2
5.42358e-40	0.259257	0.643	0.311	1.33301e-35	0	POLR2E
3.03142e-39	0.270015	0.418	0.167	7.45062e-35	0	HEY2
4.13513e-39	0.266079	0.257	0.073	1.01633e-34	0	SLC38A1
5.54717e-39	0.441487	0.949	0.686	1.36338e-34	0	DUSP1
1.43005e-38	0.269113	0.36	0.134	3.51477e-34	0	CLIP1
1.46255e-38	0.27614	0.286	0.09	3.59465e-34	0	PDE4DIP
2.16682e-38	0.252586	0.512	0.227	5.32562e-34	0	AC092164.1
3.8947e-38	0.309477	0.996	0.864	9.57239e-34	0	RPS11
1.19111e-37	0.275683	0.875	0.525	2.92752e-33	0	CSDE1
2.17067e-37	0.257696	0.816	0.466	5.33507e-33	0	CHMP2A
2.89853e-37	0.256368	0.564	0.267	7.124e-33	0	MRPL54
3.65681e-37	0.254261	0.962	0.699	8.98771e-33	0	A2M
5.11594e-37	0.250814	0.709	0.38	1.25739e-32	0	FERMT2
5.91981e-37	0.35443	0.975	0.726	1.45497e-32	0	C12orf57
6.70845e-37	0.296931	0.973	0.693	1.6488e-32	0	RPL36AL
7.72731e-37	0.250897	0.751	0.409	1.89922e-32	0	SNHG6
1.12637e-36	0.288753	0.997	0.897	2.7684e-32	0	RPS16
6.04043e-36	0.3218	0.977	0.707	1.48462e-31	0	SOD1
1.25611e-35	0.304878	0.983	0.713	3.08726e-31	0	SNHG29
1.75181e-35	0.389457	1	0.983	4.30559e-31	0	ACTB
3.39133e-35	0.307136	0.996	0.9	8.33522e-31	0	RPL10A
1.31789e-34	0.298959	0.979	0.727	3.2391e-30	0	RPL4
1.97169e-34	0.531731	0.699	0.407	4.84601e-30	0	AKAP12
2.84323e-34	0.285498	0.918	0.584	6.98809e-30	0	SAP18
2.85108e-34	0.25448	0.521	0.252	7.00738e-30	0	NNMT
7.79799e-34	0.259533	0.854	0.507	1.91659e-29	0	CAPZB
1.50602e-33	0.359285	0.987	0.783	3.7015e-29	0	HSP90AB1
1.78954e-33	0.25274	1	0.948	4.39834e-29	0	RPS24
1.91294e-33	0.309615	0.336	0.13	4.70161e-29	0	CCDC71L
5.6545e-33	0.549668	0.717	0.446	1.38976e-28	0	DNAJB1
6.11209e-33	0.287289	0.994	0.807	1.50223e-28	0	RPL23
7.74932e-33	0.250779	0.599	0.306	1.90463e-28	0	RHOQ
8.58646e-33	0.25061	0.881	0.539	2.11038e-28	0	TRIR
1.60538e-32	0.300428	0.993	0.851	3.9457e-28	0	RPS21
1.87068e-32	0.285335	0.955	0.654	4.59776e-28	0	NDUFS5
2.78393e-32	0.294365	0.999	0.872	6.84235e-28	0	RPL22
5.0305e-32	0.286061	0.91	0.584	1.2364e-27	0	ADAMTS1
5.3367e-32	0.33088	0.991	0.819	1.31165e-27	0	HSP90AA1
3.11822e-31	0.251194	0.997	0.895	7.66396e-27	0	RPL7
1.70552e-30	1.27593	0.345	0.156	4.19183e-26	0	PLA2G2A
9.40197e-30	0.250367	0.392	0.176	2.31082e-25	0	TUBB2A
2.163e-29	0.310862	0.348	0.149	5.31622e-25	0	AC023157.3
2.5357e-29	0.291258	0.984	0.719	6.23223e-25	0	OAZ1
6.63675e-29	0.281355	0.992	0.79	1.63118e-24	0	BTF3
1.41233e-27	0.314802	0.572	0.307	3.47123e-23	0	GEM
1.76134e-27	0.290372	0.988	0.807	4.32903e-23	0	RPSA
6.6237e-27	0.305115	0.923	0.606	1.62797e-22	0	BTG2
3.84054e-26	0.257044	0.215	0.073	9.43927e-22	0	TNNC1
4.9826e-26	0.327577	0.455	0.234	1.22462e-21	0	ZNF331
9.96846e-26	0.28379	0.986	0.738	2.45005e-21	0	CHCHD2
2.20154e-24	0.264213	0.819	0.566	5.41093e-20	0	PDK4
2.52505e-22	0.329581	0.38	0.196	6.20606e-18	0	TNFRSF12A
9.26627e-21	0.2973	0.937	0.654	2.27746e-16	0	TSC22D1
4.9997e-17	0.283365	0.215	0.096	1.22883e-12	0	CXCL2
1.28747e-286	2.17587	0.761	0.085	3.16434e-282	1	PHLDA2
4.32671e-170	1.2177	0.48	0.043	1.06342e-165	1	TCF15
3.68027e-151	1.31649	0.497	0.065	9.04537e-147	1	NRARP
1.2933e-129	1.42231	0.884	0.53	3.17866e-125	1	RERGL
1.39655e-109	0.837754	0.335	0.034	3.43243e-105	1	MEF2B
1.41725e-105	1.1043	0.947	0.669	3.48331e-101	1	MUSTN1
2.85616e-105	1.10591	0.839	0.498	7.01986e-101	1	LBH
8.16393e-103	1.72771	0.934	0.751	2.00653e-98	1	MT1E
1.24188e-95	1.43236	0.737	0.358	3.05229e-91	1	RGS16
1.79548e-94	1.0761	0.697	0.356	4.41293e-90	1	TBX2
1.21579e-90	0.783817	0.787	0.306	2.98816e-86	1	NDUFA4L2
1.73151e-90	0.970992	0.905	0.667	4.25571e-86	1	HES4
2.2627e-89	1.0316	0.717	0.379	5.56126e-85	1	NRGN
7.97413e-86	1.24853	0.995	0.934	1.95988e-81	1	MT2A
4.43081e-84	1.18756	0.663	0.324	1.089e-79	1	NET1
6.49526e-83	0.749577	0.693	0.276	1.59641e-78	1	GJA4
1.30029e-82	0.9589	0.623	0.274	3.19586e-78	1	CCND1
3.17994e-82	1.02954	0.565	0.225	7.81566e-78	1	PGF
2.56152e-80	0.607301	0.676	0.225	6.2957e-76	1	COX4I2
1.21862e-76	0.612574	0.25	0.027	2.99512e-72	1	GRIP2
3.27874e-76	1.40914	0.829	0.624	8.05849e-72	1	KLF2
4.16136e-76	0.646601	0.351	0.078	1.02278e-71	1	NRIP2
4.30359e-76	0.684622	0.463	0.134	1.05774e-71	1	ITIH5
7.62086e-76	1.01585	0.948	0.834	1.87306e-71	1	RHOB
1.00197e-73	0.902551	0.611	0.293	2.46265e-69	1	TBX2-AS1
5.0179e-70	0.692936	0.394	0.105	1.2333e-65	1	ATP1B2
1.22264e-69	0.640322	0.552	0.22	3.00501e-65	1	CLMN
1.271e-69	0.767526	0.778	0.517	3.12387e-65	1	CHCHD10
1.63336e-69	0.652648	0.213	0.02	4.01447e-65	1	PRPH
6.18589e-69	0.864264	0.594	0.292	1.52037e-64	1	GPRC5C
1.94569e-68	0.765382	0.874	0.616	4.78211e-64	1	BCAM
1.18051e-67	0.71102	0.628	0.3	2.90145e-63	1	MGLL
3.55042e-66	1.0085	0.396	0.12	8.72622e-62	1	RGCC
1.10655e-65	0.483066	0.237	0.031	2.71968e-61	1	CBFA2T3
5.01665e-65	0.543951	0.242	0.034	1.23299e-60	1	OR51E1
2.38863e-64	0.970915	0.765	0.446	5.87079e-60	1	S100A4
6.38983e-64	0.872034	0.511	0.226	1.57049e-59	1	SERPINI1
9.38305e-63	0.499886	0.278	0.054	2.30617e-58	1	CACNA1A
7.51416e-62	0.739681	0.492	0.199	1.84683e-57	1	KLHL23
2.23469e-61	0.580868	0.214	0.026	5.49243e-57	1	ANGPT4
5.74926e-61	0.886226	0.714	0.441	1.41305e-56	1	PTP4A3
2.01508e-60	0.683522	0.688	0.365	4.95265e-56	1	SEPTIN4
6.56453e-60	1.14166	0.782	0.577	1.61343e-55	1	ATF3
1.34446e-59	1.16609	0.653	0.389	3.30442e-55	1	APOLD1
2.31915e-59	0.758061	0.435	0.147	5.69999e-55	1	TCF21
5.26076e-59	0.612174	0.776	0.509	1.29299e-54	1	NOTCH3
8.61631e-58	0.447707	0.327	0.081	2.11772e-53	1	ANKRD29
9.66696e-58	0.514161	0.23	0.037	2.37595e-53	1	FBXL13
1.92325e-57	0.68572	0.39	0.134	4.72697e-53	1	TMEM51
2.03074e-57	0.6307	0.345	0.09	4.99116e-53	1	CPM
1.63862e-56	0.674144	0.897	0.661	4.0274e-52	1	CD9
3.47847e-56	0.669115	0.43	0.14	8.54938e-52	1	THBS1
2.08306e-55	0.506584	0.975	0.853	5.11975e-51	1	MGST3
7.29309e-55	0.723222	0.81	0.577	1.7925e-50	1	ISYNA1
1.54821e-53	0.467315	0.279	0.06	3.80519e-49	1	TESC
2.3558e-53	0.681663	0.634	0.333	5.79008e-49	1	CRISPLD2
5.97543e-53	0.370826	0.218	0.036	1.46864e-48	1	DOCK8
2.59365e-52	0.538691	0.959	0.847	6.37467e-48	1	PLAC9
8.95879e-52	0.517765	0.947	0.785	2.20189e-47	1	COX5B
2.84948e-51	0.823328	0.899	0.769	7.00346e-47	1	EGR1
5.98475e-51	0.422709	0.257	0.054	1.47093e-46	1	CBLN1
1.35507e-50	0.565833	0.77	0.546	3.33049e-46	1	DBI
2.77611e-50	0.449917	0.224	0.039	6.82313e-46	1	HAPLN2
3.80733e-50	0.745584	0.622	0.382	9.35766e-46	1	CASQ2
3.83223e-50	0.745992	0.71	0.481	9.41886e-46	1	NUDT4
1.23885e-49	0.549635	0.421	0.158	3.04484e-45	1	CDH6
1.55996e-48	0.631165	0.758	0.58	3.83407e-44	1	ARPC1A
2.43091e-47	0.549955	0.425	0.163	5.9747e-43	1	HOXB-AS1
2.77079e-47	1.37023	0.831	0.702	6.81006e-43	1	MT1M
4.48664e-47	0.459465	0.247	0.06	1.10273e-42	1	LINGO1
8.59018e-47	0.667626	0.618	0.361	2.1113e-42	1	OAZ2
1.23213e-46	0.602549	0.478	0.195	3.02832e-42	1	ANGPTL4
3.57293e-46	0.524804	0.295	0.088	8.78155e-42	1	LGALSL
6.73458e-45	0.506401	0.303	0.094	1.65522e-40	1	B3GNT2
1.37648e-44	0.958214	0.766	0.581	3.38312e-40	1	CYCS
1.85827e-44	0.55109	0.69	0.441	4.56726e-40	1	NTRK2
3.18761e-44	0.547437	0.485	0.235	7.8345e-40	1	NTN4
5.63576e-44	0.84191	0.929	0.812	1.38516e-39	1	GADD45B
2.89117e-43	0.397973	0.995	0.935	7.10591e-39	1	H3F3B
3.4962e-43	0.714672	0.824	0.662	8.59295e-39	1	NR4A1
4.23705e-43	0.47575	0.233	0.054	1.04138e-38	1	VEGFA
6.09372e-43	0.885581	0.57	0.352	1.49772e-38	1	MAFF
7.00506e-43	0.435811	0.21	0.046	1.7217e-38	1	CABP1
6.38198e-42	0.51104	0.23	0.058	1.56856e-37	1	LRRC10B
1.40548e-40	0.610761	0.579	0.347	3.4544e-36	1	TUBA1C
1.62576e-40	0.581951	0.536	0.295	3.99579e-36	1	SYNE2
3.07293e-40	1.0191	0.729	0.582	7.55266e-36	1	SOCS3
5.7063e-40	0.551687	0.734	0.531	1.40249e-35	1	UBA2
6.68517e-40	0.587893	0.978	0.925	1.64308e-35	1	JUNB
9.26762e-40	0.278431	0.22	0.049	2.2778e-35	1	GPRIN3
1.14411e-39	0.512579	0.765	0.551	2.812e-35	1	MTHFD2
1.22392e-39	0.427551	0.952	0.856	3.00814e-35	1	SEPTIN7
6.71814e-39	0.485628	0.991	0.901	1.65118e-34	1	CRIP1
1.20051e-38	0.964547	0.73	0.534	2.95062e-34	1	MYC
2.26493e-38	0.416375	0.95	0.831	5.56675e-34	1	TINAGL1
2.45732e-38	0.715785	0.607	0.39	6.03961e-34	1	SERTAD1
2.71137e-38	0.46979	0.278	0.091	6.66401e-34	1	OLFML2A
1.13648e-37	0.499611	0.238	0.069	2.79324e-33	1	RBM24
1.97171e-37	0.397343	0.253	0.078	4.84607e-33	1	CACNA1H
3.09459e-37	0.571009	0.679	0.481	7.60588e-33	1	ZFHX3
3.66946e-37	0.773423	0.746	0.572	9.01879e-33	1	CDKN1A
9.06861e-36	0.554023	0.62	0.424	2.22888e-31	1	FILIP1
1.05192e-35	0.540698	0.439	0.223	2.5854e-31	1	ABTB1
1.24303e-35	0.532378	0.767	0.593	3.05512e-31	1	HCFC1R1
1.44304e-35	0.295779	0.202	0.047	3.54671e-31	1	ADAP2
1.47598e-35	0.673686	0.611	0.412	3.62766e-31	1	MAT2A
3.8153e-35	0.553611	0.947	0.848	9.37724e-31	1	IGFBP5
4.68409e-34	0.547655	0.517	0.3	1.15125e-29	1	PLPP3
8.55391e-34	0.548752	0.484	0.279	2.10238e-29	1	MAPRE2
1.33252e-33	0.705079	0.603	0.412	3.27507e-29	1	MIDN
1.97658e-33	0.378018	0.373	0.154	4.85804e-29	1	PTN
5.28828e-33	0.453701	0.813	0.66	1.29975e-28	1	COX7B
5.29077e-33	0.511169	0.731	0.53	1.30037e-28	1	EPAS1
9.90321e-33	0.435941	0.362	0.163	2.43401e-28	1	RELL1
1.21423e-32	0.563947	0.308	0.129	2.98433e-28	1	USP2
1.5063e-32	0.422802	0.591	0.38	3.70218e-28	1	EHD2
2.82541e-32	0.702913	0.893	0.84	6.94428e-28	1	ZFP36
4.85552e-32	0.511924	0.79	0.638	1.19339e-27	1	MAP3K20
1.65725e-31	0.477744	0.639	0.432	4.07319e-27	1	NDRG2
6.22648e-31	0.416631	0.434	0.234	1.53034e-26	1	ETS2
1.14338e-30	0.466846	0.345	0.157	2.81019e-26	1	MAP3K7CL
1.42573e-30	0.332381	0.329	0.136	3.50417e-26	1	ADCY3
1.98632e-30	0.354968	0.421	0.192	4.88197e-26	1	ADAMTS4
2.02311e-30	0.506594	0.874	0.729	4.97241e-26	1	BTG1
2.66943e-30	0.525868	0.544	0.344	6.56092e-26	1	ARID5A
3.36793e-30	0.564489	0.337	0.151	8.27769e-26	1	ACKR3
5.46063e-30	0.361539	0.319	0.133	1.34211e-25	1	SNRK
5.50566e-30	0.344406	0.304	0.125	1.35318e-25	1	COL27A1
6.14171e-30	0.343386	0.373	0.184	1.50951e-25	1	ARHGEF7
6.7994e-30	0.425545	0.817	0.681	1.67116e-25	1	ARPC2
9.51846e-30	0.406346	0.91	0.783	2.33945e-25	1	COX7A2
1.31803e-29	0.536326	0.66	0.411	3.23945e-25	1	APOE
1.3936e-29	0.74156	0.57	0.373	3.4252e-25	1	DDIT4
2.03979e-29	0.930456	0.53	0.339	5.01339e-25	1	RASD1
2.28887e-29	0.467389	0.468	0.262	5.62559e-25	1	ARHGAP29
2.89671e-29	0.511026	0.548	0.362	7.11954e-25	1	NT5DC2
3.98974e-29	0.451023	0.343	0.166	9.80598e-25	1	PPP2R5A
8.35061e-29	0.322643	0.246	0.09	2.05241e-24	1	N4BP2L1
1.09699e-28	0.455246	0.508	0.311	2.69618e-24	1	MRGPRF
1.43531e-28	0.358801	0.62	0.412	3.52771e-24	1	HES1
2.74395e-28	0.496591	0.587	0.402	6.74408e-24	1	MIR22HG
3.26708e-28	0.419797	0.574	0.374	8.02983e-24	1	AXL
4.70462e-28	0.373212	0.713	0.548	1.1563e-23	1	SYPL1
1.05415e-27	0.402666	0.298	0.133	2.59089e-23	1	GPR20
1.42104e-27	0.661716	0.971	0.859	3.49262e-23	1	C11orf96
1.6992e-27	0.386382	0.37	0.189	4.17628e-23	1	RRBP1
1.81369e-27	0.4512	0.537	0.349	4.4577e-23	1	KCNAB1
1.8758e-27	0.429082	0.382	0.194	4.61034e-23	1	MYLIP
2.17411e-27	0.284716	0.549	0.307	5.34354e-23	1	BST2
2.50618e-27	0.580357	0.825	0.673	6.15969e-23	1	BTG2
2.89499e-27	0.466063	0.786	0.57	7.11531e-23	1	CCDC3
5.77564e-27	0.447595	0.77	0.627	1.41954e-22	1	ATP5F1B
8.34448e-27	0.62768	0.886	0.762	2.05091e-22	1	IER2
9.36323e-27	0.3463	0.767	0.6	2.3013e-22	1	VAMP2
1.02264e-26	0.327788	0.257	0.095	2.51345e-22	1	KCNE4
1.73707e-26	0.311042	0.368	0.183	4.26937e-22	1	PTPRG
1.93074e-26	0.393675	0.282	0.119	4.74537e-22	1	KIAA0040
1.98282e-26	0.297727	0.228	0.078	4.87338e-22	1	MEOX2
2.40272e-26	0.393117	0.545	0.361	5.9054e-22	1	GSTK1
5.9494e-26	0.410002	0.468	0.278	1.46224e-21	1	GUCY1B1
6.68705e-26	0.391733	0.481	0.291	1.64354e-21	1	TECR
7.87549e-26	0.391725	0.303	0.138	1.93564e-21	1	RASSF1
1.44228e-25	0.33834	0.337	0.165	3.54484e-21	1	NFASC
2.10418e-25	0.38383	0.873	0.728	5.17166e-21	1	NDUFB7
2.37429e-25	0.463454	0.406	0.203	5.83552e-21	1	PHLDA1
2.92809e-25	0.439404	0.896	0.697	7.19665e-21	1	TSC22D1
4.20819e-25	0.394848	0.374	0.199	1.03429e-20	1	F10
5.18514e-25	0.250622	0.29	0.124	1.2744e-20	1	NEURL1B
5.59186e-25	0.428553	0.616	0.463	1.37437e-20	1	COX17
5.60657e-25	0.449542	0.282	0.129	1.37798e-20	1	SLC25A25
5.67059e-25	0.252403	0.997	0.969	1.39372e-20	1	PTMA
7.41293e-25	0.479644	0.565	0.405	1.82195e-20	1	MOB2
1.08634e-24	0.378915	0.849	0.7	2.66999e-20	1	CAV2
1.14972e-24	0.383132	0.829	0.701	2.82578e-20	1	COX8A
1.80758e-24	0.417125	0.526	0.35	4.44266e-20	1	EDNRA
3.42488e-24	1.07532	0.331	0.168	8.41768e-20	1	IL6
3.92711e-24	0.354675	0.311	0.142	9.65206e-20	1	EGFLAM
5.12426e-24	0.458277	0.435	0.265	1.25944e-19	1	ATP1A2
5.44217e-24	0.45092	0.693	0.526	1.33758e-19	1	FRZB
6.23158e-24	0.521511	0.802	0.681	1.5316e-19	1	PPP1R15A
1.04484e-23	0.313322	0.239	0.097	2.56801e-19	1	SMYD4
1.07521e-23	0.449307	0.642	0.484	2.64264e-19	1	GUCY1A1
1.31943e-23	1.52087	0.316	0.156	3.24289e-19	1	CH25H
1.42338e-23	0.278013	0.984	0.903	3.49838e-19	1	CALM2
1.43231e-23	0.292489	0.903	0.783	3.52034e-19	1	COX6A1
1.75811e-23	0.456324	0.577	0.406	4.32107e-19	1	ESAM
2.18518e-23	0.332167	0.419	0.221	5.37074e-19	1	SMIM3
4.79397e-23	0.43601	0.351	0.194	1.17826e-18	1	BHLHE40
5.39509e-23	0.50662	0.951	0.854	1.32601e-18	1	JUN
1.01765e-22	0.320231	0.933	0.849	2.50118e-18	1	DDX5
1.12127e-22	0.429517	0.481	0.321	2.75585e-18	1	PPP1R12C
2.81435e-22	0.423425	0.529	0.361	6.91711e-18	1	RBPMS2
2.86006e-22	0.367728	0.462	0.301	7.02945e-18	1	CARHSP1
3.25757e-22	0.350586	0.819	0.681	8.00644e-18	1	NDUFB10
4.17818e-22	0.411057	0.466	0.308	1.02691e-17	1	AKAP1
5.53818e-22	0.32355	0.831	0.701	1.36117e-17	1	IFITM2
8.90574e-22	0.389178	0.725	0.569	2.18885e-17	1	KLF6
1.37049e-21	0.349551	0.8	0.671	3.36839e-17	1	SRSF5
2.13795e-21	0.310364	0.794	0.663	5.25465e-17	1	ATP5MC3
2.71676e-21	0.283915	0.251	0.114	6.67725e-17	1	MICAL1
3.24164e-21	0.442131	0.324	0.171	7.96731e-17	1	SNHG15
3.33722e-21	0.441293	0.655	0.492	8.20221e-17	1	TOB1
3.67383e-21	0.385059	0.602	0.469	9.02953e-17	1	CYC1
4.19724e-21	0.552973	0.53	0.381	1.0316e-16	1	IER5L
5.41219e-21	0.409046	0.729	0.545	1.33021e-16	1	RCAN2
5.80108e-21	0.424477	0.614	0.465	1.42579e-16	1	MT1A
6.12511e-21	0.311937	0.218	0.09	1.50543e-16	1	PIP5K1B
6.87319e-21	0.966851	0.638	0.491	1.68929e-16	1	RRAD
8.17444e-21	0.402576	0.786	0.638	2.00911e-16	1	DBNDD2
2.22982e-20	0.261994	0.234	0.1	5.48046e-16	1	PLCE1
2.28544e-20	0.403613	0.345	0.196	5.61717e-16	1	MEF2D
4.91725e-20	0.563508	0.476	0.327	1.20856e-15	1	EIF4A3
9.36532e-20	0.286257	0.934	0.806	2.30181e-15	1	COX6C
1.45219e-19	0.335425	0.352	0.199	3.5692e-15	1	SPECC1
1.5031e-19	0.450979	0.606	0.463	3.69432e-15	1	KLF9
1.77199e-19	0.358402	0.201	0.085	4.35521e-15	1	CD82
2.00599e-19	0.306996	0.36	0.195	4.93032e-15	1	SLC2A3
3.13192e-19	0.269464	0.812	0.675	7.69763e-15	1	NDUFB2
4.41804e-19	0.415941	0.299	0.157	1.08587e-14	1	SEPHS2
7.98996e-19	0.257126	0.611	0.452	1.96377e-14	1	PTEN
8.96476e-19	0.404748	0.357	0.208	2.20336e-14	1	TLE1
1.33305e-18	0.319857	0.775	0.626	3.27636e-14	1	ANAPC16
2.19613e-18	0.941804	0.261	0.127	5.39765e-14	1	MT1G
2.70639e-18	0.308632	0.911	0.809	6.65176e-14	1	PNRC1
3.09855e-18	0.364961	0.284	0.149	7.61562e-14	1	SOCS2
3.4505e-18	0.450586	0.414	0.278	8.48063e-14	1	DMPK
3.66933e-18	0.261693	0.806	0.69	9.01848e-14	1	NR2F2
4.89977e-18	0.340684	0.265	0.135	1.20427e-13	1	INF2
6.00306e-18	0.284868	0.212	0.094	1.47543e-13	1	ERF
1.35747e-17	0.33438	0.317	0.183	3.33639e-13	1	DGKH
1.68704e-17	0.330653	0.643	0.51	4.14641e-13	1	EFHD1
1.9884e-17	0.338109	0.655	0.487	4.88708e-13	1	WTIP
3.25277e-17	0.378535	0.467	0.319	7.99465e-13	1	PDGFA
3.43474e-17	0.474888	0.52	0.392	8.44189e-13	1	CSRNP1
5.17316e-17	0.280865	0.393	0.254	1.27146e-12	1	HAGH
6.44473e-17	0.41048	0.425	0.287	1.58399e-12	1	AC092164.1
7.46043e-17	0.405257	0.799	0.656	1.83362e-12	1	ADAMTS1
9.15775e-17	0.3385	0.313	0.183	2.25079e-12	1	EPN2
9.32198e-17	0.371247	0.479	0.343	2.29116e-12	1	SMOC2
1.00983e-16	0.379354	0.591	0.469	2.48196e-12	1	H1FX
1.14926e-16	0.287687	0.743	0.638	2.82466e-12	1	PHPT1
1.4264e-16	0.446873	0.853	0.734	3.5058e-12	1	ZFP36L1
1.94775e-16	0.299095	0.677	0.547	4.78718e-12	1	ARPC5
1.98462e-16	0.335764	0.471	0.326	4.8778e-12	1	CAMK2N1
2.14027e-16	0.264735	0.361	0.216	5.26037e-12	1	RERG
2.51683e-16	0.276365	0.959	0.869	6.18587e-12	1	CAV1
2.59584e-16	0.294971	0.835	0.732	6.38006e-12	1	SRSF3
3.32964e-16	0.294919	0.608	0.479	8.1836e-12	1	ECH1
3.62038e-16	0.370156	0.454	0.325	8.89816e-12	1	FADS3
3.66905e-16	0.630194	0.41	0.272	9.0178e-12	1	ZNF331
3.907e-16	0.270064	0.574	0.438	9.60262e-12	1	ACADVL
5.52417e-16	0.536513	0.589	0.482	1.35773e-11	1	ATP1B3
5.72483e-16	0.293095	0.733	0.612	1.40705e-11	1	NDUFA1
6.1064e-16	0.367373	0.816	0.711	1.50083e-11	1	YBX3
7.31716e-16	0.272502	0.386	0.244	1.79841e-11	1	ARHGEF17
9.82814e-16	0.734762	0.79	0.707	2.41556e-11	1	MT1X
1.04915e-15	0.352613	0.376	0.247	2.5786e-11	1	GAMT
1.54869e-15	0.34896	0.361	0.232	3.80637e-11	1	SSBP2
2.55791e-15	0.375481	0.451	0.323	6.28682e-11	1	KLF10
2.61104e-15	0.359825	0.266	0.151	6.41741e-11	1	DUSP8
2.65992e-15	0.264556	0.831	0.708	6.53755e-11	1	PPP1CB
3.26559e-15	0.291161	0.454	0.322	8.02617e-11	1	SDHD
3.35255e-15	0.272624	0.66	0.535	8.2399e-11	1	HMGN3
3.4201e-15	0.256665	0.206	0.1	8.40593e-11	1	TCEA3
3.54203e-15	0.332668	0.606	0.476	8.70561e-11	1	CCNL1
7.17082e-15	0.294129	0.434	0.304	1.76244e-10	1	CSNK1E
1.56228e-14	0.281674	0.54	0.416	3.83978e-10	1	ITGA7
1.6221e-14	0.259283	0.869	0.76	3.9868e-10	1	UQCR11
1.82039e-14	0.301972	0.679	0.554	4.47415e-10	1	PKM
3.55463e-14	0.598403	0.848	0.748	8.73656e-10	1	ID3
8.45194e-14	0.337981	0.339	0.22	2.07732e-09	1	HEYL
8.77706e-14	0.29081	0.721	0.61	2.15723e-09	1	C1QTNF1
1.26963e-13	0.276393	0.607	0.496	3.1205e-09	1	NDUFA5
1.44499e-13	0.311498	0.213	0.111	3.55149e-09	1	HRH2
2.61585e-13	0.260123	0.209	0.108	6.42923e-09	1	ITPK1
5.15914e-13	0.285716	0.776	0.678	1.26801e-08	1	NDUFB8
7.04585e-13	0.451802	0.357	0.248	1.73173e-08	1	IER5
8.23089e-13	0.258797	0.292	0.178	2.02299e-08	1	RAP2A
2.05189e-12	0.269	0.267	0.161	5.04314e-08	1	SNX21
2.24079e-12	0.295104	0.327	0.21	5.50743e-08	1	HRC
2.50958e-12	0.252853	0.579	0.482	6.16806e-08	1	NDUFA2
3.63117e-12	0.357539	0.446	0.31	8.92469e-08	1	IRF1
3.87641e-12	0.287735	0.848	0.693	9.52745e-08	1	MCAM
4.97044e-12	0.28089	0.242	0.141	1.22163e-07	1	NSMCE3
5.03272e-12	0.318888	0.238	0.138	1.23694e-07	1	PRMT9
5.45381e-12	0.333266	0.5	0.388	1.34044e-07	1	FKBP5
5.56153e-12	0.266567	0.639	0.539	1.36691e-07	1	SLC25A5
6.61002e-12	0.351493	0.308	0.203	1.62461e-07	1	H2AFX
1.14223e-11	0.273516	0.255	0.154	2.80737e-07	1	KLHDC8B
1.27096e-11	0.275925	0.402	0.297	3.12376e-07	1	ATP2B4
1.31955e-11	0.294053	0.47	0.363	3.2432e-07	1	NDUFA7
1.42899e-11	0.277217	0.565	0.457	3.51217e-07	1	DUT
1.44666e-11	0.293131	0.331	0.223	3.5556e-07	1	PHLDB2
2.08176e-11	0.305885	0.357	0.24	5.11654e-07	1	CDKN1C
2.45718e-11	0.356151	0.401	0.301	6.03925e-07	1	CCNH
2.54716e-11	0.254938	0.513	0.418	6.26041e-07	1	UQCRC2
2.59764e-11	0.277235	0.357	0.243	6.38448e-07	1	CDC42EP4
4.17897e-11	0.251477	0.532	0.445	1.02711e-06	1	SRSF9
4.57089e-11	0.253804	0.427	0.321	1.12343e-06	1	OSBPL1A
4.92306e-11	0.287511	0.323	0.221	1.20999e-06	1	PDE3A
6.25923e-11	0.33844	0.487	0.379	1.53839e-06	1	NFIL3
7.50854e-11	0.289516	0.299	0.2	1.84545e-06	1	WDR45B
1.28337e-10	0.31966	0.771	0.681	3.15426e-06	1	CEBPB
1.3763e-10	0.388608	0.362	0.271	3.38266e-06	1	FOXC2
1.42308e-10	0.325553	0.298	0.199	3.49764e-06	1	DDIT3
1.64382e-10	0.264337	0.663	0.563	4.04017e-06	1	TUBB4B
2.46388e-10	0.334609	0.295	0.2	6.05573e-06	1	PLEKHH3
3.32591e-10	0.290327	0.348	0.253	8.17443e-06	1	NT5C3B
4.14267e-10	0.257154	0.396	0.295	1.01818e-05	1	PBXIP1
4.2105e-10	0.264535	0.967	0.938	1.03486e-05	1	FOS
4.26202e-10	0.250956	0.299	0.199	1.04752e-05	1	ZNF503
4.97136e-10	0.265698	0.467	0.364	1.22186e-05	1	JAG1
6.82838e-10	0.385204	0.392	0.296	1.67828e-05	1	CREM
1.23498e-09	0.260542	0.519	0.427	3.03535e-05	1	IRF2BP2
1.96116e-09	0.302087	0.226	0.14	4.82013e-05	1	MAX
2.38989e-09	0.256978	0.483	0.398	5.87388e-05	1	TAF7
2.4817e-09	0.427683	0.849	0.812	6.09952e-05	1	CEBPD
2.58835e-09	0.284865	0.663	0.565	6.36165e-05	1	SORBS2
2.9889e-09	0.254286	0.317	0.227	7.34612e-05	1	CRTC3
3.27151e-09	0.444282	0.589	0.513	8.04072e-05	1	ELOC
5.85242e-09	0.273927	0.851	0.796	0.000143841	1	JUND
6.66042e-09	0.416235	0.292	0.211	0.0001637	1	CITED4
8.83867e-09	0.31883	0.272	0.191	0.000217237	1	RAB20
1.00789e-08	0.255474	0.347	0.265	0.000247718	1	TUSC1
1.05485e-08	0.280591	0.487	0.394	0.000259261	1	SGCA
1.53397e-08	0.254114	0.308	0.22	0.00037702	1	COBLL1
2.03696e-08	0.307624	0.259	0.175	0.000500644	1	GLRX
2.11073e-08	0.264915	0.372	0.29	0.000518775	1	CTDSPL
2.83004e-08	0.323425	0.258	0.171	0.000695567	1	ZNF141
2.96886e-08	0.292723	0.444	0.351	0.000729687	1	NR4A2
3.45274e-08	0.281699	0.369	0.288	0.000848613	1	SNTA1
4.70375e-08	0.260805	0.339	0.256	0.00115609	1	MGST2
5.03795e-07	0.25383	0.312	0.24	0.0123823	1	FKBP4
5.36563e-07	0.273073	0.335	0.262	0.0131877	1	DNAJB9
1.81037e-06	0.270928	0.306	0.233	0.0444952	1	HEY2
5.71746e-292	2.53463	0.852	0.1	1.40524e-287	2	STEAP4
7.48669e-270	2.97972	0.92	0.184	1.84008e-265	2	CD36
3.52596e-240	2.46184	0.626	0.045	8.6661e-236	2	COLEC11
8.86228e-210	2.1074	0.53	0.033	2.17817e-205	2	THY1
5.003e-186	1.9636	0.658	0.107	1.22964e-181	2	GGT5
1.52694e-180	2.07438	0.622	0.091	3.75291e-176	2	IFITM1
1.25631e-178	2.8783	0.986	0.58	3.08775e-174	2	FABP4
2.78185e-176	1.74574	0.554	0.06	6.83723e-172	2	CTSC
6.10801e-169	2.22949	0.85	0.287	1.50123e-164	2	FABP5
3.76627e-152	1.79298	0.536	0.072	9.25675e-148	2	CYGB
2.55196e-150	1.75938	0.69	0.167	6.2722e-146	2	ARHGDIB
2.26262e-142	1.3195	0.568	0.092	5.56106e-138	2	COL6A3
4.25184e-142	1.63949	0.604	0.118	1.04502e-137	2	PROCR
2.56409e-136	1.56077	0.656	0.167	6.30201e-132	2	TFPI
2.63996e-134	1.62108	0.98	0.913	6.48849e-130	2	TMSB10
1.51099e-131	1.63539	0.51	0.084	3.71372e-127	2	AGTR1
1.63346e-124	1.77105	0.496	0.08	4.01472e-120	2	TCIM
7.17371e-119	1.32277	0.58	0.124	1.76315e-114	2	FXYD6
9.54343e-109	1.42476	0.612	0.175	2.34558e-104	2	MARCKS
1.1842e-106	1.01939	0.982	0.914	2.91052e-102	2	IFITM3
4.7813e-106	1.24488	0.442	0.077	1.17515e-101	2	PPARG
1.39805e-105	3.2562	0.442	0.078	3.43612e-101	2	CCL21
1.55446e-105	1.33181	0.468	0.091	3.82056e-101	2	EDNRB
1.07427e-104	1.0618	0.428	0.063	2.64033e-100	2	H19
2.55473e-104	1.47411	0.812	0.445	6.27902e-100	2	IGFBP4
4.53082e-101	1.11695	0.956	0.836	1.11359e-96	2	LAPTM4A
1.69358e-98	1.655	0.88	0.597	4.16248e-94	2	SPARC
8.45301e-98	0.844159	0.998	0.991	2.07758e-93	2	B2M
8.46749e-98	1.09334	0.378	0.056	2.08114e-93	2	ARHGAP15
7.70551e-96	0.911702	0.32	0.034	1.89386e-91	2	ADGRF5
1.25482e-94	1.41771	0.512	0.12	3.08409e-90	2	MDK
6.4933e-94	1.07959	0.292	0.026	1.59592e-89	2	TMEM176A
8.00272e-94	1.03424	0.334	0.04	1.96691e-89	2	IGFBP3
2.87266e-92	1.21038	0.71	0.299	7.06043e-88	2	COL3A1
2.43042e-91	0.935428	0.284	0.025	5.97349e-87	2	COL25A1
5.58478e-89	2.25996	0.212	0.008	1.37263e-84	2	THBS4
1.69093e-88	1.27456	0.668	0.266	4.15597e-84	2	EPHX1
2.38702e-88	1.1618	0.598	0.192	5.86681e-84	2	PCOLCE
3.79558e-87	1.71215	0.778	0.362	9.32878e-83	2	NDUFA4L2
4.35477e-87	1.46241	0.532	0.151	1.07032e-82	2	TPPP3
2.68356e-86	1.42363	0.838	0.578	6.59564e-82	2	GPX3
8.21879e-86	1.43934	0.834	0.401	2.02002e-81	2	APOE
1.38206e-85	0.567768	0.908	0.679	3.39682e-81	2	CFD
1.89709e-84	1.16155	0.436	0.101	4.66267e-80	2	ABCC9
1.62397e-83	1.2759	0.44	0.11	3.9914e-79	2	KCNJ8
1.07705e-80	1.36974	0.676	0.275	2.64718e-76	2	COX4I2
1.59692e-78	0.989745	0.33	0.052	3.92492e-74	2	SEMA5A
4.54731e-77	1.17888	0.532	0.171	1.11764e-72	2	FAM162B
7.5822e-77	1.1507	0.87	0.743	1.86355e-72	2	HLA-C
2.48401e-75	1.16927	0.628	0.275	6.1052e-71	2	CYBA
9.85588e-74	1.5302	0.592	0.268	2.42238e-69	2	PRXL2A
1.1466e-73	0.922308	0.286	0.039	2.81811e-69	2	TMEM176B
7.6388e-72	1.21985	0.378	0.081	1.87747e-67	2	FGF7
8.22689e-72	1.8522	0.508	0.181	2.02201e-67	2	TM4SF1
1.23138e-71	1.30788	0.562	0.192	3.02648e-67	2	PHLDA1
6.58019e-71	1.21038	0.488	0.153	1.61728e-66	2	ITM2C
2.13975e-70	0.926147	0.376	0.081	5.25907e-66	2	LAMA4
1.94538e-68	0.962058	0.888	0.754	4.78136e-64	2	CD59
1.5472e-67	1.2097	0.462	0.138	3.80272e-63	2	SPRY1
2.32616e-67	0.73229	0.246	0.031	5.71724e-63	2	ACVRL1
7.57575e-67	1.57205	0.786	0.533	1.86197e-62	2	RGS5
1.16059e-66	0.758637	0.26	0.035	2.85249e-62	2	GMFG
1.32575e-66	0.975	0.498	0.167	3.25844e-62	2	MYO1B
7.4717e-66	0.962843	0.414	0.107	1.83639e-61	2	AVPR1A
1.03352e-65	0.994346	0.47	0.155	2.54018e-61	2	TSPAN4
5.52724e-65	0.889991	0.216	0.022	1.35849e-60	2	BTNL9
7.88404e-63	1.14854	0.788	0.523	1.93774e-58	2	HLA-B
1.09774e-62	1.40696	0.4	0.107	2.69804e-58	2	HIGD1B
7.00523e-62	0.802859	0.292	0.052	1.72175e-57	2	COL5A3
5.85294e-61	0.875879	0.452	0.144	1.43854e-56	2	LY6E
2.75936e-60	1.07849	0.92	0.852	6.78195e-56	2	TIMP3
3.57984e-60	0.862209	0.756	0.491	8.79852e-56	2	COL1A2
2.0848e-59	0.717572	0.966	0.903	5.12402e-55	2	CD63
3.98477e-59	1.12127	0.568	0.267	9.79378e-55	2	PMP22
3.86657e-58	0.735378	0.4	0.115	9.50326e-54	2	SRPX
4.62738e-58	1.04938	0.512	0.195	1.13732e-53	2	IFI27
6.8685e-58	1.107	0.472	0.178	1.68814e-53	2	C20orf27
7.02568e-58	1.06533	0.524	0.22	1.72677e-53	2	SMIM3
1.02135e-57	0.661812	0.228	0.032	2.51027e-53	2	ECM1
3.05586e-57	0.727133	0.206	0.024	7.51069e-53	2	LPL
6.80965e-57	0.921597	0.364	0.103	1.67368e-52	2	NID1
7.25655e-57	0.91063	0.296	0.062	1.78352e-52	2	SSTR2
2.63396e-56	0.833551	0.33	0.079	6.47373e-52	2	CLEC11A
2.64609e-55	0.695161	0.992	0.975	6.50355e-51	2	TMSB4X
7.20391e-55	1.10665	0.524	0.226	1.77058e-50	2	CD44
4.42987e-54	1.00769	0.574	0.297	1.08877e-49	2	TNFRSF1A
6.27676e-54	1.32907	0.638	0.335	1.5427e-49	2	GJA4
2.92042e-53	1.06126	0.564	0.287	7.17781e-49	2	FCGRT
2.83012e-52	1.02108	0.62	0.363	6.95587e-48	2	LGALS3BP
3.11818e-52	1.12271	0.508	0.199	7.66387e-48	2	ADAMTS4
3.55831e-51	1.45602	0.838	0.785	8.74562e-47	2	RPS17
1.66818e-50	1.41467	0.454	0.185	4.10006e-46	2	CYTOR
1.74246e-50	0.943186	0.512	0.218	4.28262e-46	2	ENPEP
4.09642e-50	0.666183	0.388	0.118	1.00682e-45	2	PLTP
5.4962e-50	0.798054	0.976	0.945	1.35086e-45	2	RPLP2
2.31307e-49	1.02134	0.778	0.641	5.68508e-45	2	SERPING1
4.3616e-49	0.825033	0.85	0.736	1.07199e-44	2	HLA-A
1.08015e-48	0.983437	0.616	0.36	2.65479e-44	2	PDLIM1
1.4073e-47	1.14839	0.646	0.444	3.45886e-43	2	COL4A1
2.03362e-47	0.710511	0.254	0.055	4.99824e-43	2	PAG1
1.57364e-46	0.681571	0.26	0.057	3.8677e-42	2	OAF
6.39608e-46	0.695171	0.286	0.073	1.57203e-41	2	CCDC102B
1.57304e-45	0.93402	0.698	0.496	3.86623e-41	2	TAGLN2
5.50918e-45	0.570352	0.95	0.925	1.35405e-40	2	CST3
9.47329e-45	0.821964	0.31	0.088	2.32835e-40	2	TYMP
1.39263e-44	0.801307	0.284	0.076	3.4228e-40	2	ASAP1
1.69815e-44	0.718272	0.236	0.049	4.17371e-40	2	SCN4B
5.66224e-44	0.938928	0.33	0.098	1.39167e-39	2	CFH
1.36142e-43	0.485859	0.982	0.944	3.34609e-39	2	H3F3B
8.67054e-43	0.812348	0.846	0.712	2.13104e-38	2	IFITM2
1.22952e-42	0.956676	0.298	0.085	3.02192e-38	2	SLC12A2
2.48561e-42	0.823396	0.314	0.095	6.10914e-38	2	GUCY1A2
2.88718e-42	1.88288	0.604	0.351	7.09611e-38	2	CCL2
1.09761e-41	1.08639	0.994	0.941	2.6977e-37	2	MT2A
1.29703e-41	0.743943	0.576	0.313	3.18784e-37	2	S100A10
1.47607e-41	0.918337	0.288	0.079	3.62789e-37	2	IL32
4.36915e-41	0.855166	0.868	0.793	1.07385e-36	2	EIF4A1
1.45073e-40	0.75583	0.746	0.608	3.5656e-36	2	CNN3
3.48096e-40	0.886393	0.29	0.084	8.55551e-36	2	EMP1
6.17424e-40	0.948702	0.598	0.361	1.51751e-35	2	C1R
4.49561e-39	0.47632	0.998	0.979	1.10493e-34	2	IGFBP7
2.61611e-37	0.659137	0.89	0.821	6.42989e-33	2	ITGB1
4.86232e-37	0.620833	0.696	0.476	1.19506e-32	2	SELENOP
7.74828e-37	0.549396	0.268	0.075	1.90437e-32	2	FXYD5
1.05624e-36	0.731165	0.318	0.111	2.59602e-32	2	COL5A2
1.14967e-36	0.74215	0.724	0.6	2.82567e-32	2	PPIB
1.49776e-36	0.763893	0.816	0.735	3.68119e-32	2	LHFPL6
2.83629e-36	0.899579	0.524	0.298	6.97103e-32	2	SERPINH1
3.18829e-36	0.608843	0.916	0.864	7.83619e-32	2	RPLP0
2.12208e-35	0.954122	0.34	0.133	5.21565e-31	2	ANGPT2
2.55789e-35	0.526849	0.984	0.936	6.28677e-31	2	RPS2
5.94243e-35	0.560529	0.414	0.166	1.46053e-30	2	C7
1.68219e-34	0.638888	0.92	0.892	4.1345e-30	2	RPL36A
3.18109e-34	0.868455	0.434	0.212	7.81847e-30	2	PRRX1
3.87805e-34	0.463434	0.478	0.209	9.53146e-30	2	SERPINF1
1.26398e-33	0.541523	0.978	0.968	3.1066e-29	2	RPS15A
4.10686e-33	0.602266	0.2	0.046	1.00938e-28	2	RBP7
4.44716e-33	0.646591	0.278	0.092	1.09302e-28	2	SASH1
5.54761e-33	0.686043	0.98	0.937	1.36349e-28	2	RPL13A
6.45065e-33	0.807983	0.25	0.076	1.58544e-28	2	HGF
8.59406e-33	1.06521	0.456	0.247	2.11225e-28	2	LGI4
2.12386e-32	0.867946	0.658	0.48	5.22001e-28	2	PDGFRB
2.49728e-32	0.899365	0.462	0.247	6.13781e-28	2	C1S
4.7757e-32	0.797686	0.246	0.074	1.17377e-27	2	MIR4435-2HG
1.25201e-31	0.450549	0.986	0.966	3.0772e-27	2	RPL12
7.86686e-31	0.806324	0.398	0.198	1.93352e-26	2	EPB41L2
1.87194e-30	0.744795	0.732	0.635	4.60085e-26	2	ANXA2
2.01774e-30	0.572457	0.92	0.85	4.9592e-26	2	TINAGL1
2.81238e-30	1.10338	0.304	0.118	6.91226e-26	2	MT1F
3.80527e-30	0.782267	0.654	0.544	9.35259e-26	2	FKBP1A
1.41731e-29	0.615829	0.224	0.066	3.48346e-25	2	HIC1
2.6331e-29	0.961213	0.418	0.208	6.47164e-25	2	CXCL12
5.58527e-29	0.406503	1	0.983	1.37275e-24	2	FTH1
5.88503e-29	0.742337	0.54	0.337	1.44642e-24	2	TCF4
9.50722e-29	0.653626	0.458	0.25	2.33669e-24	2	NRP1
1.39335e-28	0.666025	0.444	0.24	3.42457e-24	2	DPYSL2
2.96495e-28	0.578801	0.854	0.801	7.28725e-24	2	MYL12A
4.89137e-28	0.666985	0.22	0.069	1.2022e-23	2	GPM6B
1.03616e-27	0.601234	0.236	0.078	2.54666e-23	2	CD248
1.20807e-27	0.872442	0.808	0.798	2.9692e-23	2	RPL31
1.65911e-27	0.521285	0.914	0.87	4.07777e-23	2	PLAC9
3.50393e-27	0.746038	0.284	0.115	8.61197e-23	2	FAM13C
5.56993e-27	0.63988	0.26	0.094	1.36898e-22	2	SNAI2
7.12946e-27	0.468125	0.974	0.917	1.75228e-22	2	RPL35
1.4337e-26	0.556343	0.214	0.068	3.52374e-22	2	PLOD1
4.48622e-26	0.560795	0.31	0.126	1.10262e-21	2	EBF2
4.51062e-26	0.92143	0.45	0.283	1.10862e-21	2	FHL2
5.55006e-26	1.11003	0.484	0.309	1.36409e-21	2	CITED2
6.8721e-26	0.353216	0.978	0.969	1.68903e-21	2	RPL28
1.72552e-25	0.635231	0.368	0.186	4.24098e-21	2	LIMA1
1.90684e-25	0.969616	0.378	0.178	4.68663e-21	2	PTN
1.15728e-24	0.578597	0.726	0.636	2.84436e-20	2	SON
1.29172e-24	0.334393	0.216	0.068	3.17479e-20	2	RAMP2
1.40777e-24	0.35807	0.228	0.075	3.46001e-20	2	ABCA8
4.78737e-24	0.629698	0.614	0.46	1.17664e-19	2	NDRG2
6.09583e-24	0.695712	0.206	0.069	1.49823e-19	2	VIPR1
6.71319e-24	0.52213	0.264	0.106	1.64997e-19	2	LAPTM4B
9.08377e-24	0.738637	0.582	0.424	2.23261e-19	2	SEPTIN4
1.042e-23	0.625211	0.712	0.643	2.56103e-19	2	POLR2L
1.13809e-23	1.06715	0.734	0.66	2.79721e-19	2	TIMP1
1.44388e-23	1.02291	0.478	0.301	3.54878e-19	2	IGFBP2
1.86432e-23	0.647525	0.746	0.647	4.58211e-19	2	TXNIP
2.10342e-23	0.616432	0.356	0.184	5.16977e-19	2	IFNGR1
2.35085e-23	0.647882	0.524	0.34	5.77791e-19	2	BST2
4.82749e-23	0.607148	0.85	0.808	1.1865e-18	2	TUBA1B
5.84969e-23	0.915286	0.366	0.193	1.43774e-18	2	IFI6
1.22089e-22	0.75923	0.65	0.559	3.00069e-18	2	EPS8
1.57976e-22	0.683094	0.394	0.222	3.88272e-18	2	SEPTIN11
1.93786e-22	0.256528	0.228	0.078	4.76286e-18	2	DPT
4.25514e-22	0.707667	0.362	0.199	1.04583e-17	2	RHOBTB3
4.33112e-22	0.296119	0.978	0.958	1.0645e-17	2	RPS15
8.79181e-22	0.634871	0.722	0.673	2.16085e-17	2	CLIC1
1.51436e-21	0.726142	0.582	0.474	3.72198e-17	2	STOM
2.27987e-21	0.981535	0.556	0.442	5.60347e-17	2	VMP1
1.49922e-20	0.310387	0.976	0.964	3.68478e-16	2	RPL39
1.58313e-20	0.893417	0.494	0.366	3.89101e-16	2	TGFBI
2.40123e-20	0.527774	0.218	0.084	5.90173e-16	2	MARCKSL1
3.73604e-20	0.348304	0.984	0.961	9.18244e-16	2	RPS19
4.34723e-20	0.643091	0.488	0.335	1.06846e-15	2	IFI16
4.53996e-20	0.784636	0.764	0.739	1.11583e-15	2	TUBA1A
4.84208e-20	0.622453	0.332	0.181	1.19009e-15	2	UBE2E2
6.29329e-20	0.62471	0.788	0.7	1.54677e-15	2	ARID5B
8.95746e-20	0.589369	0.616	0.526	2.20156e-15	2	SSR2
1.54165e-19	0.377658	0.948	0.904	3.78906e-15	2	RACK1
3.43099e-19	0.519624	0.74	0.709	8.43268e-15	2	TPI1
4.65578e-19	0.745462	0.606	0.53	1.1443e-14	2	COL4A2
7.04972e-19	0.586338	0.274	0.13	1.73268e-14	2	TMEM38B
9.54115e-19	0.423218	0.818	0.796	2.34502e-14	2	RAC1
1.26409e-18	0.522365	0.868	0.835	3.10687e-14	2	CPE
1.76744e-18	0.711236	0.414	0.248	4.34401e-14	2	SOX4
3.37058e-18	0.639107	0.44	0.291	8.28422e-14	2	DLC1
4.04638e-18	0.755836	0.48	0.348	9.94521e-14	2	SELENBP1
5.47937e-18	0.701289	0.41	0.241	1.34672e-13	2	ANGPTL4
6.1641e-18	0.542574	0.644	0.569	1.51501e-13	2	TMEM50A
8.60287e-18	0.520293	0.26	0.123	2.11441e-13	2	ARHGAP6
1.22526e-17	0.558188	0.27	0.133	3.01145e-13	2	TSPAN14
1.40586e-17	0.339123	0.992	0.974	3.45533e-13	2	RPS27
1.68085e-17	0.438024	0.284	0.139	4.13119e-13	2	SH3KBP1
1.87011e-17	0.385045	0.918	0.874	4.59637e-13	2	SEPTIN7
2.05996e-17	0.582406	0.262	0.125	5.06297e-13	2	TIMP4
2.08121e-17	0.412735	0.22	0.092	5.1152e-13	2	CAVIN2
2.24816e-17	0.787515	0.354	0.218	5.52552e-13	2	MXRA8
2.38119e-17	0.551413	0.892	0.85	5.8525e-13	2	RPS20
2.64133e-17	0.645801	0.546	0.436	6.49185e-13	2	ZEB2
3.27121e-17	0.409627	0.836	0.776	8.03999e-13	2	S100A11
3.44099e-17	0.521635	0.306	0.162	8.45727e-13	2	EGFLAM
3.71273e-17	0.504776	0.44	0.302	9.12514e-13	2	PRDX4
6.44908e-17	0.627371	0.624	0.566	1.58505e-12	2	GNG11
6.8389e-17	0.602271	0.518	0.374	1.68087e-12	2	LTBP4
1.18515e-16	0.569309	0.44	0.307	2.91286e-12	2	RBMS1
3.11065e-16	0.49149	0.706	0.656	7.64535e-12	2	TPM4
3.20161e-16	0.295405	0.972	0.968	7.86892e-12	2	RPS28
3.21883e-16	0.552336	0.37	0.212	7.91124e-12	2	SLC2A3
5.0182e-16	0.414369	0.282	0.146	1.23337e-11	2	LASP1
1.59611e-15	0.521866	0.914	0.877	3.92291e-11	2	RPL27A
1.67261e-15	0.268143	0.994	0.984	4.11095e-11	2	RPL41
3.33495e-15	0.691979	0.27	0.144	8.19663e-11	2	PLIN2
3.75987e-15	0.574654	0.312	0.178	9.24102e-11	2	SYTL2
3.92628e-15	0.696852	0.616	0.548	9.65001e-11	2	MYADM
4.32314e-15	0.450103	0.716	0.679	1.06254e-10	2	HNRNPK
6.25717e-15	0.573365	0.554	0.477	1.53789e-10	2	CTSD
7.97598e-15	0.575007	0.27	0.135	1.96034e-10	2	CPM
1.01397e-14	0.300313	0.99	0.963	2.49214e-10	2	RPS18
1.57912e-14	0.512729	0.626	0.569	3.88115e-10	2	SNRPD2
1.84033e-14	0.436258	0.684	0.634	4.52316e-10	2	PSAP
2.12596e-14	0.550813	0.57	0.5	5.22518e-10	2	MYH9
2.55706e-14	0.498614	0.208	0.097	6.28475e-10	2	REM1
3.9184e-14	0.460481	0.468	0.348	9.63065e-10	2	COL1A1
4.20359e-14	0.31766	0.998	0.992	1.03316e-09	2	MALAT1
4.46952e-14	0.520904	0.68	0.645	1.09852e-09	2	RHOC
4.74666e-14	1.59257	0.562	0.493	1.16663e-09	2	MT1A
6.21424e-14	1.63708	0.51	0.442	1.52733e-09	2	ECRG4
7.77365e-14	0.425237	0.2	0.092	1.91061e-09	2	PROS1
1.21091e-13	0.469608	0.468	0.363	2.97618e-09	2	SPTBN1
2.31545e-13	0.429261	0.802	0.813	5.69092e-09	2	SLC25A6
2.60168e-13	0.824899	0.328	0.214	6.39441e-09	2	STMN1
2.72372e-13	0.483564	0.21	0.104	6.69437e-09	2	MAP2K1
4.96294e-13	0.589623	0.424	0.324	1.21979e-08	2	PSME2
5.70646e-13	0.361441	0.9	0.865	1.40253e-08	2	DDX5
6.30845e-13	0.515953	0.312	0.193	1.55049e-08	2	PARM1
6.49324e-13	0.439907	0.342	0.221	1.59591e-08	2	CAPZA1
7.00018e-13	0.654923	0.518	0.445	1.7205e-08	2	GAS6
7.30153e-13	0.42468	0.654	0.612	1.79457e-08	2	PSME1
9.77807e-13	0.675805	0.662	0.659	2.40325e-08	2	TUBB
1.00026e-12	0.418607	0.916	0.892	2.45845e-08	2	RPS29
1.0247e-12	0.478444	0.288	0.167	2.5185e-08	2	ADCY3
1.09273e-12	0.436872	0.288	0.16	2.68572e-08	2	ADH1B
1.18095e-12	0.596388	0.512	0.435	2.90255e-08	2	NBL1
1.20283e-12	0.415597	0.704	0.67	2.95632e-08	2	RTN4
1.24718e-12	0.557273	0.412	0.313	3.06532e-08	2	KDELR2
1.61302e-12	0.740358	0.45	0.368	3.96447e-08	2	CTSL
1.93309e-12	0.420898	0.216	0.109	4.75114e-08	2	MAPK10
2.12734e-12	0.471385	0.52	0.411	5.22857e-08	2	OAZ2
2.49021e-12	0.545486	0.33	0.214	6.12044e-08	2	INPP4B
2.88013e-12	0.392465	0.9	0.878	7.0788e-08	2	UBB
3.36769e-12	0.498866	0.23	0.119	8.27712e-08	2	KCNE4
3.51895e-12	0.524801	0.368	0.262	8.64887e-08	2	RCN1
3.53311e-12	0.546774	0.252	0.141	8.68368e-08	2	GJC1
3.61672e-12	0.453909	0.224	0.116	8.88917e-08	2	FSTL3
4.22483e-12	0.441524	0.59	0.526	1.03838e-07	2	RBM39
5.95394e-12	0.420746	0.872	0.785	1.46336e-07	2	MT1E
5.96841e-12	1.6164	0.258	0.143	1.46692e-07	2	MT1G
6.7753e-12	0.366013	0.858	0.846	1.66523e-07	2	MIF
7.25061e-12	0.500299	0.406	0.306	1.78206e-07	2	TLE5
8.83103e-12	0.385265	0.256	0.145	2.17049e-07	2	PLSCR1
1.07868e-11	0.29689	0.752	0.725	2.65119e-07	2	TMEM59
1.09039e-11	0.29167	0.97	0.937	2.67996e-07	2	RPL17
1.5237e-11	0.419327	0.676	0.653	3.74494e-07	2	TMBIM6
1.58464e-11	0.580041	0.286	0.177	3.89473e-07	2	SAMHD1
1.87389e-11	0.615138	0.296	0.196	4.60565e-07	2	NME1
2.06644e-11	0.50457	0.614	0.578	5.0789e-07	2	GAS5
2.08561e-11	0.339888	0.934	0.905	5.12602e-07	2	H3F3A
2.10314e-11	0.354446	0.798	0.794	5.16911e-07	2	NME2
2.50908e-11	0.461983	0.51	0.443	6.16681e-07	2	DDX39B
2.80577e-11	0.427842	0.324	0.214	6.89603e-07	2	ANKRD10
4.01433e-11	0.518516	0.32	0.221	9.86642e-07	2	SLC9A3R2
4.03386e-11	0.464877	0.542	0.468	9.91443e-07	2	NDN
4.34647e-11	0.796148	0.272	0.167	1.06827e-06	2	LMCD1
4.38972e-11	0.399305	0.604	0.582	1.07891e-06	2	COL6A1
4.69375e-11	0.94592	0.53	0.455	1.15363e-06	2	HES1
5.63071e-11	0.50773	0.472	0.399	1.38391e-06	2	JAK1
6.13614e-11	0.547809	0.732	0.719	1.50814e-06	2	NR2F2
7.11082e-11	0.467917	0.38	0.283	1.7477e-06	2	GRN
7.42378e-11	0.305675	0.96	0.93	1.82462e-06	2	RPL36
7.73712e-11	0.447672	0.228	0.123	1.90163e-06	2	ALDH1A1
7.79437e-11	0.26401	0.978	0.948	1.9157e-06	2	RPL35A
9.19032e-11	0.607028	0.32	0.205	2.2588e-06	2	TCF21
1.20197e-10	0.683698	0.318	0.216	2.95419e-06	2	ISG15
1.64062e-10	0.455255	0.464	0.401	4.03232e-06	2	BZW1
1.75956e-10	0.403696	0.542	0.488	4.32464e-06	2	SDCBP
2.46944e-10	0.323425	0.742	0.739	6.06939e-06	2	TMA7
2.49728e-10	0.474277	0.28	0.181	6.13781e-06	2	POR
2.55959e-10	0.398113	0.282	0.181	6.29096e-06	2	FAM3C
2.98899e-10	0.355712	0.784	0.778	7.34635e-06	2	PSMA7
3.50026e-10	0.346031	0.822	0.815	8.60293e-06	2	COX6A1
3.62442e-10	0.557447	0.428	0.342	8.9081e-06	2	BNIP3L
5.27168e-10	0.54618	0.526	0.488	1.29567e-05	2	ENO1
5.3058e-10	0.454835	0.8	0.805	1.30406e-05	2	MAP1B
5.8523e-10	0.574259	0.51	0.439	1.43838e-05	2	SLC38A2
7.72022e-10	0.445254	0.552	0.531	1.89748e-05	2	SRI
8.0516e-10	0.398787	0.572	0.547	1.97892e-05	2	ATP5MF
1.0535e-09	0.450399	0.598	0.563	2.58929e-05	2	LEPROT
1.13579e-09	0.466618	0.284	0.188	2.79154e-05	2	RPL22L1
1.50862e-09	0.539253	0.338	0.249	3.7079e-05	2	EZR
1.68512e-09	0.483785	0.326	0.237	4.1417e-05	2	HNMT
1.88381e-09	0.46487	0.412	0.331	4.63003e-05	2	ITGA1
2.19687e-09	0.488684	0.654	0.573	5.39948e-05	2	MYC
2.50849e-09	0.536255	0.474	0.373	6.16536e-05	2	RASD1
2.59154e-09	0.448739	0.568	0.546	6.3695e-05	2	RAP1B
2.99268e-09	0.494481	0.3	0.203	7.35542e-05	2	IFI27L2
3.61157e-09	0.426409	0.264	0.173	8.87651e-05	2	HMOX2
3.94851e-09	0.48125	0.406	0.334	9.70464e-05	2	DEGS1
4.81663e-09	0.509702	0.35	0.258	0.000118383	2	CDC42EP4
5.23788e-09	0.637684	0.298	0.199	0.000128737	2	ASPN
6.17137e-09	0.448449	0.244	0.155	0.00015168	2	C5orf15
6.26665e-09	0.525161	0.55	0.516	0.000154022	2	TMEM258
8.18558e-09	0.701564	0.386	0.321	0.000201185	2	DDX21
9.41942e-09	0.396908	0.872	0.864	0.000231511	2	EEF1G
1.17132e-08	0.346319	0.496	0.424	0.000287886	2	EHD2
1.18606e-08	0.389157	0.566	0.566	0.000291511	2	SLC25A5
1.25845e-08	0.421268	0.296	0.208	0.000309303	2	PTBP1
1.51287e-08	0.454872	0.518	0.493	0.000371834	2	WASF2
1.57711e-08	0.447212	0.548	0.517	0.000387622	2	MAP1LC3A
1.64756e-08	0.390211	0.244	0.155	0.000404938	2	HSD17B11
1.73603e-08	0.341613	0.458	0.387	0.00042668	2	APP
2.12032e-08	0.437381	0.508	0.477	0.000521131	2	SH3BGRL3
2.74735e-08	0.593291	0.306	0.224	0.000675244	2	SPRY2
3.24241e-08	0.324292	0.392	0.312	0.00079692	2	TRAM1
3.74086e-08	0.376166	0.61	0.598	0.000919429	2	DAD1
3.76916e-08	0.462649	0.376	0.303	0.000926384	2	PGLS
3.77303e-08	0.303524	0.972	0.951	0.000927336	2	LGALS1
4.82743e-08	0.379653	0.438	0.371	0.00118649	2	SELENOF
5.03304e-08	0.41853	0.21	0.128	0.00123702	2	UGCG
7.13273e-08	0.334504	0.52	0.483	0.00175308	2	HNRNPC
9.57993e-08	0.414267	0.35	0.279	0.00235456	2	IMPDH2
1.21119e-07	0.392209	0.28	0.198	0.00297686	2	ZNF22
1.23237e-07	0.36868	0.268	0.185	0.00302891	2	IRF9
1.45599e-07	0.476549	0.384	0.315	0.00357854	2	SPATS2L
1.89064e-07	0.471968	0.62	0.62	0.00464681	2	CALR
2.54414e-07	0.426409	0.366	0.299	0.00625299	2	IER3IP1
2.86171e-07	0.426253	0.406	0.35	0.00703352	2	TMEM256
3.45534e-07	0.4797	0.232	0.156	0.00849254	2	TMEM204
3.60869e-07	0.307296	0.528	0.488	0.00886945	2	PTEN
4.20217e-07	0.413558	0.436	0.391	0.0103281	2	NOP10
4.75381e-07	0.351016	0.57	0.437	0.0116839	2	RGS16
6.01216e-07	0.336154	0.41	0.35	0.0147767	2	IL6ST
6.33822e-07	0.412759	0.25	0.172	0.0155781	2	PHLDB1
6.65828e-07	0.335721	0.666	0.705	0.0163647	2	ATP5MC3
7.64109e-07	0.330585	0.638	0.672	0.0187803	2	ATP5F1B
7.89192e-07	0.420612	0.282	0.209	0.0193968	2	FAM241A
8.21704e-07	0.417823	0.532	0.523	0.0201958	2	SRSF2
8.30445e-07	0.435865	0.298	0.223	0.0204107	2	RBBP4
8.31656e-07	0.474543	0.462	0.439	0.0204405	2	SNRPB2
8.69223e-07	0.416349	0.606	0.576	0.0213638	2	NOTCH3
9.46615e-07	0.545956	0.47	0.403	0.0232659	2	CRISPLD2
9.65299e-07	0.382899	0.326	0.253	0.0237251	2	SLCO3A1
1.03691e-06	0.401072	0.404	0.35	0.0254852	2	DDX18
1.13656e-06	0.407357	0.442	0.398	0.0279344	2	RAB7A
1.16758e-06	0.362551	0.266	0.191	0.0286967	2	TAPBP
1.27926e-06	0.374003	0.27	0.199	0.0314416	2	CDK4
1.37291e-06	0.351632	0.354	0.285	0.0337433	2	SRSF6
1.47365e-06	0.355159	0.374	0.307	0.0362194	2	ARF5
1.64767e-06	0.342475	0.602	0.606	0.0404965	2	BSG
1.69434e-06	0.376039	0.286	0.213	0.0416434	2	CMTM6
1.69507e-06	0.340855	0.224	0.151	0.0416613	2	NECTIN2
3.10812e-67	2.7845	0.783	0.707	7.63914e-63	3	CFD
9.83204e-50	0.864225	0.966	0.998	2.41652e-45	3	B2M
2.42324e-49	1.89076	0.842	0.949	5.95584e-45	3	MGP
2.4579e-41	2.5773	0.389	0.173	6.04103e-37	3	LUM
5.05561e-36	2.36963	0.372	0.172	1.24257e-31	3	FBLN1
5.93427e-35	2.59942	0.601	0.553	1.45852e-30	3	DCN
7.91217e-35	2.15647	0.377	0.174	1.94465e-30	3	C7
5.23348e-30	1.58102	0.239	0.078	1.28629e-25	3	ITM2A
1.0218e-28	2.69996	0.385	0.216	2.51138e-24	3	APOD
2.58268e-28	1.06199	0.806	0.956	6.34771e-24	3	CST3
5.57184e-28	2.06202	0.267	0.106	1.36945e-23	3	C3
1.35285e-22	1.62429	0.259	0.113	3.32503e-18	3	XIST
4.0231e-22	1.77483	0.271	0.126	9.88798e-18	3	HLA-DRB1
5.12976e-20	0.286989	0.227	0.539	1.26079e-15	3	MBNL1
5.72856e-20	1.50383	0.731	0.93	1.40797e-15	3	GSN
4.32369e-19	0.516055	0.872	0.991	1.06268e-14	3	RPL12
8.03313e-19	0.283013	0.306	0.655	1.97438e-14	3	SYPL1
2.82158e-18	0.769512	0.773	0.978	6.93489e-14	3	ITM2B
1.15627e-17	0.325671	0.194	0.474	2.84188e-13	3	LSM5
1.20147e-17	0.258365	0.19	0.46	2.95298e-13	3	UBE2I
1.40245e-17	0.2543	0.245	0.556	3.44695e-13	3	PDIA3
2.83003e-17	0.314009	0.257	0.57	6.95564e-13	3	SRRM1
4.84608e-17	0.252444	0.176	0.438	1.19107e-12	3	JAG1
7.08554e-17	1.85612	0.332	0.207	1.74149e-12	3	CD74
8.47659e-17	0.255668	0.304	0.656	2.08338e-12	3	YWHAE
1.21274e-16	0.286811	0.334	0.703	2.98066e-12	3	KRTCAP2
1.44732e-16	0.260627	0.312	0.671	3.55723e-12	3	GABARAPL2
2.9241e-16	0.369538	0.356	0.744	7.18685e-12	3	SSR4
3.78204e-16	0.285703	0.178	0.432	9.2955e-12	3	PDIA6
5.51181e-16	0.55395	0.864	0.988	1.35469e-11	3	RPL39
8.77827e-16	0.250008	0.215	0.474	2.15752e-11	3	HNRNPF
9.09153e-16	0.260625	0.168	0.407	2.23452e-11	3	RDX
1.27228e-15	0.29755	0.358	0.73	3.127e-11	3	ATP6V1G1
1.41976e-15	0.303133	0.194	0.444	3.48949e-11	3	TTC3
1.42291e-15	0.341564	0.314	0.673	3.49722e-11	3	SEC62
2.47115e-15	0.400325	0.263	0.559	6.07359e-11	3	PCSK7
2.8689e-15	1.86403	0.283	0.167	7.05119e-11	3	HLA-DRA
6.12436e-15	0.516266	0.798	0.952	1.50524e-10	3	TMSB10
9.60207e-15	0.289333	0.192	0.431	2.36e-10	3	SERP1
1.26393e-14	0.279208	0.202	0.445	3.10648e-10	3	HADHA
1.4993e-14	0.388107	0.231	0.498	3.68499e-10	3	PET100
1.5275e-14	0.427604	0.206	0.462	3.75428e-10	3	OSTC
1.7488e-14	0.25057	0.16	0.379	4.29821e-10	3	SNRNP70
2.54817e-14	0.382514	0.257	0.546	6.2629e-10	3	PTEN
2.85716e-14	0.33441	0.259	0.549	7.02232e-10	3	SDCBP
3.55617e-14	0.272	0.399	0.813	8.74035e-10	3	TMA7
4.03467e-14	0.412334	0.247	0.53	9.9164e-10	3	COL4A1
5.20266e-14	0.262209	0.271	0.563	1.27871e-09	3	PDGFRB
5.68801e-14	0.348611	0.192	0.433	1.398e-09	3	KMT2E
1.87452e-13	0.306963	0.219	0.466	4.6072e-09	3	SCP2
1.88732e-13	0.290417	0.344	0.695	4.63866e-09	3	CNN3
1.90482e-13	0.250561	0.164	0.375	4.68168e-09	3	SRSF10
2.50722e-13	0.261526	0.387	0.775	6.16224e-09	3	PABPC1
2.88939e-13	0.37125	0.192	0.423	7.10154e-09	3	PTP4A2
2.92777e-13	0.307419	0.16	0.373	7.19587e-09	3	NDUFB5
2.99894e-13	0.317393	0.192	0.414	7.3708e-09	3	HP1BP3
3.14968e-13	0.343244	0.186	0.414	7.74129e-09	3	SCAF11
3.42489e-13	0.341153	0.304	0.62	8.4177e-09	3	FKBP1A
4.15723e-13	1.84412	0.431	0.36	1.02176e-08	3	COL3A1
4.31639e-13	0.275176	0.14	0.336	1.06088e-08	3	SYNE1
4.5151e-13	0.445575	0.314	0.658	1.10972e-08	3	ATP6V0E1
4.57823e-13	0.306552	0.338	0.693	1.12524e-08	3	SPCS2
4.83739e-13	0.329676	0.223	0.474	1.18893e-08	3	LUC7L3
4.98469e-13	0.3434	0.209	0.444	1.22514e-08	3	EBF1
5.56978e-13	0.368273	0.142	0.337	1.36894e-08	3	SNHG14
5.89795e-13	0.283689	0.154	0.358	1.4496e-08	3	SH3GLB1
6.3058e-13	0.440324	0.298	0.607	1.54984e-08	3	TMBIM4
6.89401e-13	0.352603	0.206	0.44	1.69441e-08	3	NORAD
8.49447e-13	0.444208	0.306	0.625	2.08777e-08	3	SET
1.00197e-12	0.379285	0.2	0.437	2.46263e-08	3	CBX6
1.33994e-12	0.261527	0.172	0.377	3.29331e-08	3	IAH1
1.59933e-12	0.259932	0.144	0.332	3.93084e-08	3	POLD4
1.63787e-12	0.434307	0.257	0.541	4.02555e-08	3	DST
1.92646e-12	0.426831	0.213	0.446	4.73484e-08	3	SF1
1.9634e-12	0.251234	0.162	0.357	4.82564e-08	3	CNIH4
2.2897e-12	0.378806	0.269	0.542	5.62762e-08	3	MEF2C
2.34637e-12	0.387183	0.322	0.635	5.7669e-08	3	NFKBIA
3.16161e-12	0.283962	0.184	0.399	7.77061e-08	3	SYNE2
3.60576e-12	0.268543	0.354	0.699	8.86225e-08	3	NAP1L1
3.75301e-12	1.80213	0.389	0.329	9.22416e-08	3	CCDC80
3.79384e-12	0.293391	0.18	0.392	9.32449e-08	3	GDI2
4.96591e-12	0.392179	0.385	0.775	1.22052e-07	3	SNX3
8.59034e-12	0.335022	0.198	0.403	2.11133e-07	3	PAPOLA
8.76059e-12	0.297122	0.121	0.293	2.15318e-07	3	KLC1
1.47357e-11	0.4199	0.223	0.455	3.62173e-07	3	FOXP1
1.50866e-11	0.298423	0.15	0.328	3.70799e-07	3	EMILIN1
2.27767e-11	0.400877	0.158	0.355	5.59807e-07	3	GPBP1
2.97285e-11	0.376625	0.109	0.272	7.30668e-07	3	SPTAN1
3.43761e-11	0.265557	0.162	0.345	8.44897e-07	3	PRNP
3.46023e-11	0.330794	0.13	0.3	8.50456e-07	3	PHACTR2
3.48191e-11	0.250951	0.111	0.273	8.55785e-07	3	ZNF638
4.62848e-11	0.260553	0.144	0.313	1.13759e-06	3	ZRANB2
6.29648e-11	0.395765	0.178	0.372	1.54755e-06	3	PRELP
6.50822e-11	0.390858	0.874	0.992	1.59959e-06	3	RPL28
7.19897e-11	0.297232	0.209	0.42	1.76936e-06	3	CHD9
9.30313e-11	0.28185	0.105	0.256	2.28652e-06	3	CNOT2
9.74701e-11	0.298988	0.389	0.743	2.39562e-06	3	RPS27L
1.01561e-10	0.44332	0.261	0.521	2.49617e-06	3	TIMP2
1.38282e-10	0.292375	0.107	0.256	3.39869e-06	3	HMGB2
1.49179e-10	0.442624	0.285	0.554	3.66653e-06	3	ARL6IP5
1.6457e-10	0.309349	0.158	0.338	4.0448e-06	3	PLD3
1.8593e-10	0.25615	0.117	0.272	4.56979e-06	3	CD302
1.93933e-10	0.308675	0.158	0.337	4.76649e-06	3	BTF3L4
2.52149e-10	0.35558	0.907	0.997	6.19732e-06	3	RPL34
2.61014e-10	0.271641	0.134	0.29	6.41519e-06	3	ENG
2.81419e-10	0.326554	0.136	0.297	6.91671e-06	3	SPAG9
2.82496e-10	0.386035	0.17	0.357	6.94319e-06	3	TLE5
2.87626e-10	2.57218	0.34	0.278	7.06926e-06	3	PTGDS
3.01974e-10	0.349493	0.17	0.354	7.42192e-06	3	DDX46
3.10222e-10	0.370454	0.14	0.302	7.62463e-06	3	NKTR
3.43782e-10	0.310226	0.146	0.309	8.44948e-06	3	PPP1CA
4.1064e-10	0.365204	0.18	0.379	1.00927e-05	3	AKAP13
4.23883e-10	0.28059	0.128	0.284	1.04182e-05	3	VPS35
4.93896e-10	0.286434	0.202	0.4	1.2139e-05	3	ARL6IP1
5.30611e-10	0.45616	0.294	0.559	1.30414e-05	3	IGFBP6
5.31383e-10	0.364502	0.198	0.398	1.30603e-05	3	IFI16
5.79242e-10	0.261233	0.14	0.297	1.42366e-05	3	PALM2-AKAP2
6.74935e-10	0.480655	0.257	0.502	1.65886e-05	3	DDX3X
7.01989e-10	0.279981	0.087	0.222	1.72535e-05	3	TAF10
7.46641e-10	0.366396	0.14	0.296	1.83509e-05	3	CCNDBP1
7.66189e-10	1.68279	0.502	0.547	1.88314e-05	3	COL1A2
1.31139e-09	0.409835	0.374	0.716	3.22313e-05	3	ANXA1
1.35888e-09	0.297465	0.164	0.335	3.33986e-05	3	TNRC6B
1.81432e-09	0.446406	0.172	0.349	4.45924e-05	3	PSIP1
1.93232e-09	0.34897	0.344	0.652	4.74927e-05	3	PNISR
2.02521e-09	0.301101	0.152	0.316	4.97755e-05	3	ARID1B
2.12697e-09	0.39876	0.164	0.336	5.22767e-05	3	SNX6
2.81203e-09	0.453265	0.174	0.351	6.91142e-05	3	RSRP1
2.8225e-09	0.258685	0.111	0.252	6.93714e-05	3	TMEM35B
3.04046e-09	2.06846	0.397	0.364	7.47284e-05	3	COL1A1
3.0869e-09	0.504441	0.202	0.395	7.58699e-05	3	IL6ST
3.29177e-09	0.282878	0.166	0.333	8.09051e-05	3	RBPJ
3.52506e-09	0.378987	0.294	0.555	8.66389e-05	3	NTRK2
3.88404e-09	0.381282	0.162	0.325	9.5462e-05	3	SPTSSA
3.94099e-09	0.535103	0.13	0.28	9.68616e-05	3	GLS
4.02131e-09	0.262365	0.097	0.225	9.88359e-05	3	FNTA
4.03336e-09	0.366958	0.117	0.261	9.9132e-05	3	ARHGEF7
4.33635e-09	0.497219	0.211	0.412	0.000106579	3	NR3C1
4.92723e-09	0.47017	0.215	0.418	0.000121101	3	CTNNB1
5.36677e-09	0.273175	0.117	0.26	0.000131904	3	INPP4B
7.00403e-09	0.255608	0.097	0.225	0.000172145	3	CDC42BPA
1.02087e-08	0.50571	0.379	0.695	0.000250909	3	HNRNPU
1.24041e-08	0.310302	0.919	0.993	0.000304869	3	RPS12
1.30996e-08	0.256073	0.447	0.823	0.000321961	3	HLA-A
1.32366e-08	0.368048	0.162	0.32	0.000325329	3	PHIP
1.32569e-08	0.552561	0.215	0.413	0.000325829	3	ZBTB20
1.75689e-08	0.277236	0.123	0.259	0.000431808	3	SNHG9
2.18553e-08	0.289104	0.126	0.261	0.00053716	3	FGFR1OP2
2.51889e-08	0.403561	0.168	0.325	0.000619092	3	SRSF6
2.73137e-08	0.279888	0.14	0.284	0.000671317	3	YIPF4
3.13197e-08	0.380342	0.358	0.665	0.000769777	3	HLA-E
3.49934e-08	0.464236	0.32	0.572	0.000860068	3	CARMN
4.04046e-08	0.473502	0.265	0.491	0.000993065	3	EMP3
4.21766e-08	0.304728	0.103	0.227	0.00103662	3	TMF1
4.49861e-08	0.253771	0.128	0.263	0.00110567	3	RAB14
4.54051e-08	0.578861	0.209	0.393	0.00111597	3	HSPG2
4.57611e-08	0.280365	0.101	0.223	0.00112472	3	TIAL1
5.22077e-08	0.309799	0.142	0.282	0.00128316	3	RO60
5.3253e-08	0.439705	0.186	0.356	0.00130885	3	TRAM1
5.49344e-08	0.488649	0.271	0.495	0.00135018	3	ZEB2
5.49673e-08	0.334663	0.103	0.224	0.00135099	3	SMIM14
5.52521e-08	0.31593	0.101	0.225	0.00135799	3	PKN2
6.02319e-08	0.657073	0.968	0.999	0.00148038	3	MALAT1
6.2203e-08	0.435757	0.172	0.334	0.00152882	3	LAMC1
6.45415e-08	0.303087	0.097	0.212	0.0015863	3	FNDC3B
7.66488e-08	0.438976	0.425	0.795	0.00188387	3	TMEM59
7.84861e-08	0.37752	0.176	0.332	0.00192903	3	SAR1A
8.90157e-08	0.500415	0.119	0.253	0.00218783	3	PDCD4
9.40021e-08	0.436388	0.372	0.702	0.00231038	3	PSAP
9.70947e-08	0.370041	0.887	0.992	0.00238639	3	FTL
9.82458e-08	1.01062	0.247	0.162	0.00241468	3	COL6A3
1.0559e-07	0.324661	0.144	0.28	0.00259518	3	RAB10
1.05764e-07	0.318909	0.107	0.229	0.00259947	3	CAMK2D
1.155e-07	0.297871	0.138	0.273	0.00283875	3	DDR2
1.22303e-07	0.327789	0.13	0.259	0.00300597	3	ATP1A1
1.25282e-07	0.272237	0.154	0.296	0.00307919	3	ENPEP
1.29151e-07	0.365789	0.121	0.251	0.00317428	3	INSR
1.31159e-07	0.378648	0.123	0.249	0.00322364	3	C6orf62
1.37005e-07	0.570655	0.318	0.59	0.00336731	3	DDX17
1.3911e-07	0.346259	0.872	0.991	0.00341905	3	RPS15A
1.94687e-07	0.639529	0.225	0.416	0.00478502	3	SPTBN1
1.98311e-07	0.267143	0.196	0.367	0.00487408	3	FCGRT
2.04116e-07	0.392696	0.166	0.319	0.00501677	3	SLIT3
2.10256e-07	0.337855	0.121	0.246	0.00516768	3	SFT2D1
2.43102e-07	0.604573	0.362	0.637	0.00597497	3	ARGLU1
2.89051e-07	0.342451	0.13	0.255	0.00710429	3	RAD21
3.39879e-07	0.27725	0.126	0.248	0.00835355	3	CMTM6
4.57146e-07	1.24689	0.239	0.171	0.0112357	3	ADH1B
4.97759e-07	1.22404	0.561	0.687	0.0122339	3	TXNIP
5.12714e-07	0.395319	0.162	0.302	0.0126015	3	CTTN
5.76838e-07	0.643136	0.19	0.348	0.0141775	3	ELN
5.77106e-07	0.333431	0.18	0.327	0.0141841	3	GRN
6.29825e-07	0.30658	0.109	0.226	0.0154798	3	PSMA3-AS1
6.49467e-07	0.314733	0.142	0.265	0.0159626	3	CAPZA1
7.60433e-07	0.430322	0.136	0.262	0.0186899	3	CCPG1
8.7302e-07	0.284019	0.16	0.294	0.0214571	3	CTSF
8.96079e-07	0.521074	0.362	0.655	0.0220238	3	N4BP2L2
9.44315e-07	0.551335	0.134	0.262	0.0232094	3	LINC-PINT
1.12575e-06	0.31027	0.283	0.491	0.0276686	3	FN1
1.1589e-06	0.332762	0.103	0.213	0.0284835	3	PIP4K2A
1.17388e-06	0.580813	0.184	0.341	0.0288517	3	AC020916.1
1.22179e-06	0.332205	0.14	0.259	0.0300291	3	RRBP1
1.34847e-06	0.2782	0.121	0.234	0.0331427	3	ERLEC1
1.67311e-06	0.28672	0.15	0.276	0.0411217	3	ADAMTS4
1.69173e-06	0.344862	0.117	0.228	0.0415793	3	SPPL2A
1.71331e-06	0.269581	0.138	0.262	0.0421097	3	SLC2A3
5.25726e-90	0.535876	0.294	0.008	1.29213e-85	4	CCDC144NL-AS1
2.68889e-87	0.693013	0.341	0.013	6.60875e-83	4	SUGCT
1.08405e-72	2.65865	0.988	0.25	2.66439e-68	4	CCN3
5.22591e-66	0.408043	0.2	0.005	1.28443e-61	4	ITGBL1
9.17554e-66	1.40218	0.471	0.043	2.25516e-61	4	TNFRSF11B
9.08605e-61	0.559204	0.329	0.021	2.23317e-56	4	SHC4
1.0958e-58	1.00775	0.529	0.064	2.69325e-54	4	COL8A1
3.91647e-57	2.57357	0.976	0.379	9.6259e-53	4	OGN
6.05533e-54	0.645703	0.435	0.043	1.48828e-49	4	VCAN
1.95835e-48	1.77448	0.941	0.313	4.81324e-44	4	IGFBP2
8.55458e-48	1.72995	0.812	0.198	2.10254e-43	4	ASPN
2.63639e-47	0.631424	0.447	0.054	6.47971e-43	4	PLXDC2
1.74174e-46	0.739852	0.471	0.061	4.28086e-42	4	AC147651.1
1.30881e-45	0.348393	0.212	0.011	3.2168e-41	4	TMEM130
2.71798e-44	1.89829	0.976	0.438	6.68026e-40	4	FN1
4.04151e-43	0.496069	0.341	0.034	9.93321e-39	4	CPXM2
5.21383e-42	1.94035	0.976	0.49	1.28146e-37	4	MFAP4
9.61806e-42	0.379659	0.224	0.014	2.36393e-37	4	OMD
1.15111e-40	0.424634	0.259	0.02	2.82921e-36	4	SGCD
1.04978e-39	1.71246	0.918	0.336	2.58015e-35	4	MYH10
2.41909e-39	1.17827	1	0.971	5.94563e-35	4	VIM
1.71705e-38	0.666849	0.506	0.084	4.22017e-34	4	RHOD
1.44291e-35	1.08324	0.624	0.138	3.54638e-31	4	THBS2
2.75004e-35	1.13077	1	0.912	6.75904e-31	4	S100A6
1.49424e-34	0.777144	0.541	0.111	3.67253e-30	4	MICAL2
1.52901e-34	1.34524	1	0.446	3.75799e-30	4	RAMP1
2.919e-33	1.22683	0.894	0.373	7.17433e-29	4	LTBP1
1.85967e-32	1.16271	1	0.79	4.57069e-28	4	CD151
1.92968e-31	0.61745	0.4	0.065	4.74277e-27	4	GMPR
9.69455e-31	0.468525	0.271	0.03	2.38273e-26	4	SLC25A34-AS1
2.2024e-30	1.33209	1	0.928	5.41306e-26	4	MGP
9.39659e-30	0.990789	0.847	0.303	2.30949e-25	4	ELN
3.71805e-29	0.815804	0.718	0.208	9.13822e-25	4	TSTD1
2.96233e-28	0.639863	0.447	0.087	7.28081e-24	4	FBLN5
8.90699e-28	0.991151	0.835	0.333	2.18916e-23	4	ANTXR1
1.30959e-27	0.824526	0.718	0.218	3.21871e-23	4	CITED4
2.49079e-27	0.64822	0.541	0.123	6.12187e-23	4	FSTL3
9.72793e-27	1.10667	0.965	0.597	2.39093e-22	4	AEBP1
1.21302e-26	0.402179	0.259	0.032	2.98137e-22	4	CNKSR3
2.05928e-26	0.456343	0.459	0.092	5.06129e-22	4	LOXL1
1.28665e-25	0.919764	0.894	0.385	3.16233e-21	4	LTBP4
1.36372e-25	1.06751	1	0.8	3.35176e-21	4	PPP1R14A
2.12673e-25	1.02176	0.906	0.449	5.22707e-21	4	PPP1R14B
2.1827e-25	0.485655	0.4	0.076	5.36465e-21	4	SYT11
3.00986e-25	0.282334	0.294	0.042	7.39763e-21	4	ANKRD28
3.19131e-25	0.33634	0.212	0.022	7.84361e-21	4	SFRP4
3.77307e-25	1.2873	0.718	0.245	9.27346e-21	4	TNFRSF12A
1.39671e-24	1.50758	0.929	0.52	3.43283e-20	4	S100A4
3.13246e-24	0.695327	0.471	0.108	7.69895e-20	4	FMOD
5.42148e-24	1.06741	0.753	0.279	1.33249e-19	4	TGM2
1.94054e-23	0.59248	0.435	0.097	4.76946e-19	4	LIMCH1
1.94295e-23	0.695588	0.706	0.217	4.77537e-19	4	PCDH7
2.61793e-23	0.439569	0.424	0.09	6.43434e-19	4	TGFB1
4.5449e-23	0.842182	0.576	0.168	1.11705e-18	4	PRSS23
5.21768e-23	1.00009	1	0.818	1.2824e-18	4	MFGE8
2.23505e-22	0.940289	1	0.814	5.49331e-18	4	SOD3
3.18089e-22	0.595498	1	0.988	7.818e-18	4	RPLP1
6.55387e-22	1.01944	0.812	0.348	1.61081e-17	4	WFDC1
8.28109e-22	0.274573	0.212	0.026	2.03533e-17	4	CTHRC1
2.13656e-21	0.312527	0.247	0.036	5.25125e-17	4	ALCAM
2.58903e-21	0.608746	0.741	0.272	6.36332e-17	4	PFN2
5.24361e-21	0.813402	0.765	0.328	1.28877e-16	4	ARPC1B
1.04652e-20	0.392047	0.306	0.055	2.57213e-16	4	PGM2L1
1.82028e-20	1.03863	0.953	0.621	4.47388e-16	4	NEXN
1.83991e-20	0.531943	0.376	0.082	4.52212e-16	4	INHBA
1.85604e-20	1.06322	0.976	0.637	4.56177e-16	4	FHL1
3.08774e-20	0.886544	0.988	0.923	7.58905e-16	4	CRIP1
4.02988e-20	0.518705	0.224	0.032	9.90463e-16	4	MYRFL
4.82979e-20	0.78656	0.612	0.207	1.18706e-15	4	MYO1D
8.79241e-20	0.740472	0.812	0.333	2.161e-15	4	CCN2
1.58148e-19	0.634276	0.424	0.107	3.88697e-15	4	LINC01615
2.1576e-19	0.882622	1	0.917	5.30295e-15	4	ACTA2
2.83575e-19	0.87885	0.976	0.568	6.9697e-15	4	PDLIM3
2.89502e-19	0.831461	0.741	0.309	7.11539e-15	4	DKK3
3.19629e-19	0.449979	0.388	0.092	7.85585e-15	4	COL21A1
5.83577e-19	0.386628	0.282	0.052	1.43432e-14	4	CCDC146
1.43698e-18	0.389157	0.212	0.031	3.53181e-14	4	TRIM36
1.65725e-18	0.514647	0.247	0.041	4.0732e-14	4	ADAMTS8
1.66134e-18	0.825448	0.682	0.268	4.08325e-14	4	HSPB7
2.02518e-18	0.818286	0.988	0.765	4.9775e-14	4	CRIP2
2.07385e-18	0.388294	0.294	0.057	5.0971e-14	4	ZDHHC14
3.66604e-18	0.34986	0.259	0.046	9.0104e-14	4	ARHGEF26
1.04904e-17	0.529565	0.447	0.123	2.57833e-13	4	ST6GAL2
1.31687e-17	0.538907	0.529	0.161	3.23659e-13	4	MIR497HG
1.43973e-17	0.59476	0.765	0.312	3.53857e-13	4	SDC2
1.60638e-17	0.386011	0.212	0.033	3.94817e-13	4	PPP1R13L
1.72526e-17	0.804029	0.318	0.071	4.24033e-13	4	KRT8
2.09364e-17	0.786183	0.941	0.483	5.14575e-13	4	ITGA8
2.81197e-17	0.564948	0.6	0.213	6.91127e-13	4	EFEMP1
3.06257e-17	0.451349	0.718	0.266	7.5272e-13	4	CD44
3.08455e-17	0.444386	0.365	0.089	7.5812e-13	4	DSEL
3.19691e-17	0.859416	0.976	0.6	7.85738e-13	4	ACTN1
3.58181e-17	0.425719	0.353	0.081	8.80336e-13	4	LINC01088
4.30334e-17	0.535776	0.482	0.144	1.05768e-12	4	PTGIS
4.61587e-17	0.624516	0.435	0.121	1.13449e-12	4	SPINT2
5.92608e-17	0.688492	0.518	0.175	1.45651e-12	4	FIBIN
6.09485e-17	0.661902	1	0.96	1.49799e-12	4	CALD1
1.21325e-16	0.575129	0.412	0.117	2.98193e-12	4	SERTAD4-AS1
1.55138e-16	0.28062	0.2	0.03	3.81298e-12	4	F3
1.57365e-16	0.381839	0.294	0.062	3.86772e-12	4	EXT1
1.81957e-16	0.347626	0.282	0.058	4.47214e-12	4	SPSB1
2.37559e-16	0.681476	0.659	0.266	5.83872e-12	4	ITGB5
2.54876e-16	0.783663	0.565	0.197	6.26433e-12	4	MAP3K7CL
2.86487e-16	0.625669	0.647	0.242	7.04127e-12	4	GLIPR1
2.86534e-16	0.335493	0.282	0.059	7.04244e-12	4	PERP
3.48367e-16	0.727705	0.541	0.196	8.56216e-12	4	PXDC1
4.24527e-16	0.790537	0.965	0.704	1.0434e-11	4	ACTN4
5.5488e-16	0.510665	0.565	0.193	1.36378e-11	4	HAND2
5.57968e-16	0.689648	0.929	0.56	1.37137e-11	4	FRZB
5.65879e-16	0.523565	0.8	0.344	1.39082e-11	4	CIB1
6.22104e-16	0.763323	0.976	0.781	1.52901e-11	4	S100A11
8.70573e-16	0.840414	0.894	0.531	2.13969e-11	4	CRIM1
1.0482e-15	0.68828	0.941	0.647	2.57627e-11	4	ANXA1
1.88659e-15	0.810583	0.976	0.805	4.63686e-11	4	MYL12A
2.24929e-15	0.645238	0.588	0.228	5.5283e-11	4	GMDS
2.49426e-15	0.718671	0.976	0.746	6.13039e-11	4	CAVIN3
2.50287e-15	0.42758	0.365	0.097	6.15155e-11	4	DMKN
2.65148e-15	0.705399	1	0.827	6.5168e-11	4	SELENOM
2.77665e-15	0.694615	0.894	0.464	6.82445e-11	4	AOPEP
2.80648e-15	0.727811	1	0.868	6.89778e-11	4	HSPB1
2.87631e-15	0.536344	0.553	0.198	7.06938e-11	4	AQP1
3.47121e-15	0.53862	0.776	0.346	8.53153e-11	4	PDGFA
4.16881e-15	0.343103	0.447	0.124	1.02461e-10	4	GUCY1A2
4.31642e-15	0.741109	0.941	0.598	1.06089e-10	4	PDLIM7
5.51933e-15	0.429614	0.376	0.104	1.35654e-10	4	SLC22A3
6.06212e-15	0.712198	0.965	0.697	1.48995e-10	4	BGN
6.523e-15	0.753428	0.918	0.524	1.60322e-10	4	COL14A1
6.79712e-15	0.80699	0.918	0.499	1.6706e-10	4	IGFBP6
8.47796e-15	0.778288	0.918	0.673	2.08371e-10	4	RPS27L
1.23012e-14	0.673427	0.976	0.642	3.02338e-10	4	ANXA2
1.26853e-14	0.584736	0.753	0.349	3.1178e-10	4	TMEM47
1.28026e-14	0.291173	0.247	0.048	3.14662e-10	4	KRT18
1.32342e-14	0.252942	0.224	0.041	3.25271e-10	4	TFPI2
1.74148e-14	0.416971	0.318	0.079	4.2802e-10	4	GASK1B
1.80514e-14	0.439436	0.494	0.169	4.43667e-10	4	PKD2
3.46977e-14	0.731808	0.988	0.695	8.52799e-10	4	COL18A1
5.0721e-14	0.593242	0.624	0.261	1.24662e-09	4	YAP1
5.07275e-14	0.627285	0.424	0.136	1.24678e-09	4	CCN5
5.31802e-14	0.67341	0.953	0.547	1.30706e-09	4	SLC25A4
5.39438e-14	0.28694	0.212	0.04	1.32583e-09	4	AK5
6.35028e-14	0.652228	0.882	0.489	1.56077e-09	4	MAP4
7.49644e-14	0.685068	0.682	0.327	1.84247e-09	4	PRELP
9.18083e-14	0.482278	0.541	0.205	2.25646e-09	4	CDH13
1.22288e-13	0.462814	0.247	0.054	3.00559e-09	4	LTBP2
1.40385e-13	0.582492	0.694	0.334	3.45038e-09	4	ITGA1
1.43129e-13	0.3183	0.353	0.097	3.51781e-09	4	HTATIP2
1.44048e-13	0.384168	0.247	0.055	3.54041e-09	4	CDH2
1.52831e-13	0.705738	0.953	0.595	3.75628e-09	4	TCEAL4
2.28035e-13	0.517367	0.506	0.183	5.60465e-09	4	PHLDA3
2.56591e-13	0.35996	0.259	0.06	6.3065e-09	4	CNTN4
2.56678e-13	0.490429	0.635	0.268	6.30864e-09	4	ANXA4
2.57058e-13	0.328648	0.4	0.118	6.31796e-09	4	FOXS1
3.28072e-13	0.370029	0.471	0.158	8.06335e-09	4	GULP1
4.09691e-13	0.437842	0.247	0.056	1.00694e-08	4	MMP23B
5.00358e-13	0.694365	0.882	0.575	1.22978e-08	4	PLS3
5.31959e-13	0.578841	0.906	0.49	1.30745e-08	4	WDR1
5.68535e-13	0.564663	1	0.981	1.39734e-08	4	IGFBP7
9.92417e-13	0.447553	0.224	0.047	2.43916e-08	4	SULF1
1.11281e-12	0.633433	1	0.734	2.73506e-08	4	CSRP1
1.56002e-12	0.282219	0.294	0.076	3.83422e-08	4	PDLIM4
1.59216e-12	0.571801	1	0.951	3.9132e-08	4	TAGLN
1.80708e-12	0.345692	0.753	0.348	4.44144e-08	4	S100A10
1.88044e-12	0.347435	0.376	0.114	4.62176e-08	4	RAB11FIP1
1.9571e-12	0.582384	0.918	0.543	4.81016e-08	4	MSRB3
2.59851e-12	0.423961	0.376	0.117	6.38661e-08	4	CYFIP2
2.96342e-12	0.342608	0.435	0.148	7.2835e-08	4	RILPL2
3.06337e-12	0.463073	0.624	0.265	7.52914e-08	4	INMT
3.09171e-12	0.492478	0.624	0.273	7.59879e-08	4	SH3BGR
3.25495e-12	0.520366	0.776	0.4	8.00002e-08	4	CTSZ
3.46408e-12	0.339886	0.388	0.126	8.51402e-08	4	S100A16
3.56885e-12	0.384105	0.612	0.25	8.77152e-08	4	EVA1B
3.65336e-12	0.599334	1	0.931	8.97923e-08	4	TPM2
3.92697e-12	0.584904	0.753	0.387	9.6517e-08	4	GEM
5.19201e-12	0.25799	0.212	0.045	1.27609e-07	4	NEO1
5.89296e-12	0.695451	1	0.792	1.44837e-07	4	FLNA
7.92609e-12	0.404075	0.353	0.11	1.94807e-07	4	ALDH1B1
8.54324e-12	0.426764	1	0.975	2.09976e-07	4	TPT1
9.89038e-12	0.259396	0.235	0.054	2.43086e-07	4	THUMPD2
1.01472e-11	0.530963	0.953	0.63	2.49398e-07	4	HCFC1R1
1.02894e-11	0.38113	0.259	0.066	2.52893e-07	4	MYEF2
1.14746e-11	0.440075	0.482	0.181	2.82022e-07	4	ADGRE5
1.39868e-11	0.259988	0.306	0.086	3.43768e-07	4	IGF1R
1.42063e-11	0.523259	1	0.805	3.49163e-07	4	CCNI
1.71623e-11	0.467108	0.459	0.174	4.21814e-07	4	DPYSL3
2.14136e-11	0.378507	0.553	0.224	5.26302e-07	4	EBNA1BP2
2.25755e-11	0.614781	0.624	0.292	5.5486e-07	4	SUN2
2.29743e-11	0.471424	0.859	0.459	5.64664e-07	4	PLP2
2.35469e-11	0.356861	0.341	0.105	5.78736e-07	4	C1QTNF7
3.18697e-11	0.440773	0.471	0.182	7.83294e-07	4	BAG2
3.19591e-11	0.365323	0.471	0.174	7.85491e-07	4	ADH1B
3.24691e-11	0.519473	0.388	0.141	7.98025e-07	4	PDK3
3.3391e-11	0.537222	0.835	0.484	8.20684e-07	4	ENO1
3.60202e-11	0.468843	0.635	0.286	8.85305e-07	4	ECM2
3.6037e-11	0.515581	0.941	0.656	8.85718e-07	4	ANXA5
4.87411e-11	0.375423	0.788	0.394	1.19796e-06	4	PDLIM1
5.50817e-11	0.558797	0.988	0.77	1.3538e-06	4	CALM1
5.52728e-11	0.793213	0.988	0.739	1.35849e-06	4	CRYAB
5.56773e-11	0.384098	0.388	0.135	1.36844e-06	4	CTPS1
5.6084e-11	0.495063	0.671	0.308	1.37843e-06	4	SMIM10
6.40369e-11	0.384806	0.341	0.109	1.5739e-06	4	NEDD9
6.5515e-11	0.260506	0.318	0.094	1.61023e-06	4	COL15A1
7.19976e-11	0.263566	0.2	0.045	1.76956e-06	4	SYNJ2
8.29461e-11	0.460378	0.588	0.268	2.03865e-06	4	EDIL3
9.50431e-11	0.415078	0.412	0.154	2.33597e-06	4	HK1
1.06756e-10	0.388094	0.518	0.21	2.62385e-06	4	SYNPO
1.10728e-10	0.483943	0.941	0.487	2.72147e-06	4	C12orf75
1.28204e-10	0.449874	0.776	0.411	3.15099e-06	4	MPG
1.36631e-10	0.48145	0.765	0.409	3.35811e-06	4	SGCA
1.40336e-10	0.486388	0.835	0.503	3.44917e-06	4	MYH9
1.48036e-10	0.328992	0.435	0.162	3.63844e-06	4	DESI2
2.29178e-10	0.597383	0.976	0.727	5.63274e-06	4	MCAM
2.32127e-10	0.479643	0.847	0.489	5.70522e-06	4	ADI1
2.43698e-10	0.281183	0.247	0.066	5.98961e-06	4	HRCT1
2.82221e-10	0.463055	0.635	0.292	6.93644e-06	4	HSPB8
2.91132e-10	0.532487	0.965	0.652	7.15544e-06	4	RRAS
3.33352e-10	0.387588	0.435	0.164	8.19312e-06	4	GATA6
3.45359e-10	0.268057	0.435	0.163	8.48823e-06	4	PELO
3.50306e-10	0.565466	0.576	0.276	8.60982e-06	4	MYOZ1
3.61029e-10	0.482044	0.929	0.6	8.87336e-06	4	BRI3
3.63766e-10	0.534126	0.706	0.332	8.94065e-06	4	NNMT
3.98068e-10	0.352806	0.471	0.194	9.78372e-06	4	AC245297.3
4.01128e-10	0.277217	0.235	0.062	9.85892e-06	4	CTF1
4.18591e-10	0.676443	0.976	0.769	1.02881e-05	4	DUSP1
4.39828e-10	0.491207	0.859	0.522	1.08101e-05	4	WTIP
4.46209e-10	0.329256	0.353	0.121	1.09669e-05	4	JPH2
4.59477e-10	0.71316	0.976	0.591	1.1293e-05	4	CLU
4.87449e-10	0.530747	1	0.9	1.19805e-05	4	DSTN
6.28328e-10	0.376593	0.518	0.217	1.5443e-05	4	DAAM1
7.03076e-10	0.382502	0.376	0.137	1.72802e-05	4	GBE1
7.20729e-10	0.474392	0.894	0.535	1.77141e-05	4	EFHD1
7.41676e-10	0.38043	0.882	0.533	1.82289e-05	4	COL4A2
8.13389e-10	0.455138	0.635	0.311	1.99915e-05	4	LTBP3
9.46509e-10	0.578429	0.929	0.619	2.32633e-05	4	CCDC107
9.71812e-10	0.478789	0.706	0.367	2.38852e-05	4	TCEAL3
9.98289e-10	0.405802	0.788	0.405	2.45359e-05	4	SVIL
1.16081e-09	0.374952	0.424	0.165	2.85304e-05	4	BMERB1
1.23019e-09	0.357277	0.588	0.275	3.02356e-05	4	SSPN
1.24947e-09	0.318473	0.318	0.104	3.07094e-05	4	ZBTB47
1.2618e-09	0.506592	0.976	0.663	3.10126e-05	4	SBDS
1.29348e-09	0.482572	1	0.906	3.17911e-05	4	ACTG1
1.48164e-09	0.370608	0.612	0.292	3.64158e-05	4	SNHG14
1.57017e-09	0.520122	0.918	0.56	3.85916e-05	4	NIBAN1
1.74169e-09	0.386678	0.365	0.131	4.28073e-05	4	AIF1L
1.75028e-09	0.28656	0.329	0.11	4.30183e-05	4	TM7SF3
1.93872e-09	0.314045	0.224	0.061	4.76497e-05	4	ZMAT1
1.97555e-09	0.368668	0.965	0.593	4.85551e-05	4	CNN1
1.99541e-09	0.342699	0.729	0.385	4.90432e-05	4	COMT
2.01287e-09	0.447576	0.918	0.554	4.94724e-05	4	DDAH2
2.48591e-09	0.301053	0.341	0.12	6.10988e-05	4	SQOR
2.63586e-09	0.294022	0.576	0.258	6.47842e-05	4	SNHG7
2.88672e-09	0.513414	0.365	0.132	7.09497e-05	4	ITGAV
3.17706e-09	0.36707	0.871	0.453	7.80857e-05	4	PDAP1
3.4803e-09	0.326388	0.812	0.464	8.55389e-05	4	TIMP2
3.81817e-09	0.406707	0.4	0.158	9.38431e-05	4	ITIH3
3.85245e-09	0.33744	0.388	0.148	9.46856e-05	4	KMT5A
3.95176e-09	0.349663	0.988	0.958	9.71263e-05	4	RPS23
4.21241e-09	0.385202	0.6	0.286	0.000103532	4	EMILIN1
4.35219e-09	0.351014	0.741	0.373	0.000106968	4	MACF1
4.53604e-09	0.450727	0.706	0.377	0.000111487	4	MXI1
4.59086e-09	0.335746	0.529	0.231	0.000112834	4	FABP3
4.71455e-09	0.391901	0.718	0.389	0.000115874	4	HTRA1
4.77166e-09	0.31164	0.365	0.137	0.000117278	4	PRUNE2
4.82819e-09	0.268602	0.235	0.066	0.000118667	4	SPRY4
4.89143e-09	0.344188	0.294	0.098	0.000120222	4	STARD10
4.91486e-09	0.364385	0.271	0.085	0.000120797	4	TRABD2B
5.5413e-09	0.549918	0.929	0.66	0.000136194	4	ILK
6.15363e-09	0.25823	0.424	0.166	0.000151244	4	IRS2
6.5334e-09	0.275664	0.235	0.068	0.000160578	4	ATG10
7.04664e-09	0.416202	0.812	0.435	0.000173192	4	FBLIM1
7.79292e-09	0.416161	0.988	0.704	0.000191534	4	GPX4
8.29354e-09	0.543253	0.671	0.346	0.000203839	4	S1PR3
8.85669e-09	0.418923	0.894	0.569	0.00021768	4	PKIG
9.50398e-09	0.258248	0.424	0.17	0.000233589	4	ITGA3
1.03801e-08	0.426331	0.635	0.322	0.000255121	4	CPED1
1.18503e-08	0.301836	0.824	0.48	0.000291255	4	DST
1.31217e-08	0.338644	0.659	0.323	0.000322506	4	SPEG
1.31314e-08	0.727909	0.706	0.425	0.000322743	4	GADD45A
1.37658e-08	0.326976	1	0.99	0.000338337	4	EEF1A1
1.47764e-08	0.436835	0.659	0.356	0.000363174	4	METTL5
1.48831e-08	0.347884	0.471	0.211	0.000365797	4	ZNF106
1.62295e-08	0.477105	0.812	0.494	0.00039889	4	MXRA7
1.65501e-08	0.33737	0.988	0.94	0.000406768	4	RPL15
1.76425e-08	0.452058	0.847	0.527	0.000433617	4	TOMM20
1.80639e-08	0.289878	0.282	0.094	0.000443974	4	MRPL49
1.81155e-08	0.499609	0.965	0.675	0.000445242	4	CSRP2
1.97802e-08	0.297597	0.812	0.491	0.000486157	4	PDIA3
2.02141e-08	0.261562	0.353	0.13	0.000496822	4	PSMG1
2.02237e-08	0.419101	0.318	0.115	0.000497059	4	DUSP26
2.10154e-08	0.425746	0.729	0.402	0.000516518	4	ENAH
2.3575e-08	0.505979	0.729	0.429	0.000579427	4	COPRS
2.38235e-08	0.450391	0.988	0.782	0.000585533	4	FXYD1
2.45166e-08	0.548406	0.647	0.335	0.000602568	4	HACD1
2.6881e-08	0.301658	1	0.977	0.000660682	4	TMSB4X
3.02575e-08	0.403404	0.988	0.798	0.000743669	4	MYL12B
3.0299e-08	0.476829	0.988	0.793	0.000744689	4	CAVIN1
3.06369e-08	0.338764	0.424	0.182	0.000752995	4	LINC00702
3.11271e-08	0.395254	0.718	0.358	0.000765043	4	MRPL54
3.40374e-08	0.417782	0.365	0.152	0.000836571	4	LINC02762
3.54838e-08	0.40322	0.376	0.154	0.000872122	4	AKT3
4.00499e-08	0.396174	0.965	0.751	0.000984347	4	EIF3E
4.22858e-08	0.369878	0.588	0.291	0.0010393	4	TCEAL1
4.82428e-08	0.36773	0.953	0.735	0.00118571	4	PPP1CB
5.10431e-08	0.406276	0.388	0.167	0.00125454	4	MAOB
5.68932e-08	0.302908	0.365	0.143	0.00139832	4	ARHGEF9
6.34734e-08	0.431553	0.882	0.538	0.00156005	4	ID1
6.50401e-08	0.338618	0.424	0.189	0.00159856	4	JMJD8
6.70383e-08	0.389852	0.894	0.566	0.00164767	4	GNAI2
6.93444e-08	0.338438	0.671	0.378	0.00170435	4	LAMP1
7.11141e-08	0.301942	0.376	0.154	0.00174784	4	TSPAN2
7.28422e-08	0.354891	0.447	0.198	0.00179032	4	GPNMB
7.4268e-08	0.254576	0.376	0.152	0.00182536	4	CYB5R1
7.55196e-08	0.459566	0.906	0.647	0.00185612	4	CHURC1
8.62559e-08	0.26781	0.659	0.347	0.00212	4	TCEAL8
8.66125e-08	0.332951	0.518	0.247	0.00212876	4	HABP4
9.10258e-08	0.319853	0.882	0.552	0.00223723	4	GNG5
9.18649e-08	0.309957	0.388	0.165	0.00225786	4	SNX9
9.50122e-08	0.257727	0.765	0.401	0.00233521	4	MYO1C
9.75412e-08	0.442514	0.294	0.111	0.00239737	4	CX3CL1
1.03437e-07	0.507232	0.8	0.465	0.00254228	4	GADD45G
1.15538e-07	0.373596	0.647	0.35	0.00283969	4	ODC1
1.16478e-07	0.311516	0.435	0.193	0.00286279	4	PIK3R1
1.20182e-07	0.302061	0.294	0.11	0.00295384	4	COMTD1
1.20927e-07	0.403409	0.871	0.548	0.00297214	4	SSB
1.28758e-07	0.325878	0.776	0.448	0.0031646	4	GAS6
1.37898e-07	0.320678	0.729	0.408	0.00338926	4	MTCH1
1.44269e-07	0.330391	0.753	0.42	0.00354584	4	FOXC1
1.51811e-07	0.335958	0.988	0.89	0.00373121	4	TPM1
1.54153e-07	0.356805	0.706	0.38	0.00378878	4	SORBS1
1.61698e-07	0.309959	0.494	0.239	0.00397421	4	USO1
1.64324e-07	0.379895	0.788	0.442	0.00403875	4	LRRFIP1
1.70222e-07	0.433384	0.929	0.681	0.00418371	4	ESD
1.76258e-07	0.285842	0.8	0.497	0.00433207	4	ARL6IP5
1.77493e-07	0.284606	0.541	0.266	0.00436242	4	HRAS
1.83082e-07	0.300196	0.318	0.124	0.00449978	4	SHISA4
1.90459e-07	0.279923	0.706	0.389	0.00468109	4	GYPC
2.06502e-07	0.358015	0.894	0.579	0.00507542	4	SNHG5
2.32563e-07	0.266044	0.529	0.263	0.00571594	4	HIKESHI
2.3767e-07	0.377673	0.882	0.585	0.00584146	4	AHNAK
2.38637e-07	0.303577	0.518	0.255	0.00586521	4	HSPH1
2.42444e-07	0.341397	0.341	0.136	0.00595878	4	KALRN
2.45473e-07	0.266721	0.412	0.179	0.00603322	4	CENPB
2.49479e-07	0.366452	0.788	0.462	0.0061317	4	LRPAP1
2.72249e-07	0.413063	0.988	0.843	0.00669134	4	NDUFA4
2.72851e-07	0.288836	0.447	0.205	0.00670614	4	OSBPL9
2.76442e-07	0.328764	0.706	0.379	0.00679438	4	LDOC1
3.01896e-07	0.394722	0.835	0.565	0.00742	4	CCDC85B
3.0717e-07	0.2816	1	0.954	0.00754963	4	LGALS1
3.17763e-07	0.468739	0.847	0.634	0.00780997	4	TSC22D3
3.40376e-07	0.272154	0.518	0.253	0.00836577	4	FGFR1
3.43462e-07	0.334715	1	0.941	0.0084416	4	RPL5
3.5575e-07	0.389458	0.565	0.299	0.00874363	4	ZEB1
3.67923e-07	0.263592	0.8	0.467	0.0090428	4	PMEPA1
3.81055e-07	0.27181	0.871	0.558	0.00936556	4	SEC11A
4.02994e-07	0.444699	0.376	0.171	0.00990478	4	NPNT
4.08534e-07	0.262145	0.306	0.117	0.010041	4	ACYP2
4.36533e-07	0.299599	0.671	0.369	0.0107291	4	RAB34
4.46702e-07	0.318367	0.529	0.269	0.010979	4	CAP2
4.84069e-07	0.53089	0.918	0.645	0.0118974	4	ID4
5.56411e-07	0.26637	0.565	0.287	0.0136755	4	ARL1
5.66523e-07	0.380112	0.988	0.849	0.013924	4	HSP90AB1
5.71006e-07	0.30937	0.6	0.308	0.0140342	4	TMEM159
5.76951e-07	0.271291	1	0.988	0.0141803	4	ACTB
5.85577e-07	0.341742	0.412	0.186	0.0143923	4	RAB31
5.9705e-07	0.374891	0.565	0.292	0.0146743	4	SMS
6.09452e-07	0.356396	0.271	0.103	0.0149791	4	LINC01278
6.28013e-07	0.332474	0.318	0.132	0.0154353	4	MPP7
6.37582e-07	0.388668	0.976	0.799	0.0156705	4	NPM1
6.87809e-07	0.257206	0.329	0.137	0.016905	4	WFS1
7.5964e-07	0.279998	0.247	0.086	0.0186704	4	WWP2
8.43304e-07	0.437106	0.318	0.138	0.0207267	4	ADARB1
9.02254e-07	0.271942	0.671	0.383	0.0221756	4	JAG1
1.12375e-06	0.268764	0.812	0.505	0.0276195	4	APLP2
1.12999e-06	0.343477	0.6	0.312	0.0277728	4	TIPARP
1.16373e-06	0.271373	0.612	0.325	0.0286021	4	SLC2A4RG
1.20067e-06	0.331326	0.729	0.43	0.02951	4	BCL7C
1.22914e-06	0.254453	0.624	0.324	0.0302098	4	CCT5
1.23768e-06	0.346155	0.706	0.436	0.0304197	4	CRTAP
1.37246e-06	0.363282	0.741	0.426	0.0337322	4	DHRS7
1.47036e-06	0.316621	0.965	0.664	0.0361386	4	TIMP1
1.49393e-06	0.367957	0.588	0.332	0.0367178	4	PCBD1
1.52215e-06	0.304209	0.812	0.521	0.0374113	4	BANF1
1.74447e-06	0.319274	0.859	0.576	0.0428756	4	GAS5
1.76897e-06	0.292374	0.282	0.11	0.0434776	4	PLXNB2
1.81657e-06	0.338749	0.835	0.548	0.0446477	4	HSPB6
1.91691e-06	0.365684	0.565	0.313	0.0471137	4	FHL5
